# Supplementary material for: Expression Characteristics of microRNA in Pig Umbilical Venous Blood and Umbilical Arterial Blood
Source: Animals (Basel). 2021 May 27;11(6):1563. doi: 10.3390/ani11061563 (PMC8228062; doi:10.3390/ani11061563)
Supplement: Supplementary file 1 [file animals-11-01563-s001.zip]

Archive with 3 entries (3 files):
- 2021.5.20-R2 Figure.pptx
- output_score.txt
- Supplementary Table.xlsx
