# Supplementary material for: Expression Characteristics of microRNA in Pig Umbilical Venous Blood and Umbilical Arterial Blood
Source: Animals (Basel). 2021 May 27;11(6):1563. doi: 10.3390/ani11061563 (PMC8228062; doi:10.3390/ani11061563)
Supplement: Supplementary file 1 [file animals-11-01563-s001.zip › output_score.txt]

GeneNames	value1	value2	log2(Fold_change)	log2(Fold_change) normalized	z-score	p-value	q-value(Benjamini et al. 1995)	q-value(Storey et al. 2003)	Signature(p-value < 0.001)
ssc-miR-122_R-1	54.4613339357742	519.442260117837	-3.25365916748959	-3.80427380285196	-24.4685131693919	3.19734923578938e-132	5.27562623905248e-130	1.4073299234757e-130	TRUE
ssc-miR-144	452.634197599545	1046.69568204196	-1.20942455888822	-1.76003919425059	-23.0973484734633	4.92297384427385e-118	4.06145342152593e-116	1.08343629247374e-116	TRUE
ssc-miR-191_R-1	1391.78964502534	324.163214960755	2.10214888616674	1.55153425080436	20.1082246447745	6.25218412618741e-90	3.43870126940308e-88	9.17310471788462e-89	TRUE
ssc-miR-202-5p_1ss16TC	106.502164141069	441.330642055004	-2.05097717209597	-2.60159180745835	-19.0127098690129	1.33855758429141e-80	5.52155003520208e-79	1.47293273564122e-79	TRUE
ssc-miR-486	3274.94154733789	1335.70866887444	1.29386378077256	0.743249145410189	17.4129553161599	6.57978973134289e-68	2.17133061134315e-66	5.79225745842607e-67	TRUE
ssc-miR-125b	199.691557764505	468.669708376996	-1.23079820968078	-1.78141284504316	-15.487421729078	4.21872546306151e-54	1.16014950234192e-52	3.09482331834876e-53	TRUE
ssc-miR-423-3p	738.25363779605	171.845559738232	2.10300398549487	1.5523893501325	14.5748026107275	4.06295264507268e-48	9.57695980624275e-47	2.55475681948047e-47	TRUE
ssc-miR-21	499.834020343883	714.721305274918	-0.515931695182672	-1.06654633054505	-13.0231425508986	9.03735631576134e-39	1.86395474012578e-37	4.97229933077008e-38	TRUE
ssc-miR-26a	94.3996454886752	257.768339607348	-1.44922172881429	-1.99983636417666	-12.3847539699291	3.16052638138604e-35	5.79429836587441e-34	1.54569128030305e-34	TRUE
ssc-miR-30e-5p	36.3075559571828	152.317655222524	-2.06874145157181	-2.61935608693418	-11.1852760278345	4.8140512079805e-29	7.94318449316783e-28	2.11892971912486e-28	TRUE
ssc-miR-15a	554.295354279657	691.287819856068	-0.318631590304129	-0.869246225666503	-10.8054182505792	3.24474889058436e-27	4.86712333587654e-26	1.29835738952124e-26	TRUE
ssc-miR-451_R-1	15310.896347144	9392.92207205562	0.704912800024811	0.154298164662438	10.694166794387	1.08389428296227e-26	1.49035463907312e-25	3.97568096206743e-26	TRUE
ssc-miR-92a	3606.55055841349	1882.48999531427	0.937977450801483	0.38736281543911	10.2213211963988	1.59156658236169e-24	2.02006527761292e-23	5.3887409451309e-24	TRUE
ssc-let-7a	37.0740488011336	125.629519064074	-1.76069390949097	-2.31130854485334	-9.45410590469182	3.25794291174696e-21	3.83971843170178e-20	1.02428610401817e-20	TRUE
ssc-miR-192_1ss1CA	13.3127705176337	85.9227798691159	-2.69022982831808	-3.24084446368045	-9.32677284343592	1.0914345136629e-20	1.16184964357664e-19	3.00250367045987e-20	TRUE
ssc-miR-215_1ss20AC	13.3127705176337	85.9227798691159	-2.69022982831808	-3.24084446368045	-9.32677284343592	1.0914345136629e-20	1.16184964357664e-19	3.00250367045987e-20	TRUE
ssc-miR-9841-3p	237.209365586927	328.068795863897	-0.467837406981632	-1.01845204234401	-8.4514415502015	2.87727860734577e-17	2.79265276595324e-16	7.44970099342946e-17	TRUE
ssc-miR-10b	170.645512998759	31.244647225133	2.44932152408072	1.89870688871835	8.03399173707986	9.43515525709555e-16	8.64889231900425e-15	2.30718485615082e-15	TRUE
ssc-miR-199a-3p_R-1	42.7622325677589	98.9413828665693	-1.21023688714474	-1.76085152250711	-7.03123834804969	2.04708459661597e-12	1.77773136021913e-11	4.74228921036469e-12	TRUE
ssc-miR-148a-3p	690.448689119092	298.776939090335	1.20846540527795	0.657850769915577	6.9857526193782	2.83332940552892e-12	2.33749675956136e-11	6.23552349369808e-12	TRUE
ssc-miR-194a_R+1	3.63075559571828	37.1030185798455	-3.35319484104051	-3.90380947640288	-6.57903925443031	4.73497764726484e-11	3.63382005487766e-10	9.47329581556158e-11	TRUE
ssc-miR-194b-5p_1ss10GA	3.63075559571828	37.1030185798455	-3.35319484104051	-3.90380947640288	-6.57903925443031	4.73497764726484e-11	3.63382005487766e-10	9.47329581556158e-11	TRUE
ssc-let-7g	71.5662269604572	124.978588900532	-0.804330129706853	-1.35494476506923	-6.52703176798478	6.70858224409646e-11	4.81267856641702e-10	1.28383366290279e-10	TRUE
ssc-miR-222_R-1	9.68201492191541	46.8669708376996	-2.27519232903923	-2.82580696440161	-6.4526978967153	1.09876258683023e-10	7.5539927844578e-10	2.01510865356457e-10	TRUE
ssc-let-7i_R+3	32.6768003614645	78.1116180628326	-1.25727042104197	-1.80788505640434	-6.36072351693732	2.00805612854047e-10	1.32531704483671e-09	3.53542546567149e-10	TRUE
ssc-let-7c	31.4665484962251	75.5078974477196	-1.26280860433466	-1.81342323969703	-6.26677222343433	3.68608719546881e-10	2.33924764327829e-09	6.24019416393836e-10	TRUE
ssc-miR-423-5p	451.423945734306	187.467883350798	1.26783949121601	0.717224855853634	6.07902885949796	1.20912598421749e-09	7.38910323688467e-09	1.97112259696142e-09	TRUE
ssc-miR-125a_R-1	203.322313360224	62.4892944502661	1.70208759446069	1.15147295909831	6.0574237256614	1.38318891469632e-09	8.15093467588902e-09	2.17434931018437e-09	TRUE
ssc-miR-150	168.22500926828	46.8669708376996	1.84374874368427	1.2931341083219	6.03531932200245	1.58648649727596e-09	9.02656110519084e-09	2.40793205845047e-09	TRUE
ssc-miR-19a	153.701986885407	42.9613899345579	1.83902323981679	1.28840860445442	5.75184459076166	8.82749302296472e-09	4.8551211626306e-08	1.29515568098648e-08	TRUE
ssc-miR-30a-5p_R+2	14.5230223828731	46.8669708376996	-1.69022982831808	-2.24084446368045	-5.66326841246598	1.48516567989915e-08	7.90491410268903e-08	2.10872068170193e-08	TRUE
ssc-miR-199a-5p	15.1281483154928	46.8669708376996	-1.63133613926451	-2.18195077462688	-5.57104117670807	2.53221466443845e-08	1.30567318635107e-07	3.48302336475177e-08	TRUE
ssc-miR-27a	121.630312456562	156.223236125665	-0.361106232026512	-0.911720867388886	-5.30607232153463	1.1201253076194e-07	5.60062653809702e-07	1.49402724153022e-07	TRUE
ssc-miR-19b	220.265839473576	80.0644085144034	1.46001280726254	0.909398171900166	5.19432844380901	2.05460135648372e-07	9.97085952411219e-07	2.65983379701591e-07	TRUE
ssc-miR-107_R-2	20.1708644246913	49.4706914528126	-1.29430115207805	-1.84491578744043	-5.13106997202415	2.88099779085176e-07	1.35818467283011e-06	3.62310339108323e-07	TRUE
ssc-miR-210	9.68201492191541	35.1502281282747	-1.86015482976039	-2.41076946512276	-5.12270925238848	3.01176567797365e-07	1.38039260240459e-06	3.68234542683862e-07	TRUE
ssc-miR-339	673.50516300574	333.927167218609	1.01215553413799	0.461540898775612	5.00977288186809	5.4494307411997e-07	2.43015154675122e-06	6.48269008332552e-07	TRUE
ssc-miR-30c-5p_R+1	29.4494620501252	57.9327833835822	-0.976138700277883	-1.52675333564026	-4.85625137380101	1.19628820007368e-06	5.19440928979363e-06	1.35919900077741e-06	TRUE
ssc-miR-365-3p	52.0408302052953	7.81116180628326	2.73603492638402	2.18542029102165	4.8549255608395	1.20431974580521e-06	5.09519892456052e-06	1.35919900077741e-06	TRUE
ssc-miR-101	29.0460447657462	56.6309230955536	-0.963248322724493	-1.51386295808687	-4.77142705392989	1.82925229990545e-06	7.54566573710999e-06	2.0128873243089e-06	TRUE
ssc-miR-27b-3p	235.393987789068	246.051596897923	-0.0638834068318053	-0.614498042194179	-4.73336081426271	2.20832414509565e-06	8.88715814489712e-06	2.37074482255605e-06	TRUE
ssc-miR-103	26.8272496835081	53.3762723559542	-0.992499397569901	-1.54311403293227	-4.6977133124677	2.63090358914316e-06	1.03356926716338e-05	2.75715695493456e-06	TRUE
ssc-miR-145-5p_R-1	70.1946081838867	15.6223236125665	2.1677511668095	1.61713653144712	4.60503642837944	4.12393664709236e-06	1.58244080644242e-05	4.22133069729255e-06	TRUE
ssc-let-7f	22.7527350665012	46.8669708376996	-1.04253157224896	-1.59314620761133	-4.50507004450728	6.63510529780213e-06	2.4881644866758e-05	6.63744582720347e-06	TRUE
ssc-miR-100_R+1_1ss16AT	85.3227564993795	107.403474836395	-0.332038189443946	-0.882652824806319	-4.27786507717807	1.88694329437449e-05	6.91879207937314e-05	1.84566204776426e-05	TRUE
ssc-miR-126-3p	110.132919736788	128.884169803674	-0.226829307477833	-0.777443942840206	-4.20513800875127	2.60922892931188e-05	9.35919072470564e-05	2.49666457962725e-05	TRUE
ssc-let-7e	2.42050373047885	16.9241839123119	-2.80570704562704	-3.35632168098941	-4.20003140794922	2.66877957142536e-05	9.36911977202521e-05	2.49931325956993e-05	TRUE
ssc-miR-23b_R-1	23.5999113721688	44.9141803861287	-0.928389565512839	-1.47900420087521	-4.17602384448741	2.96648737929537e-05	0.000101973003663279	2.72023932210565e-05	TRUE
ssc-miR-139-5p_R+1	19.3640298438308	0	5.27530731768119	4.72469268231881	4.12218425478872	3.75296821344946e-05	0.000125098940448315	3.3037770222411e-05	TRUE
ssc-miR-186	19.3640298438308	0	5.27530731768119	4.72469268231881	4.12218425478872	3.75296821344946e-05	0.000125098940448315	3.3037770222411e-05	TRUE
ssc-miR-1343	18.1537779785914	0	5.18219791328971	4.63158327792733	3.97626604693423	7.00058037065337e-05	0.000226489364932903	6.04184690453602e-05	TRUE
ssc-miR-99a_R-1	363.680685504447	333.927167218609	0.123138837507211	-0.427475797855162	-3.96931623526979	7.20791699937224e-05	0.000228712750941619	6.10115811271716e-05	TRUE
ssc-miR-1306-5p_R-1	127.07644585014	46.8669708376996	1.43905318862689	0.888438553264518	3.86496503678035	0.00011110511389487	0.00034589327910667	9.22707447340653e-05	TRUE
ssc-miR-181a_R-1	30.8614225636054	48.8197612892704	-0.661660676121304	-1.21227531148368	-3.73782038949109	0.000185622471424965	0.000567179773798505	0.000151301292299315	TRUE
ssc-miR-146a-5p	13.3127705176337	29.2918567735622	-1.13768880528929	-1.68830344065167	-3.71179566304249	0.000205794095890927	0.000617382287672781	0.000164693351707538	TRUE
ssc-miR-24-3p_R-2	80.4817490384218	91.7811512238283	-0.189536244494525	-0.740150879856898	-3.39844451205324	0.000677702088607733	0.00199680079679064	0.000528983240122105	TRUE
ssc-miR-130b	20.5742817090702	35.1502281282747	-0.772691988510053	-1.32330662387243	-3.39550065553287	0.000685032098225002	0.00198298765275658	0.000528983240122105	TRUE
ssc-miR-151-5p	10.2871408545351	23.4334854188498	-1.1877294877889	-1.73834412315127	-3.38858661389018	0.000702538370052157	0.00199860053549321	0.000533148144167869	TRUE
ssc-miR-23a	234.183735923829	111.309055739536	1.0730699136616	0.522455278299226	3.29194494379554	0.000994970878995615	0.00278254567854706	0.00074227392529623	TRUE
ssc-miR-339_R-1	363.075559571828	187.467883350798	0.953626361456652	0.403011726094278	3.23322666351111	0.00122400405083117	0.00336601113978573	0.00089271689113827	FALSE
ssc-miR-151-5p_R-3	2.42050373047885	11.7167427094249	-2.27519232903923	-2.82580696440161	-3.2255119907895	0.00125747568190469	0.00337371524413453	0.00089271689113827	FALSE
ssc-miR-206	2.42050373047885	11.7167427094249	-2.27519232903923	-2.82580696440161	-3.2255119907895	0.00125747568190469	0.00337371524413453	0.00089271689113827	FALSE
ssc-miR-31_R+1	0	7.81116180628326	-3.96553714599926	-4.51615178136164	-3.14010617463561	0.00168886613255941	0.00442322082336989	0.00116531100296432	FALSE
ssc-miR-7134-3p	12.1025186523943	0	4.59723541256855	4.04662077720618	3.13914771351524	0.00169440012386941	0.00436837531935083	0.00116531100296432	FALSE
ssc-miR-29a_L-1	58.0920895314924	68.3476658049785	-0.234550344541888	-0.785164979904261	-3.0857178866355	0.00203061385519966	0.00515463517089145	0.00137505425742569	FALSE
ssc-miR-30a-3p	6.05125932619713	15.6223236125665	-1.36830173343071	-1.91891636879309	-2.9598037181969	0.00307835102347762	0.00763801381765124	0.00202231677668283	FALSE
ssc-miR-98	6.05125932619713	15.6223236125665	-1.36830173343071	-1.91891636879309	-2.9598037181969	0.00307835102347762	0.00763801381765124	0.00202231677668283	FALSE
ssc-miR-7134-5p	10.8922667871548	0	4.44523231912349	3.89461768376112	2.94268525960385	0.00325379036931213	0.00789522663141915	0.00210613644476338	FALSE
ssc-miR-140-3p_L-1	111.343171602027	46.8669708376996	1.24836962701778	0.697754991655403	2.93653973367191	0.00331896299061967	0.0079366506297427	0.00211718674092712	FALSE
ssc-miR-30d	58.0920895314924	66.3948753534077	-0.192730168847261	-0.743344804209634	-2.90022652740315	0.00372893066298618	0.00878962227703885	0.00234472608293552	FALSE
ssc-miR-374a-5p_R-1	3.63075559571828	11.7167427094249	-1.69022982831808	-2.24084446368045	-2.83073449233716	0.0046441254728738	0.010792685958087	0.00287906481908389	FALSE
ssc-miR-532-5p	9.68201492191541	0	4.27530731768119	3.72469268231881	2.7326270086211	0.00628314413396027	0.0143988719736589	0.00384105364455563	FALSE
ssc-miR-16	688.633311321233	400.322042572017	0.782574914483058	0.231960279120685	2.65147036538538	0.0080142145562289	0.0181143205722982	0.00483218943679477	FALSE
ssc-miR-425-5p_R+2	188.79929097735	93.7339416753991	1.01020988982301	0.459595254460639	2.62742392619729	0.00860340766106397	0.0191832738388589	0.00509127192253478	FALSE
ssc-miR-320_R-1	134.337957041576	62.4892944502661	1.10418603803203	0.553571402669652	2.62459360913861	0.00867524422623079	0.0190855372977077	0.00509127192253478	FALSE
ssc-miR-142-5p	283.198936466026	242.146015994781	0.225938580878455	-0.324676054483919	-2.60967806648253	0.00906274659092051	0.0196756998355511	0.00524870411382104	FALSE
ssc-miR-151-3p_R-2	0	5.85837135471245	-3.27519232903923	-3.82580696440161	-2.5964648887808	0.00941885315611569	0.020183256763105	0.0053841003719423	FALSE
ssc-miR-185	66.5638525881684	70.3004562565493	-0.0787951162357281	-0.629409751598102	-2.57754262587408	0.00995056079655329	0.0210492632234781	0.00561511689024386	FALSE
ssc-miR-15b_R-1	413.906137911884	339.785538573322	0.284679190719093	-0.265935444643281	-2.56273295759242	0.0103851891248238	0.0216905848809611	0.00578619632579367	FALSE
ssc-miR-342_R-2	180.327527920674	89.8283607722575	1.00537673608707	0.454762100724695	2.54268577201926	0.011000410718967	0.0226883471078694	0.00605236010897591	FALSE
ssc-miR-181b	4.8410074609577	11.7167427094249	-1.27519232903923	-1.82580696440161	-2.47847236965564	0.0131946330249212	0.0268779561618766	0.00716998329193059	FALSE
ssc-miR-335_R-1	36.3075559571828	11.7167427094249	1.63169826656929	1.08108363120691	2.42910439968842	0.0151361731383805	0.0304569337540584	0.00812471397843031	FALSE
ssc-miR-339_R-2	37.5178078224222	42.9613899345579	-0.195465136568497	-0.746079771930871	-2.33957989813636	0.0193054417381417	0.0383782877926913	0.0102378201894979	FALSE
ssc-miR-29b	5.44613339357742	11.7167427094249	-1.10526732759692	-1.65588196295929	-2.31499442754138	0.0206132370336033	0.0404902870302923	0.010782052207686	FALSE
ssc-miR-338_R-1	2.42050373047885	7.81116180628326	-1.69022982831808	-2.24084446368045	-2.31120345402289	0.0208216196783079	0.0404184381990683	0.010782052207686	FALSE
ssc-miR-32	25.4152891700279	31.244647225133	-0.297912405539317	-0.848527040901691	-2.22880752834785	0.0258267138296058	0.049551253277732	0.0132183286540026	FALSE
ssc-let-7d-5p	13.3127705176337	19.5279045157081	-0.552726304568136	-1.10334093993051	-2.1917696668086	0.0283961424163927	0.0535470114137691	0.0142030795692718	FALSE
ssc-miR-363_R-2	13.3127705176337	19.5279045157081	-0.552726304568136	-1.10334093993051	-2.1917696668086	0.0283961424163927	0.0535470114137691	0.0142030795692718	FALSE
ssc-miR-92b-3p_R-2	6.05125932619713	11.7167427094249	-0.953264234151871	-1.50387886951424	-2.1586182838934	0.0308797930828541	0.0572490545918082	0.0152717997763647	FALSE
ssc-miR-10a-5p	62.9330969924501	27.3390663219914	1.20285496776541	0.652240332403038	2.07900923861299	0.0376165013230309	0.06896358575889	0.018396776699272	FALSE
ssc-miR-29c	12.1025186523943	17.5751140641373	-0.538226734873018	-1.08884137023539	-2.05708099523927	0.0396784354760415	0.0719444159730422	0.0191919451526631	FALSE
ssc-miR-328	32.6768003614645	11.7167427094249	1.47969517312423	0.929080537761861	2.03326232012901	0.0420260278145076	0.075372767276019	0.0201064946598193	FALSE
ssc-miR-143-5p	6.05125932619713	0	3.59723541256855	3.04662077720618	1.98735323457462	0.046883266214847	0.0822950949515932	0.0217220146040729	FALSE
ssc-miR-199b-5p	6.05125932619713	0	3.59723541256855	3.04662077720618	1.98735323457462	0.046883266214847	0.0822950949515932	0.0217220146040729	FALSE
ssc-miR-676-3p_R+1	6.05125932619713	0	3.59723541256855	3.04662077720618	1.98735323457462	0.046883266214847	0.0822950949515932	0.0217220146040729	FALSE
ssc-miR-148b-3p	77.4561193753233	72.2532467081202	0.100316806052973	-0.4502978293094	-1.92861975974928	0.0537780841472346	0.0924310821280595	0.0246569832364434	FALSE
ssc-miR-127_R-1	10.8922667871548	15.6223236125665	-0.520304826875766	-1.07091946223814	-1.9133976101043	0.0556971701215056	0.094256749436394	0.0250157138739703	FALSE
ssc-miR-450b-5p_R-1	10.8922667871548	15.6223236125665	-0.520304826875766	-1.07091946223814	-1.9133976101043	0.0556971701215056	0.094256749436394	0.0250157138739703	FALSE
ssc-miR-24-1-5p	3.63075559571828	7.81116180628326	-1.10526732759692	-1.65588196295929	-1.89010332062377	0.0587441431043555	0.0979069051739258	0.0261177178068836	FALSE
ssc-miR-20a_R+1	330.802176458435	191.37346425394	0.789577926175068	0.238963290812694	1.88241426471401	0.0597797906091363	0.0986366545050749	0.0263123862734934	FALSE
ssc-miR-143-3p_R+1	574.869635988727	351.502281282747	0.709700778570557	0.159086143208184	1.68050380640308	0.09285933434251	0.151700892737764	0.0404678413697056	FALSE
ssc-miR-142-3p	25.4152891700279	27.3390663219914	-0.105267327596922	-0.655881962959296	-1.66617931412116	0.0956777048045142	0.154772757772008	0.0412872943384488	FALSE
ssc-miR-193a-3p	1.21025186523943	3.90558090314163	-1.69022982831807	-2.24084446368045	-1.63420995503543	0.102214772961792	0.161391746781777	0.0424437404066395	FALSE
ssc-miR-2320-3p_R+1	1.21025186523943	3.90558090314163	-1.69022982831807	-2.24084446368045	-1.63420995503543	0.102214772961792	0.161391746781777	0.0424437404066395	FALSE
ssc-miR-362_R-1	1.21025186523943	3.90558090314163	-1.69022982831807	-2.24084446368045	-1.63420995503543	0.102214772961792	0.161391746781777	0.0424437404066395	FALSE
ssc-miR-429	1.21025186523943	3.90558090314163	-1.69022982831807	-2.24084446368045	-1.63420995503543	0.102214772961792	0.161391746781777	0.0424437404066395	FALSE
ssc-miR-18b_R-4	3.02562966309856	5.85837135471245	-0.953264234151874	-1.50387886951425	-1.5262692952648	0.126942812149663	0.195752934623312	0.0516918459350972	FALSE
ssc-miR-17-3p	4.8410074609577	7.81116180628326	-0.690229828318077	-1.24084446368045	-1.52199774854099	0.128009644832211	0.194669045136542	0.0516918459350972	FALSE
ssc-miR-504_R-1	4.8410074609577	7.81116180628326	-0.690229828318077	-1.24084446368045	-1.52199774854099	0.128009644832211	0.194669045136542	0.0516918459350972	FALSE
ssc-miR-20b	13.3127705176337	15.6223236125665	-0.230798209680775	-0.781412845043149	-1.46800054153918	0.142104075807007	0.21315611371051	0.0568616811736965	FALSE
ssc-miR-1307_R+1	12.1025186523943	3.90558090314163	1.63169826656929	1.08108363120692	1.40213094897768	0.160876146689442	0.239140218051873	0.063793219898639	FALSE
ssc-miR-574	30.8614225636054	29.2918567735622	0.0753049180449041	-0.475309717317469	-1.28964425064518	0.19717420421815	0.290479854428525	0.0774886189393034	FALSE
ssc-miR-106a_R-1_1ss1AC	325.961168997477	199.184626060223	0.710593811562515	0.159979176200142	1.26827404908318	0.204700101109623	0.297581644784914	0.079034926260291	FALSE
ssc-miR-17-5p	325.961168997477	199.184626060223	0.710593811562515	0.159979176200142	1.26827404908318	0.204700101109623	0.297581644784914	0.079034926260291	FALSE
ssc-miR-133a-3p_R+1	84.5159219185191	46.8669708376996	0.850651603870098	0.300036968507724	1.17844880084681	0.238617732251745	0.3423645723612	0.0908392003478413	FALSE
ssc-miR-874	10.8922667871548	3.90558090314163	1.47969517312423	0.929080537761858	1.1736558993845	0.240532881220801	0.342137287943381	0.0908392003478413	FALSE
ssc-miR-152	64.7484747903093	54.6781326439828	0.243882236025468	-0.306732399336906	-1.17133408616856	0.241464515371529	0.340526880652156	0.0908392003478413	FALSE
ssc-miR-129a-5p	0	1.95279045157081	-1.69022982831807	-2.24084446368045	-1.15554054974583	0.24786913722848	0.345134241710542	0.0916814219190721	FALSE
ssc-miR-574_R-1_1ss21CA	0	1.95279045157081	-1.69022982831807	-2.24084446368045	-1.15554054974583	0.24786913722848	0.345134241710542	0.0916814219190721	FALSE
ssc-miR-505_L+1	18.1537779785914	7.81116180628326	1.21666076729044	0.666046131928069	1.13697103063268	0.255550396244428	0.351381794836088	0.0937348652140757	FALSE
ssc-miR-204	2.42050373047885	3.90558090314163	-0.690229828318078	-1.24084446368045	-1.07616120943934	0.281855164745762	0.379641650473884	0.100048402543252	FALSE
ssc-miR-205	2.42050373047885	3.90558090314163	-0.690229828318078	-1.24084446368045	-1.07616120943934	0.281855164745762	0.379641650473884	0.100048402543252	FALSE
ssc-miR-326_R+1	2.42050373047885	3.90558090314163	-0.690229828318078	-1.24084446368045	-1.07616120943934	0.281855164745762	0.379641650473884	0.100048402543252	FALSE
ssc-mir-4339-p3_1ss23GT	2.42050373047885	3.90558090314163	-0.690229828318078	-1.24084446368045	-1.07616120943934	0.281855164745762	0.379641650473884	0.100048402543252	FALSE
ssc-miR-133b_R-2	11.2956840751646	11.7167427094249	-0.0527999077543053	-0.603414543116679	-1.01243513528846	0.311330046070287	0.410955660812779	0.10962683337996	FALSE
ssc-mir-451-p3	9.68201492191541	3.90558090314163	1.30977017168192	0.75915553631955	0.931166677928084	0.351767351775139	0.460647722562681	0.122882724205236	FALSE
ssc-miR-1306-3p_L+3R-2	7.26151119143656	7.81116180628326	-0.105267327596919	-0.655881962959292	-0.890338001028975	0.373284422097121	0.483073958008039	0.128361783671139	FALSE
ssc-miR-455-5p	7.26151119143656	7.81116180628326	-0.105267327596919	-0.655881962959292	-0.890338001028975	0.373284422097121	0.483073958008039	0.128361783671139	FALSE
ssc-miR-7137-5p_L-2R+3_1	5.44613339357742	5.85837135471245	-0.10526732759692	-0.655881962959294	-0.771031756483546	0.440688108719788	0.561494501457645	0.147507405905435	FALSE
ssc-miR-7137-5p_L-2R+3_2	5.44613339357742	5.85837135471245	-0.10526732759692	-0.655881962959294	-0.771031756483546	0.440688108719788	0.561494501457645	0.147507405905435	FALSE
ssc-miR-218b_R-1	1.21025186523943	1.95279045157081	-0.690229828318068	-1.24084446368044	-0.76094189826439	0.44669177162479	0.558364714530988	0.147507405905435	FALSE
ssc-miR-339_R-3	1.21025186523943	1.95279045157081	-0.690229828318068	-1.24084446368044	-0.76094189826439	0.44669177162479	0.558364714530988	0.147507405905435	FALSE
ssc-miR-424-3p	1.21025186523943	1.95279045157081	-0.690229828318068	-1.24084446368044	-0.76094189826439	0.44669177162479	0.558364714530988	0.147507405905435	FALSE
ssc-miR-1296-5p	15.7332742481125	7.81116180628326	1.01020988982301	0.459595254460639	0.756968572515442	0.449068691092346	0.552957716643561	0.147507405905435	FALSE
ssc-miR-149	8.47176305667598	3.90558090314163	1.11712509373953	0.566510458377154	0.6720534383473	0.501549677044314	0.61300516083194	0.163525706142285	FALSE
ssc-miR-182	3.63075559571828	3.90558090314163	-0.105267327596919	-0.655881962959293	-0.629525549600164	0.529005047360184	0.639456650655167	0.169959363191113	FALSE
ssc-miR-30e-3p	3.63075559571828	3.90558090314163	-0.105267327596919	-0.655881962959293	-0.629525549600164	0.529005047360184	0.639456650655167	0.169959363191113	FALSE
ssc-miR-374b-5p_R-1	8.47176305667598	7.81116180628326	0.117125093739528	-0.433489541622846	-0.611573697440525	0.540819844806151	0.644298010057869	0.17125515987024	FALSE
ssc-miR-499-5p	8.47176305667598	7.81116180628326	0.117125093739528	-0.433489541622846	-0.611573697440525	0.540819844806151	0.644298010057869	0.17125515987024	FALSE
ssc-miR-130a	24.2050373047885	19.5279045157081	0.309770171681926	-0.240844463680448	-0.555610954416322	0.578476841203687	0.681776277132917	0.18187113954785	FALSE
ssc-miR-126-5p	170.645512998759	109.356265287966	0.641966602023108	0.0913519666607343	0.529246705740056	0.596634320623608	0.698189098602095	0.186249435836404	FALSE
ssc-let-7d-3p	38.7280596876616	23.4334854188498	0.724807670960764	0.174193035598391	0.47309611588817	0.636144607743712	0.739182114631778	0.197184762847449	FALSE
ssc-miR-339_R-2_1ss19TG	1.81537779785914	1.95279045157081	-0.105267327596916	-0.655881962959289	-0.445128179193114	0.656227125626437	0.754546869187192	0.200584575079209	FALSE
ssc-miR-7137-5p_L-2R+1	1.81537779785914	1.95279045157081	-0.105267327596916	-0.655881962959289	-0.445128179193114	0.656227125626437	0.754546869187192	0.200584575079209	FALSE
ssc-miR-18a_R-1	55.0664598683939	41.0085994829871	0.425247389101861	-0.125367246260513	-0.427760159602122	0.668825745535291	0.761077572505676	0.203025611243046	FALSE
ssc-miR-378	7.26151119143656	3.90558090314163	0.894732672403081	0.344118037040707	0.392792879593171	0.694472464131505	0.782170352093503	0.207942634765411	FALSE
ssc-miR-497	7.26151119143656	3.90558090314163	0.894732672403081	0.344118037040707	0.392792879593171	0.694472464131505	0.782170352093503	0.207942634765411	FALSE
ssc-miR-744_R-1	9.68201492191541	7.81116180628326	0.309770171681924	-0.240844463680449	-0.351324785531047	0.725344702438169	0.808661323664175	0.212695882843958	FALSE
ssc-miR-140-5p_L+1	13.3127705176337	7.81116180628326	0.769201790319223	0.218587154956849	0.345289219606087	0.729876950392673	0.80286464543194	0.212695882843958	FALSE
ssc-miR-145-3p	13.3127705176337	7.81116180628326	0.769201790319223	0.218587154956849	0.345289219606087	0.729876950392673	0.80286464543194	0.212695882843958	FALSE
ssc-miR-2320-5p_R+1	13.3127705176337	7.81116180628326	0.769201790319223	0.218587154956849	0.345289219606087	0.729876950392673	0.80286464543194	0.212695882843958	FALSE
ssc-miR-1_R+1	31.4665484962251	19.5279045157081	0.688281794935659	0.137667159573285	0.339134382828379	0.734508497848478	0.797328303585519	0.212695882843958	FALSE
ssc-miR-339_R-1_1ss20CT	7.26151119143656	5.85837135471245	0.309770171681924	-0.24084446368045	-0.3042454492843	0.760940901430867	0.820622540758778	0.218909870630999	FALSE
ssc-miR-551a_R+1	4.8410074609577	3.90558090314163	0.309770171681923	-0.240844463680451	-0.248406600887552	0.803819826843341	0.861235528760723	0.2292002861369	FALSE
ssc-miR-369	6.65638525881684	3.90558090314163	0.76920179031922	0.218587154956847	0.244136136945175	0.80712538589714	0.859197991438891	0.2292002861369	FALSE
ssc-miR-301_1ss5CG	15.7332742481125	11.7167427094249	0.425247389101855	-0.125367246260519	-0.228521352444206	0.819240958385427	0.866504859830741	0.231058651143352	FALSE
ssc-miR-30b-5p	172.25918211207	114.563706479136	0.588430812491191	0.037816177128817	0.222186692616538	0.824168552982176	0.866164402815663	0.231058651143352	FALSE
ssc-miR-214_R+1	105.29191227583	74.206037159691	0.504786154087065	-0.0458284812753085	-0.21340693286997	0.831009573408269	0.867826453242812	0.231502020933869	FALSE
ssc-miR-885-5p	2.42050373047885	1.95279045157081	0.309770171681926	-0.240844463680448	-0.175643792570641	0.860573795652447	0.893048278507256	0.23823021353337	FALSE
ssc-miR-296-3p_R+1	18.1537779785914	11.7167427094249	0.631698266569285	0.0810836312069119	0.153186314682983	0.8782513495963	0.905696704271185	0.241604316863638	FALSE
ssc-miR-99b_R-1	47.1998227443376	31.244647225133	0.595172390544174	0.0445577551818002	0.136651264480043	0.891306453348864	0.913450713059395	0.24367278193301	FALSE
ssc-miR-128	44.7793190138588	31.244647225133	0.519223537310877	-0.0313910980514966	-0.0950110454432647	0.924306053616641	0.941422832387319	0.251006298863495	FALSE
ssc-miR-193a-5p	6.05125932619713	3.90558090314163	0.631698266569286	0.0810836312069125	0.0884281982327512	0.929536350128847	0.940941704118158	0.251006298863495	FALSE
ssc-miR-7	3.02562966309856	1.95279045157081	0.631698266569287	0.0810836312069138	0.062525711230624	0.950144187392468	0.955937749510715	0.255006654927107	FALSE
ssc-miR-221-3p	90.7688898929569	62.4892944502661	0.538588862177803	-0.0120257731845708	-0.0516797867672953	0.958783843536481	0.958783843536481	0.255765881056099	FALSE
ssc-miR-105-1_R+2	NA	NA	NA	NA	NA	NA	NA	NA	FALSE
ssc-miR-10a-3p	NA	NA	NA	NA	NA	NA	NA	NA	FALSE
ssc-miR-1249_R-1_1ss6CT	NA	NA	NA	NA	NA	NA	NA	NA	FALSE
ssc-miR-124a	NA	NA	NA	NA	NA	NA	NA	NA	FALSE
ssc-miR-125b_R+1	NA	NA	NA	NA	NA	NA	NA	NA	FALSE
ssc-miR-1271_L+2	NA	NA	NA	NA	NA	NA	NA	NA	FALSE
ssc-miR-1271_L+2R+1_1ss21CA	NA	NA	NA	NA	NA	NA	NA	NA	FALSE
ssc-miR-1271_L+2R-1	1.21025186523943	0	NA	NA	NA	NA	NA	NA	FALSE
ssc-miR-1271_L+2R-2	NA	NA	NA	NA	NA	NA	NA	NA	FALSE
ssc-mir-128-2-p5	NA	NA	NA	NA	NA	NA	NA	NA	FALSE
ssc-miR-1285_L-3R-2	NA	NA	NA	NA	NA	NA	NA	NA	FALSE
ssc-mir-1285-p3_1	NA	NA	NA	NA	NA	NA	NA	NA	FALSE
ssc-mir-1285-p3_1ss11CT	NA	NA	NA	NA	NA	NA	NA	NA	FALSE
ssc-mir-1285-p3_2	NA	NA	NA	NA	NA	NA	NA	NA	FALSE
ssc-mir-1285-p3_3	NA	NA	NA	NA	NA	NA	NA	NA	FALSE
ssc-mir-1285-p5_1	NA	NA	NA	NA	NA	NA	NA	NA	FALSE
ssc-mir-1285-p5_1ss17CT	NA	NA	NA	NA	NA	NA	NA	NA	FALSE
ssc-mir-1285-p5_2	NA	NA	NA	NA	NA	NA	NA	NA	FALSE
ssc-mir-1285-p5_3	NA	NA	NA	NA	NA	NA	NA	NA	FALSE
ssc-mir-1285-p5_4	NA	NA	NA	NA	NA	NA	NA	NA	FALSE
ssc-miR-129a-3p	1.21025186523943	0	NA	NA	NA	NA	NA	NA	FALSE
ssc-miR-132	3.63075559571828	0	NA	NA	NA	NA	NA	NA	FALSE
ssc-miR-133a-5p	0	0	NA	NA	NA	NA	NA	NA	FALSE
ssc-miR-135_1ss20GC	NA	NA	NA	NA	NA	NA	NA	NA	FALSE
ssc-miR-136_R-1	NA	NA	NA	NA	NA	NA	NA	NA	FALSE
ssc-miR-137_R-2	0	3.90558090314163	NA	NA	NA	NA	NA	NA	FALSE
ssc-miR-138_R+2	3.63075559571828	0	NA	NA	NA	NA	NA	NA	FALSE
ssc-miR-139-3p	NA	NA	NA	NA	NA	NA	NA	NA	FALSE
ssc-miR-1468_R-2	3.63075559571828	0	NA	NA	NA	NA	NA	NA	FALSE
ssc-miR-146b_R+1	0	1.95279045157081	NA	NA	NA	NA	NA	NA	FALSE
ssc-miR-148a-5p	NA	NA	NA	NA	NA	NA	NA	NA	FALSE
ssc-miR-148b-5p_R+1	NA	NA	NA	NA	NA	NA	NA	NA	FALSE
ssc-miR-151-3p_L-4R+1	NA	NA	NA	NA	NA	NA	NA	NA	FALSE
ssc-miR-151-3p_R-1	2.42050373047885	0	NA	NA	NA	NA	NA	NA	FALSE
ssc-miR-151-3p_R-1_1ss21GA	NA	NA	NA	NA	NA	NA	NA	NA	FALSE
ssc-miR-151-3p_R-1_1ss21GT	0	3.90558090314163	NA	NA	NA	NA	NA	NA	FALSE
ssc-miR-151-3p_R-2_1ss20GA	NA	NA	NA	NA	NA	NA	NA	NA	FALSE
ssc-miR-151-3p_R-3_1ss3AG	NA	NA	NA	NA	NA	NA	NA	NA	FALSE
ssc-miR-151-5p_1ss11CT	NA	NA	NA	NA	NA	NA	NA	NA	FALSE
ssc-miR-151-5p_1ss18TC	NA	NA	NA	NA	NA	NA	NA	NA	FALSE
ssc-miR-151-5p_1ss3GA	NA	NA	NA	NA	NA	NA	NA	NA	FALSE
ssc-miR-151-5p_L+1R-3	NA	NA	NA	NA	NA	NA	NA	NA	FALSE
ssc-miR-151-5p_L-1	NA	NA	NA	NA	NA	NA	NA	NA	FALSE
ssc-miR-151-5p_R-2	NA	NA	NA	NA	NA	NA	NA	NA	FALSE
ssc-miR-151-5p_R-3_1ss18TA	NA	NA	NA	NA	NA	NA	NA	NA	FALSE
ssc-miR-151-5p_R-3_1ss18TC	NA	NA	NA	NA	NA	NA	NA	NA	FALSE
ssc-miR-155-5p_R+1	1.21025186523943	0	NA	NA	NA	NA	NA	NA	FALSE
ssc-miR-181c_R+1	2.42050373047885	0	NA	NA	NA	NA	NA	NA	FALSE
ssc-miR-181d-5p	2.42050373047885	0	NA	NA	NA	NA	NA	NA	FALSE
ssc-miR-183_R-1	1.21025186523943	0	NA	NA	NA	NA	NA	NA	FALSE
ssc-miR-1839-5p_R+1	NA	NA	NA	NA	NA	NA	NA	NA	FALSE
ssc-miR-184	NA	NA	NA	NA	NA	NA	NA	NA	FALSE
ssc-miR-187_1ss22GT	NA	NA	NA	NA	NA	NA	NA	NA	FALSE
ssc-miR-190a_R+2	1.21025186523943	0	NA	NA	NA	NA	NA	NA	FALSE
ssc-miR-190b	NA	NA	NA	NA	NA	NA	NA	NA	FALSE
ssc-miR-195_R+1	4.8410074609577	0	NA	NA	NA	NA	NA	NA	FALSE
ssc-miR-196a	NA	NA	NA	NA	NA	NA	NA	NA	FALSE
ssc-miR-196b-3p_L+1	NA	NA	NA	NA	NA	NA	NA	NA	FALSE
ssc-miR-196b-5p	NA	NA	NA	NA	NA	NA	NA	NA	FALSE
ssc-miR-202-3p_R+1	NA	NA	NA	NA	NA	NA	NA	NA	FALSE
ssc-mir-206-p5	NA	NA	NA	NA	NA	NA	NA	NA	FALSE
ssc-miR-208b	NA	NA	NA	NA	NA	NA	NA	NA	FALSE
ssc-miR-212	1.21025186523943	0	NA	NA	NA	NA	NA	NA	FALSE
ssc-miR-216_R-1	NA	NA	NA	NA	NA	NA	NA	NA	FALSE
ssc-miR-217_R-1	NA	NA	NA	NA	NA	NA	NA	NA	FALSE
ssc-miR-218-3p_L+4R-2	NA	NA	NA	NA	NA	NA	NA	NA	FALSE
ssc-miR-221-5p_R-5	1.21025186523943	0	NA	NA	NA	NA	NA	NA	FALSE
ssc-miR-22-3p_L-1R-3	NA	NA	NA	NA	NA	NA	NA	NA	FALSE
ssc-miR-22-3p_L-2	0	0	NA	NA	NA	NA	NA	NA	FALSE
ssc-miR-22-3p_L-3	0	0	NA	NA	NA	NA	NA	NA	FALSE
ssc-miR-22-3p_R-2_1ss11TG	NA	NA	NA	NA	NA	NA	NA	NA	FALSE
ssc-miR-22-3p_R-3_1ss19CA	NA	NA	NA	NA	NA	NA	NA	NA	FALSE
ssc-miR-22-3p_R-3_1ss19CT	NA	NA	NA	NA	NA	NA	NA	NA	FALSE
ssc-miR-22-3p_R-3_1ss8CT	NA	NA	NA	NA	NA	NA	NA	NA	FALSE
ssc-miR-22-3p_R-4	NA	NA	NA	NA	NA	NA	NA	NA	FALSE
ssc-miR-22-5p_1ss11TA	NA	NA	NA	NA	NA	NA	NA	NA	FALSE
ssc-mir-22-p5	NA	NA	NA	NA	NA	NA	NA	NA	FALSE
ssc-miR-2366	NA	NA	NA	NA	NA	NA	NA	NA	FALSE
ssc-miR-2411	NA	NA	NA	NA	NA	NA	NA	NA	FALSE
ssc-miR-24-2-5p	NA	NA	NA	NA	NA	NA	NA	NA	FALSE
ssc-miR-2483	0	3.90558090314163	NA	NA	NA	NA	NA	NA	FALSE
ssc-miR-27b-5p_R-1	NA	NA	NA	NA	NA	NA	NA	NA	FALSE
ssc-miR-28-3p_R-3	NA	NA	NA	NA	NA	NA	NA	NA	FALSE
ssc-miR-28-3p_R-4	NA	NA	NA	NA	NA	NA	NA	NA	FALSE
ssc-miR-28-5p_L+1R-3	NA	NA	NA	NA	NA	NA	NA	NA	FALSE
ssc-miR-28-5p_L-1	NA	NA	NA	NA	NA	NA	NA	NA	FALSE
ssc-miR-28-5p_L-1R-3_1ss18TG	NA	NA	NA	NA	NA	NA	NA	NA	FALSE
ssc-miR-28-5p_R-3	NA	NA	NA	NA	NA	NA	NA	NA	FALSE
ssc-miR-28-5p_R-4	NA	NA	NA	NA	NA	NA	NA	NA	FALSE
ssc-miR-30b-3p_R+1	0	3.90558090314163	NA	NA	NA	NA	NA	NA	FALSE
ssc-miR-30c-1-3p_R+2	NA	NA	NA	NA	NA	NA	NA	NA	FALSE
ssc-miR-30c-3p	NA	NA	NA	NA	NA	NA	NA	NA	FALSE
ssc-miR-324	2.42050373047885	0	NA	NA	NA	NA	NA	NA	FALSE
ssc-miR-331-3p	2.42050373047885	0	NA	NA	NA	NA	NA	NA	FALSE
ssc-miR-331-5p_R+1	2.42050373047885	0	NA	NA	NA	NA	NA	NA	FALSE
ssc-miR-339_1ss11CG	NA	NA	NA	NA	NA	NA	NA	NA	FALSE
ssc-miR-339_1ss12CA	1.21025186523943	0	NA	NA	NA	NA	NA	NA	FALSE
ssc-miR-339_1ss12CG	NA	NA	NA	NA	NA	NA	NA	NA	FALSE
ssc-miR-339_1ss19TC	NA	NA	NA	NA	NA	NA	NA	NA	FALSE
ssc-miR-339_1ss21AC	1.21025186523943	0	NA	NA	NA	NA	NA	NA	FALSE
ssc-miR-339_1ss4CT	NA	NA	NA	NA	NA	NA	NA	NA	FALSE
ssc-miR-339_L+1R-2	1.21025186523943	0	NA	NA	NA	NA	NA	NA	FALSE
ssc-miR-339_L-1_1ss2CT	NA	NA	NA	NA	NA	NA	NA	NA	FALSE
ssc-miR-339_L-1R+2	NA	NA	NA	NA	NA	NA	NA	NA	FALSE
ssc-miR-339_L-1R-1	NA	NA	NA	NA	NA	NA	NA	NA	FALSE
ssc-miR-339_L-2R-1	NA	NA	NA	NA	NA	NA	NA	NA	FALSE
ssc-miR-339_L-3R+2	NA	NA	NA	NA	NA	NA	NA	NA	FALSE
ssc-miR-339_L-5R+2	NA	NA	NA	NA	NA	NA	NA	NA	FALSE
ssc-miR-339_R+1_1ss10TA	NA	NA	NA	NA	NA	NA	NA	NA	FALSE
ssc-miR-339_R+1_1ss20CT	0	0	NA	NA	NA	NA	NA	NA	FALSE
ssc-miR-339_R+1_1ss4CT	NA	NA	NA	NA	NA	NA	NA	NA	FALSE
ssc-miR-339_R-1_1ss11CT	NA	NA	NA	NA	NA	NA	NA	NA	FALSE
ssc-miR-339_R-1_1ss14GT	0	0	NA	NA	NA	NA	NA	NA	FALSE
ssc-miR-339_R-1_1ss16AT	NA	NA	NA	NA	NA	NA	NA	NA	FALSE
ssc-miR-339_R-1_1ss20CG	NA	NA	NA	NA	NA	NA	NA	NA	FALSE
ssc-miR-339_R-1_1ss3CT	NA	NA	NA	NA	NA	NA	NA	NA	FALSE
ssc-miR-339_R-1_1ss4CT	NA	NA	NA	NA	NA	NA	NA	NA	FALSE
ssc-miR-339_R-1_1ss7TA	NA	NA	NA	NA	NA	NA	NA	NA	FALSE
ssc-miR-339_R-1_1ss7TC	NA	NA	NA	NA	NA	NA	NA	NA	FALSE
ssc-miR-339_R-1_1ss9CT	0	1.95279045157081	NA	NA	NA	NA	NA	NA	FALSE
ssc-miR-339_R-2_1ss19TA	NA	NA	NA	NA	NA	NA	NA	NA	FALSE
ssc-miR-339_R-2_1ss3CT	NA	NA	NA	NA	NA	NA	NA	NA	FALSE
ssc-mir-339-1-p3	NA	NA	NA	NA	NA	NA	NA	NA	FALSE
ssc-mir-339-1-p5_1ss20CA	NA	NA	NA	NA	NA	NA	NA	NA	FALSE
ssc-miR-339-3p	NA	NA	NA	NA	NA	NA	NA	NA	FALSE
ssc-miR-339-3p_L+2R-1_1ss22CT	2.42050373047885	0	NA	NA	NA	NA	NA	NA	FALSE
ssc-miR-339-3p_R+1	1.21025186523943	0	NA	NA	NA	NA	NA	NA	FALSE
ssc-miR-340_L-2	NA	NA	NA	NA	NA	NA	NA	NA	FALSE
ssc-miR-340_R-2	NA	NA	NA	NA	NA	NA	NA	NA	FALSE
ssc-miR-340_R-2_1ss20AG	NA	NA	NA	NA	NA	NA	NA	NA	FALSE
ssc-miR-340_R-3	NA	NA	NA	NA	NA	NA	NA	NA	FALSE
ssc-miR-340_R-4	NA	NA	NA	NA	NA	NA	NA	NA	FALSE
ssc-miR-345-3p_R+1	NA	NA	NA	NA	NA	NA	NA	NA	FALSE
ssc-miR-345-3p_R-2	NA	NA	NA	NA	NA	NA	NA	NA	FALSE
ssc-miR-345-5p	NA	NA	NA	NA	NA	NA	NA	NA	FALSE
ssc-miR-345-5p_R+1_1	NA	NA	NA	NA	NA	NA	NA	NA	FALSE
ssc-miR-345-5p_R+1_1ss1GT	NA	NA	NA	NA	NA	NA	NA	NA	FALSE
ssc-miR-345-5p_R+1_2	NA	NA	NA	NA	NA	NA	NA	NA	FALSE
ssc-miR-34a_R-3_1ss19TA	NA	NA	NA	NA	NA	NA	NA	NA	FALSE
ssc-miR-34c	1.21025186523943	0	NA	NA	NA	NA	NA	NA	FALSE
ssc-miR-361-3p	NA	NA	NA	NA	NA	NA	NA	NA	FALSE
ssc-miR-361-5p_R-3	NA	NA	NA	NA	NA	NA	NA	NA	FALSE
ssc-miR-369_L+1R-1	NA	NA	NA	NA	NA	NA	NA	NA	FALSE
ssc-miR-369_R-1	0	0	NA	NA	NA	NA	NA	NA	FALSE
ssc-miR-370_R-1	NA	NA	NA	NA	NA	NA	NA	NA	FALSE
ssc-miR-370_R-1_1ss21GA	NA	NA	NA	NA	NA	NA	NA	NA	FALSE
ssc-miR-370_R-2	NA	NA	NA	NA	NA	NA	NA	NA	FALSE
ssc-miR-374a-3p	0	0	NA	NA	NA	NA	NA	NA	FALSE
ssc-miR-374a-3p_R-1	NA	NA	NA	NA	NA	NA	NA	NA	FALSE
ssc-miR-374a-3p_R-3_1ss18TC	NA	NA	NA	NA	NA	NA	NA	NA	FALSE
ssc-miR-374a-5p_L-3R-1	NA	NA	NA	NA	NA	NA	NA	NA	FALSE
ssc-miR-374a-5p_R-1_1ss10AT	NA	NA	NA	NA	NA	NA	NA	NA	FALSE
ssc-miR-374a-5p_R-1_1ss17TA	NA	NA	NA	NA	NA	NA	NA	NA	FALSE
ssc-miR-374a-5p_R-1_1ss21TC	NA	NA	NA	NA	NA	NA	NA	NA	FALSE
ssc-miR-374a-5p_R-2	NA	NA	NA	NA	NA	NA	NA	NA	FALSE
ssc-miR-374a-5p_R-4	NA	NA	NA	NA	NA	NA	NA	NA	FALSE
ssc-mir-374a-p5	NA	NA	NA	NA	NA	NA	NA	NA	FALSE
ssc-miR-374b-3p_L-1_1ss2TC	NA	NA	NA	NA	NA	NA	NA	NA	FALSE
ssc-miR-374b-3p_R-1_2ss17AG19CA	NA	NA	NA	NA	NA	NA	NA	NA	FALSE
ssc-miR-374b-3p_R-3	NA	NA	NA	NA	NA	NA	NA	NA	FALSE
ssc-miR-376a-3p	NA	NA	NA	NA	NA	NA	NA	NA	FALSE
ssc-miR-376a-5p_R-2	NA	NA	NA	NA	NA	NA	NA	NA	FALSE
ssc-miR-376c_R-1	NA	NA	NA	NA	NA	NA	NA	NA	FALSE
ssc-miR-378_1ss8TG	NA	NA	NA	NA	NA	NA	NA	NA	FALSE
ssc-miR-378_L+4	NA	NA	NA	NA	NA	NA	NA	NA	FALSE
ssc-miR-378_L-1_1ss14TC	NA	NA	NA	NA	NA	NA	NA	NA	FALSE
ssc-miR-378_L-1_1ss4GA	NA	NA	NA	NA	NA	NA	NA	NA	FALSE
ssc-miR-378_L-1_1ss9TA	NA	NA	NA	NA	NA	NA	NA	NA	FALSE
ssc-miR-378_L-2R-1	NA	NA	NA	NA	NA	NA	NA	NA	FALSE
ssc-miR-378_L-3R-1	NA	NA	NA	NA	NA	NA	NA	NA	FALSE
ssc-mir-378-1-p5	NA	NA	NA	NA	NA	NA	NA	NA	FALSE
ssc-miR-378b-3p_2ss17GA21TA	NA	NA	NA	NA	NA	NA	NA	NA	FALSE
ssc-miR-378b-3p_2ss7CT21TG	1.21025186523943	0	NA	NA	NA	NA	NA	NA	FALSE
ssc-miR-378b-3p_L+1R-3	NA	NA	NA	NA	NA	NA	NA	NA	FALSE
ssc-miR-378b-3p_L-1	NA	NA	NA	NA	NA	NA	NA	NA	FALSE
ssc-miR-378b-3p_L-1_1ss21TG	NA	NA	NA	NA	NA	NA	NA	NA	FALSE
ssc-miR-378b-3p_L-1R-1	NA	NA	NA	NA	NA	NA	NA	NA	FALSE
ssc-miR-378b-3p_L-1R-1_1ss13GC	NA	NA	NA	NA	NA	NA	NA	NA	FALSE
ssc-miR-378b-3p_L-1R-1_1ss20GA	NA	NA	NA	NA	NA	NA	NA	NA	FALSE
ssc-miR-378b-3p_R-1	NA	NA	NA	NA	NA	NA	NA	NA	FALSE
ssc-miR-378b-3p_R-1_1ss13GC	NA	NA	NA	NA	NA	NA	NA	NA	FALSE
ssc-miR-378b-3p_R-1_1ss18AG	NA	NA	NA	NA	NA	NA	NA	NA	FALSE
ssc-miR-378b-3p_R-1_1ss20GT	NA	NA	NA	NA	NA	NA	NA	NA	FALSE
ssc-miR-378b-3p_R-1_1ss2CT	NA	NA	NA	NA	NA	NA	NA	NA	FALSE
ssc-miR-378b-3p_R-1_1ss5GT	NA	NA	NA	NA	NA	NA	NA	NA	FALSE
ssc-miR-378b-3p_R-1_1ss7CT	NA	NA	NA	NA	NA	NA	NA	NA	FALSE
ssc-miR-378b-3p_R-2_1ss13GC	NA	NA	NA	NA	NA	NA	NA	NA	FALSE
ssc-miR-378b-3p_R-2_1ss15CT	NA	NA	NA	NA	NA	NA	NA	NA	FALSE
ssc-miR-378b-3p_R-2_1ss19AG	NA	NA	NA	NA	NA	NA	NA	NA	FALSE
ssc-miR-378b-3p_R-3	NA	NA	NA	NA	NA	NA	NA	NA	FALSE
ssc-miR-378b-3p_R-3_1ss15CT	NA	NA	NA	NA	NA	NA	NA	NA	FALSE
ssc-miR-378b-3p_R-3_1ss2CT	NA	NA	NA	NA	NA	NA	NA	NA	FALSE
ssc-miR-381	NA	NA	NA	NA	NA	NA	NA	NA	FALSE
ssc-miR-382_L+1	NA	NA	NA	NA	NA	NA	NA	NA	FALSE
ssc-miR-421-3p	1.21025186523943	0	NA	NA	NA	NA	NA	NA	FALSE
ssc-miR-424-3p_R-2_1ss19TA	NA	NA	NA	NA	NA	NA	NA	NA	FALSE
ssc-miR-424-5p_L-2R-1_1ss3GA	NA	NA	NA	NA	NA	NA	NA	NA	FALSE
ssc-miR-424-5p_L-3R-1	NA	NA	NA	NA	NA	NA	NA	NA	FALSE
ssc-miR-424-5p_R-1_1ss12CT	NA	NA	NA	NA	NA	NA	NA	NA	FALSE
ssc-miR-424-5p_R-2	2.42050373047885	0	NA	NA	NA	NA	NA	NA	FALSE
ssc-miR-424-5p_R-3	NA	NA	NA	NA	NA	NA	NA	NA	FALSE
ssc-miR-424-5p_R-4	NA	NA	NA	NA	NA	NA	NA	NA	FALSE
ssc-miR-425-3p_L+1R-1	2.42050373047885	0	NA	NA	NA	NA	NA	NA	FALSE
ssc-miR-432-5p	3.63075559571828	0	NA	NA	NA	NA	NA	NA	FALSE
ssc-miR-4331_L+1R-1	NA	NA	NA	NA	NA	NA	NA	NA	FALSE
ssc-miR-4331_L-2_1ss8GC	NA	NA	NA	NA	NA	NA	NA	NA	FALSE
ssc-miR-4331_R-4_1ss8GC	NA	NA	NA	NA	NA	NA	NA	NA	FALSE
ssc-mir-4331-p3_1	NA	NA	NA	NA	NA	NA	NA	NA	FALSE
ssc-mir-4331-p3_1ss18GA	NA	NA	NA	NA	NA	NA	NA	NA	FALSE
ssc-mir-4331-p3_1ss7AG	0	3.90558090314163	NA	NA	NA	NA	NA	NA	FALSE
ssc-mir-4331-p3_2	NA	NA	NA	NA	NA	NA	NA	NA	FALSE
ssc-mir-4331-p5	NA	NA	NA	NA	NA	NA	NA	NA	FALSE
ssc-miR-4332_L+1R-3	NA	NA	NA	NA	NA	NA	NA	NA	FALSE
ssc-mir-4332-p3_1	0	0	NA	NA	NA	NA	NA	NA	FALSE
ssc-mir-4332-p3_1ss1TC	NA	NA	NA	NA	NA	NA	NA	NA	FALSE
ssc-mir-4332-p3_2	0	0	NA	NA	NA	NA	NA	NA	FALSE
ssc-mir-4332-p3_3	0	0	NA	NA	NA	NA	NA	NA	FALSE
ssc-mir-4332-p5_1	0	0	NA	NA	NA	NA	NA	NA	FALSE
ssc-mir-4332-p5_1ss18CA	NA	NA	NA	NA	NA	NA	NA	NA	FALSE
ssc-mir-4332-p5_1ss19GT	NA	NA	NA	NA	NA	NA	NA	NA	FALSE
ssc-mir-4332-p5_2	0	0	NA	NA	NA	NA	NA	NA	FALSE
ssc-mir-4332-p5_2ss18CA19AC	NA	NA	NA	NA	NA	NA	NA	NA	FALSE
ssc-mir-4335-p3_1ss17CG	NA	NA	NA	NA	NA	NA	NA	NA	FALSE
ssc-mir-4335-p3_1ss1AC	NA	NA	NA	NA	NA	NA	NA	NA	FALSE
ssc-mir-4335-p3_1ss1CG	NA	NA	NA	NA	NA	NA	NA	NA	FALSE
ssc-mir-4335-p3_1ss1GC	NA	NA	NA	NA	NA	NA	NA	NA	FALSE
ssc-mir-4335-p5_1	NA	NA	NA	NA	NA	NA	NA	NA	FALSE
ssc-mir-4335-p5_1ss19CG	NA	NA	NA	NA	NA	NA	NA	NA	FALSE
ssc-mir-4335-p5_1ss19TC	NA	NA	NA	NA	NA	NA	NA	NA	FALSE
ssc-mir-4335-p5_1ss1GA	NA	NA	NA	NA	NA	NA	NA	NA	FALSE
ssc-mir-4335-p5_1ss4CG_1	NA	NA	NA	NA	NA	NA	NA	NA	FALSE
ssc-mir-4335-p5_1ss4CG_2	NA	NA	NA	NA	NA	NA	NA	NA	FALSE
ssc-mir-4335-p5_1ss9TC	NA	NA	NA	NA	NA	NA	NA	NA	FALSE
ssc-mir-4335-p5_2	NA	NA	NA	NA	NA	NA	NA	NA	FALSE
ssc-mir-4337-p3	NA	NA	NA	NA	NA	NA	NA	NA	FALSE
ssc-mir-4337-p5	NA	NA	NA	NA	NA	NA	NA	NA	FALSE
ssc-mir-4338-p3	NA	NA	NA	NA	NA	NA	NA	NA	FALSE
ssc-miR-450a_R-2	0	0	NA	NA	NA	NA	NA	NA	FALSE
ssc-miR-450b-3p_L+2R-1	NA	NA	NA	NA	NA	NA	NA	NA	FALSE
ssc-miR-450c-3p	NA	NA	NA	NA	NA	NA	NA	NA	FALSE
ssc-miR-450c-5p_R-2	0	0	NA	NA	NA	NA	NA	NA	FALSE
ssc-miR-452_R-2	NA	NA	NA	NA	NA	NA	NA	NA	FALSE
ssc-miR-455-3p_R+1	NA	NA	NA	NA	NA	NA	NA	NA	FALSE
ssc-mir-486-2-p3_1ss23CT	1.21025186523943	0	NA	NA	NA	NA	NA	NA	FALSE
ssc-miR-489_L-1R+1	NA	NA	NA	NA	NA	NA	NA	NA	FALSE
ssc-mir-489-p5	NA	NA	NA	NA	NA	NA	NA	NA	FALSE
ssc-miR-490_R+1	NA	NA	NA	NA	NA	NA	NA	NA	FALSE
ssc-miR-490-5p_1ss10CT	NA	NA	NA	NA	NA	NA	NA	NA	FALSE
ssc-miR-491_R+1	NA	NA	NA	NA	NA	NA	NA	NA	FALSE
ssc-miR-493-3p	NA	NA	NA	NA	NA	NA	NA	NA	FALSE
ssc-miR-493-5p	NA	NA	NA	NA	NA	NA	NA	NA	FALSE
ssc-miR-493-5p_R-2	NA	NA	NA	NA	NA	NA	NA	NA	FALSE
ssc-miR-499-3p_L+1R-1	NA	NA	NA	NA	NA	NA	NA	NA	FALSE
ssc-miR-500	3.63075559571828	0	NA	NA	NA	NA	NA	NA	FALSE
ssc-miR-503	NA	NA	NA	NA	NA	NA	NA	NA	FALSE
ssc-mir-504-p3	NA	NA	NA	NA	NA	NA	NA	NA	FALSE
ssc-miR-532-3p_R-1	2.42050373047885	0	NA	NA	NA	NA	NA	NA	FALSE
ssc-miR-542-3p	0	3.90558090314163	NA	NA	NA	NA	NA	NA	FALSE
ssc-miR-542-5p_R+2	NA	NA	NA	NA	NA	NA	NA	NA	FALSE
ssc-miR-545-3p_L-1R+1_1	NA	NA	NA	NA	NA	NA	NA	NA	FALSE
ssc-miR-545-3p_L-1R+1_2	0	1.95279045157081	NA	NA	NA	NA	NA	NA	FALSE
ssc-miR-545-3p_L-1R-3	NA	NA	NA	NA	NA	NA	NA	NA	FALSE
ssc-miR-545-3p_L-2R+1	NA	NA	NA	NA	NA	NA	NA	NA	FALSE
ssc-miR-545-3p_L-2R-1	NA	NA	NA	NA	NA	NA	NA	NA	FALSE
ssc-miR-545-3p_R-1	NA	NA	NA	NA	NA	NA	NA	NA	FALSE
ssc-miR-545-3p_R-3	NA	NA	NA	NA	NA	NA	NA	NA	FALSE
ssc-miR-545-5p	NA	NA	NA	NA	NA	NA	NA	NA	FALSE
ssc-miR-545-5p_L+2R-1	NA	NA	NA	NA	NA	NA	NA	NA	FALSE
ssc-miR-545-5p_R+1	1.21025186523943	0	NA	NA	NA	NA	NA	NA	FALSE
ssc-miR-545-5p_R+1_1ss14AG	NA	NA	NA	NA	NA	NA	NA	NA	FALSE
ssc-miR-545-5p_R-1	NA	NA	NA	NA	NA	NA	NA	NA	FALSE
ssc-mir-545-p5_1	NA	NA	NA	NA	NA	NA	NA	NA	FALSE
ssc-mir-545-p5_1ss22CT	0	1.95279045157081	NA	NA	NA	NA	NA	NA	FALSE
ssc-mir-545-p5_2	NA	NA	NA	NA	NA	NA	NA	NA	FALSE
ssc-miR-574_1ss18CT	NA	NA	NA	NA	NA	NA	NA	NA	FALSE
ssc-miR-574_1ss5CT	NA	NA	NA	NA	NA	NA	NA	NA	FALSE
ssc-miR-574_R-2_1ss20AG	NA	NA	NA	NA	NA	NA	NA	NA	FALSE
ssc-miR-574_R-3_1ss19CA	NA	NA	NA	NA	NA	NA	NA	NA	FALSE
ssc-miR-582_R+1	NA	NA	NA	NA	NA	NA	NA	NA	FALSE
ssc-mir-582-p5	NA	NA	NA	NA	NA	NA	NA	NA	FALSE
ssc-miR-628	NA	NA	NA	NA	NA	NA	NA	NA	FALSE
ssc-miR-664-3p	NA	NA	NA	NA	NA	NA	NA	NA	FALSE
ssc-miR-664-3p_R-3	1.21025186523943	0	NA	NA	NA	NA	NA	NA	FALSE
ssc-miR-664-5p	NA	NA	NA	NA	NA	NA	NA	NA	FALSE
ssc-miR-671-3p	NA	NA	NA	NA	NA	NA	NA	NA	FALSE
ssc-miR-671-5p_1ss24GT	NA	NA	NA	NA	NA	NA	NA	NA	FALSE
ssc-miR-6782-3p_R+1	4.8410074609577	0	NA	NA	NA	NA	NA	NA	FALSE
ssc-mir-6782-p3	NA	NA	NA	NA	NA	NA	NA	NA	FALSE
ssc-miR-708-3p_1ss23AT	NA	NA	NA	NA	NA	NA	NA	NA	FALSE
ssc-miR-708-3p_R-3	NA	NA	NA	NA	NA	NA	NA	NA	FALSE
ssc-miR-708-3p_R-4	NA	NA	NA	NA	NA	NA	NA	NA	FALSE
ssc-miR-708-5p_R-1	NA	NA	NA	NA	NA	NA	NA	NA	FALSE
ssc-miR-708-5p_R-3	NA	NA	NA	NA	NA	NA	NA	NA	FALSE
ssc-miR-708-5p_R-4	NA	NA	NA	NA	NA	NA	NA	NA	FALSE
ssc-miR-708-5p_R-5	NA	NA	NA	NA	NA	NA	NA	NA	FALSE
ssc-miR-7134-3p_R-1_1ss4CT	NA	NA	NA	NA	NA	NA	NA	NA	FALSE
ssc-miR-7135-3p_L+1R-2	NA	NA	NA	NA	NA	NA	NA	NA	FALSE
ssc-miR-7137-3p	NA	NA	NA	NA	NA	NA	NA	NA	FALSE
ssc-miR-7137-5p_L-1R+1	1.21025186523943	0	NA	NA	NA	NA	NA	NA	FALSE
ssc-miR-7138-3p_L+1_1ss23CT	NA	NA	NA	NA	NA	NA	NA	NA	FALSE
ssc-miR-7138-5p	NA	NA	NA	NA	NA	NA	NA	NA	FALSE
ssc-miR-7139-3p	NA	NA	NA	NA	NA	NA	NA	NA	FALSE
ssc-miR-7139-5p_R-2	2.42050373047885	0	NA	NA	NA	NA	NA	NA	FALSE
ssc-miR-7140-3p_L+1R-2	NA	NA	NA	NA	NA	NA	NA	NA	FALSE
ssc-miR-7142-3p	3.63075559571828	0	NA	NA	NA	NA	NA	NA	FALSE
ssc-miR-7142-5p_R-1	NA	NA	NA	NA	NA	NA	NA	NA	FALSE
ssc-miR-7144-3p	NA	NA	NA	NA	NA	NA	NA	NA	FALSE
ssc-miR-7144-5p_1ss22CA	1.21025186523943	0	NA	NA	NA	NA	NA	NA	FALSE
ssc-miR-769-3p	NA	NA	NA	NA	NA	NA	NA	NA	FALSE
ssc-miR-769-5p_R+1	3.63075559571828	0	NA	NA	NA	NA	NA	NA	FALSE
ssc-miR-7857-3p	0	3.90558090314163	NA	NA	NA	NA	NA	NA	FALSE
ssc-miR-885-3p	NA	NA	NA	NA	NA	NA	NA	NA	FALSE
ssc-miR-885-5p_L-2	0	1.95279045157081	NA	NA	NA	NA	NA	NA	FALSE
ssc-miR-9-2_R-2	NA	NA	NA	NA	NA	NA	NA	NA	FALSE
ssc-miR-935_L-1	NA	NA	NA	NA	NA	NA	NA	NA	FALSE
ssc-miR-95_L-4	NA	NA	NA	NA	NA	NA	NA	NA	FALSE
ssc-miR-95_R-1	NA	NA	NA	NA	NA	NA	NA	NA	FALSE
ssc-miR-95_R-2	NA	NA	NA	NA	NA	NA	NA	NA	FALSE
ssc-mir-95-p5_1ss16CT	NA	NA	NA	NA	NA	NA	NA	NA	FALSE
ssc-miR-96-5p_R-1	NA	NA	NA	NA	NA	NA	NA	NA	FALSE
ssc-mir-9788-2-p5	NA	NA	NA	NA	NA	NA	NA	NA	FALSE
ssc-mir-9797-p3_1ss7AT	NA	NA	NA	NA	NA	NA	NA	NA	FALSE
ssc-miR-9810-3p_R+2	NA	NA	NA	NA	NA	NA	NA	NA	FALSE
ssc-mir-9828-1-p5	NA	NA	NA	NA	NA	NA	NA	NA	FALSE
ssc-miR-9843-3p	NA	NA	NA	NA	NA	NA	NA	NA	FALSE
ssc-mir-9843-p5	NA	NA	NA	NA	NA	NA	NA	NA	FALSE
ssc-miR-9851-3p	NA	NA	NA	NA	NA	NA	NA	NA	FALSE
ssc-mir-9851-p3	NA	NA	NA	NA	NA	NA	NA	NA	FALSE
ssc-miR-9858-5p_R+1	NA	NA	NA	NA	NA	NA	NA	NA	FALSE
ssc-miR-9860-5p_L+1R-2	NA	NA	NA	NA	NA	NA	NA	NA	FALSE
ssc-mir-99b-p3	1.21025186523943	0	NA	NA	NA	NA	NA	NA	FALSE
