# Supplementary material for: Expression Characteristics of microRNA in Pig Umbilical Venous Blood and Umbilical Arterial Blood
Source: Animals (Basel). 2021 May 27;11(6):1563. doi: 10.3390/ani11061563 (PMC8228062; doi:10.3390/ani11061563)
Supplement: Supplementary file 1 [file animals-11-01563-s001.zip › Supplementary Table.xlsx]

## Sheet: Table S1
Gene	Sequence
>ssc-miR-122-5p	UGGAGUGUGACAAUGGUGUUUGU
>ssc-miR-202-5p	UUCCUAUGCAUAUACUUCUUU
>ssc-miR-30e-5p	UGUAAACAUCCUUGACUGGAAGCU
>ssc-let-7a	UGAGGUAGUAGGUUGUAUAGUU
>ssc-miR-192	CUGACCUAUGAAUUGACAGCC
>ssc-miR-191	CAACGGAAUCCCAAAAGCAGCUG
>ssc-miR-423-3p	AGCUCGGUCUGAGGCCCCUCAGU
>ssc-miR-19b	UGUGCAAAUCCAUGCAAAACUGA
>ssc-miR-125a	UCCCUGAGACCCUUUAACCUGUG
>ssc-miR-10b	UACCCUGUAGAACCGAAUUUGU
>ssc-miR-150	UCUCCCAACCCUUGUACCAGUG
>ssc-miR-19a	UGUGCAAAUCUAUGCAAAACUGA
miRNA Universal Downstream Primer	R-Uni-miR qPCR Primer, included in kit ( TaKaRa)
U6-F	F-Uni-miR qPCR Primer, included in kit ( TaKaRa)
U6-R	R-Uni-miR qPCR Primer, included in kit (TaKaRa)

## Sheet: Table S2-up
Category	Term	Count	%	PValue	Genes	List Total	Pop Hits	Pop Total	Fold Enrichment	Bonferroni	Benjamini	FDR
GOTERM_BP_FAT	GO:0045893~positive regulation of transcription, DNA-dependent	62	0.749879	3.17499e-13	GRIP1, NAA15, PAX6, TGFB3, FOXO1, RORA, CBFB, HOXD10, CITED2, GATA6, MDFIC, AKIRIN2, SERTAD2, EGR1, SATB2, AR, MYO6, SOX11, MED13, SIX4, PPARGC1B, GTF2H1, MTF1, HIPK2, NCOA6, ZFPM2, PIAS1, MAPRE3, CLOCK, GLIS3, CRTC1, GLIS1, ONECUT2, EHF, SOX6, ARNT, PLAGL1, HOXA1, MAP3K1, BCL11B, NKX2-1, MYSM1, BMP3, ESRRA, CEBPB, IKZF2, TBX5, CREB1, SMAD5, SMAD4, NR4A2, SMAD3, CREB5, SMAD2, SMAD1, NR4A3, HDAC4,…	625	477	13528	2.81337	8.3477e-10	8.3477e-10	5.63349e-10
GOTERM_BP_FAT	GO:0051254~positive regulation of RNA metabolic process	62	0.749879	4.60134e-13	GRIP1, NAA15, PAX6, TGFB3, FOXO1, RORA, CBFB, HOXD10, CITED2, GATA6, MDFIC, AKIRIN2, SERTAD2, EGR1, SATB2, AR, MYO6, SOX11, MED13, SIX4, PPARGC1B, GTF2H1, MTF1, HIPK2, NCOA6, ZFPM2, PIAS1, MAPRE3, CLOCK, GLIS3, CRTC1, GLIS1, ONECUT2, EHF, SOX6, ARNT, PLAGL1, HOXA1, MAP3K1, BCL11B, NKX2-1, MYSM1, BMP3, ESRRA, CEBPB, IKZF2, TBX5, CREB1, SMAD5, SMAD4, NR4A2, SMAD3, CREB5, SMAD2, SMAD1, NR4A3, HDAC4,…	625	481	13528	2.78997	1.20983e-09	6.04916e-10	8.16458e-10
GOTERM_BP_FAT	GO:0045944~positive regulation of transcription from RNA polymerase II promoter	53	0.641026	5.5257e-13	TGFB3, PAX6, FOXO1, RORA, HOXD10, CBFB, CITED2, GATA6, AKIRIN2, EGR1, AR, SATB2, MYO6, SOX11, MED13, SIX4, PPARGC1B, GTF2H1, MTF1, HIPK2, NCOA6, ZFPM2, CLOCK, GLIS3, CRTC1, GLIS1, ONECUT2, SOX6, ARNT, PLAGL1, HOXA1, MAP3K1, BCL11B, NKX2-1, BMP3, ESRRA, CEBPB, IKZF2, TBX5, CREB1, SMAD5, NR4A2, SMAD4, SMAD3, SMAD2, SMAD1, NR4A3, HDAC4, CSRNP3, ETS1, NR5A2, KLF4, NFIB	625	371	13528	3.09211	1.45267e-09	4.84225e-10	9.80349e-10
GOTERM_BP_FAT	GO:0010628~positive regulation of gene expression	69	0.834543	9.09992e-13	GRIP1, NAA15, PAX6, TGFB3, FOXO1, RORA, CBFB, HOXD10, CITED2, GATA6, MDFIC, AKIRIN2, SERTAD2, EGR1, SATB2, AR, MYO6, SOX11, MED13, SIX4, PPARGC1B, GTF2H1, MTF1, HIPK2, NCOA6, MAPK9, ZFPM2, PRDM1, PIAS1, MAPRE3, CLOCK, ACVR1, GLIS3, CRTC1, ONECUT2, GLIS1, EHF, SOX6, ARNT, PLAGL1, HOXA1, MAP3K1, BCL11B, NKX2-1, MYSM1, BMP3, ESRRA, CEBPB, IKZF2, TBX5, CREB1, SMAD5, NR4A2, SMAD4, SMAD3, CREB5, SMAD2,…	625	581	13528	2.57055	2.39223e-09	5.98057e-10	1.61441e-09
GOTERM_BP_FAT	GO:0035295~tube development	39	0.471698	1.38741e-12	DLC1, WNT5A, CAV2, TGFB3, MAP3K7, BDNF, HOXA5, GATA6, CRISPLD2, BCL2, NKX2-1, HS6ST1, LOX, HHIP, FGF1, PLXND1, TRAF6, PCSK5, IPMK, HECTD1, FLT1, TBX5, TGFBR2, SMAD4, CFTR, SMAD2, FZD3, NR4A3, CELSR1, SHANK3, FOXP1, BCL2L11, MYCN, SALL1, SP3, GDF11, ZFPM2, NFIB, ACVR1	625	220	13528	3.83703	3.64759e-09	7.29519e-10	2.4616e-09
GOTERM_BP_FAT	GO:0045941~positive regulation of transcription	67	0.810353	2.08678e-12	GRIP1, NAA15, PAX6, TGFB3, FOXO1, RORA, CBFB, HOXD10, CITED2, GATA6, MDFIC, AKIRIN2, SERTAD2, EGR1, SATB2, AR, MYO6, SOX11, MED13, SIX4, PPARGC1B, GTF2H1, MTF1, HIPK2, NCOA6, ZFPM2, PIAS1, MAPRE3, CLOCK, ACVR1, GLIS3, CRTC1, ONECUT2, GLIS1, EHF, SOX6, ARNT, PLAGL1, HOXA1, MAP3K1, BCL11B, NKX2-1, MYSM1, BMP3, ESRRA, CEBPB, IKZF2, TBX5, CREB1, SMAD5, NR4A2, SMAD4, SMAD3, CREB5, SMAD2, SMAD1, NR4A3,…	625	564	13528	2.57128	5.48613e-09	9.14355e-10	3.70235e-09
GOTERM_BP_FAT	GO:0045935~positive regulation of nucleobase, nucleoside, nucleotide and nucleic acid metabolic process	71	0.858732	3.17614e-12	GRIP1, NAA15, PAX6, TGFB3, FOXO1, RORA, CBFB, HOXD10, CITED2, MDFIC, GATA6, H2AFX, AKIRIN2, SERTAD2, EGR1, SATB2, AR, MYO6, BRCC3, SOX11, MED13, SIX4, PPARGC1B, GTF2H1, MTF1, HIPK2, NCOA6, ZFPM2, PIAS1, MAPRE3, CLOCK, ACVR1, GLIS3, CRTC1, ONECUT2, GLIS1, EHF, SOX6, ABCA1, ARNT, PLAGL1, HOXA1, IGF1R, MAP3K1, BCL11B, NKX2-1, MYSM1, BMP3, ESRRA, CEBPB, IKZF2, TBX5, CREB1, SMAD5, NR4A2, SMAD4, SMAD3,…	625	624	13528	2.46279	8.35004e-09	1.19286e-09	5.63507e-09
GOTERM_BP_FAT	GO:0010557~positive regulation of macromolecule biosynthetic process	72	0.870827	1.0344e-11	GRIP1, NAA15, PAX6, TGFB3, FOXO1, RORA, CBFB, HOXD10, TGFB2, CITED2, MDFIC, GATA6, AKIRIN2, SERTAD2, EGR1, AR, SATB2, MYO6, SOX11, MED13, SIX4, IRS1, PPARGC1B, GTF2H1, MTF1, HIPK2, NCOA6, ZFPM2, PIAS1, MAPRE3, CLOCK, ACVR1, GLIS3, CRTC1, ONECUT2, GLIS1, EHF, SOX6, ARNT, PLAGL1, HOXA1, IGF1R, MAP3K1, BCL11B, NKX2-1, DYRK2, TRAF6, MYSM1, BMP3, ESRRA, CEBPB, IKZF2, TBX5, CREB1, SMAD5, NR4A2, SMAD4, …	625	654	13528	2.38291	2.71942e-08	3.39928e-09	1.83522e-08
GOTERM_BP_FAT	GO:0010604~positive regulation of macromolecule metabolic process	86	1.04015	1.04698e-11	DLC1, GRIP1, BTRC, TGFB3, NAA15, PAX6, FOXO1, RORA, CBFB, HOXD10, TGFB2, CITED2, MDFIC, GATA6, H2AFX, AKIRIN2, SERTAD2, EGR1, AR, SATB2, MYO6, BRCC3, SOX11, MED13, SIX4, IRS1, PPARGC1B, GTF2H1, ACVR2A, MTF1, HIPK2, NCOA6, MAPK9, ADAM17, ZFPM2, PRDM1, PIAS1, MAPRE3, CLOCK, ACVR1, GLIS3, CRTC1, ONECUT2, GLIS1, EHF, SOX6, ARNT, PLAGL1, HOXA1, IGF1R, ECE1, RB1CC1, MAP3K1, BCL11B, BCL2, NKX2-1, DYRK2,…	625	857	13528	2.17206	2.75252e-08	3.05836e-09	1.85756e-08
GOTERM_BP_FAT	GO:0051173~positive regulation of nitrogen compound metabolic process	71	0.858732	1.35931e-11	GRIP1, NAA15, PAX6, TGFB3, FOXO1, RORA, CBFB, HOXD10, CITED2, MDFIC, GATA6, H2AFX, AKIRIN2, SERTAD2, EGR1, SATB2, AR, MYO6, BRCC3, SOX11, MED13, SIX4, PPARGC1B, GTF2H1, MTF1, HIPK2, NCOA6, ZFPM2, PIAS1, MAPRE3, CLOCK, ACVR1, GLIS3, CRTC1, ONECUT2, GLIS1, EHF, SOX6, ABCA1, ARNT, PLAGL1, HOXA1, IGF1R, MAP3K1, BCL11B, NKX2-1, MYSM1, BMP3, ESRRA, CEBPB, IKZF2, TBX5, CREB1, SMAD5, NR4A2, SMAD4, SMAD3,…	625	644	13528	2.38631	3.57363e-08	3.57363e-09	2.41169e-08
GOTERM_BP_FAT	GO:0007167~enzyme linked receptor protein signaling pathway	48	0.580552	1.54935e-11	FGFR2, MPZL1, ERBB4, TGFB3, FOXO1, AP3S1, PXN, ADCYAP1, TGFB2, MAP3K7, IGF1R, ACVR1B, UBE2D3, EIF4EBP2, TIAM1, ZFYVE9, MAP3K1, PIK3R3, FGF1, FRS2, FLT1, EFNB3, CREB1, SMAD5, TGFBR2, SMAD4, SMAD3, SOCS7, TRIO, SMAD2, SKI, SOCS5, SMAD1, APPL1, IRS1, EPHA5, EPS15, SS18, ACVR2A, GRB10, PLCE1, EPS8, ARRB2, EPHA8, HIPK2, ROR1, ADAM17, ACVR1	625	342	13528	3.03787	4.07324e-08	3.70295e-09	2.74885e-08
GOTERM_BP_FAT	GO:0009891~positive regulation of biosynthetic process	74	0.895017	2.45491e-11	GRIP1, NAA15, PAX6, TGFB3, FOXO1, RORA, CBFB, HOXD10, TGFB2, CITED2, MDFIC, GATA6, AKIRIN2, SERTAD2, EGR1, AR, SATB2, MYO6, SOX11, MED13, SIX4, IRS1, PPARGC1B, GTF2H1, MTF1, HIPK2, NCOA6, ZFPM2, PIAS1, MAPRE3, CLOCK, ACVR1, GLIS3, CRTC1, ONECUT2, GLIS1, EHF, SOX6, ABCA1, ARNT, PLAGL1, HOXA1, IGF1R, MAP3K1, BCL11B, NKX2-1, DYRK2, TRAF6, MYSM1, BMP3, ESRRA, CEBPB, IKZF2, TBX5, CREB1, SMAD5, NR4A2, …	625	695	13528	2.30463	6.45397e-08	5.37831e-09	4.3555e-08
GOTERM_BP_FAT	GO:0006357~regulation of transcription from RNA polymerase II promoter	76	0.919207	3.04371e-11	NR6A1, PAX6, TGFB3, FOXO1, RORA, CBFB, HOXD10, CITED2, BLZF1, HEY1, GATA6, AKIRIN2, EGR1, SATB1, SATB2, AR, MYO6, SOX11, ZHX2, MED13, SIX4, PPARGC1B, GTF2H1, MYCN, CTNNBIP1, MTF1, HIPK2, NCOA6, ZFPM2, PRDM1, TFAP2C, CLOCK, ZMYND11, GLIS3, MTDH, CRTC1, ONECUT2, GLIS1, SOX6, ARNT, PLAGL1, HOXA1, BCL11B, MAP3K1, NKX2-1, VEZF1, TFDP1, MDFI, ERF, BMP3, ESRRA, IKZF2, CEBPB, JARID2, TBX5, CREB1, KLF11, …	625	727	13528	2.26273	8.00191e-08	6.15532e-09	5.40014e-08
GOTERM_BP_FAT	GO:0031328~positive regulation of cellular biosynthetic process	73	0.882922	3.33503e-11	GRIP1, NAA15, PAX6, TGFB3, FOXO1, RORA, CBFB, HOXD10, CITED2, MDFIC, GATA6, AKIRIN2, SERTAD2, EGR1, AR, SATB2, MYO6, SOX11, MED13, SIX4, IRS1, PPARGC1B, GTF2H1, MTF1, HIPK2, NCOA6, ZFPM2, PIAS1, MAPRE3, CLOCK, ACVR1, GLIS3, CRTC1, ONECUT2, GLIS1, EHF, SOX6, ABCA1, ARNT, PLAGL1, HOXA1, IGF1R, MAP3K1, BCL11B, NKX2-1, DYRK2, TRAF6, MYSM1, BMP3, ESRRA, CEBPB, IKZF2, TBX5, CREB1, SMAD5, NR4A2, SMAD4, …	625	685	13528	2.30667	8.7678e-08	6.26271e-09	5.917e-08
GOTERM_BP_FAT	GO:0006468~protein amino acid phosphorylation	69	0.834543	4.60539e-10	NUAK1, TBK1, TGFB3, RPS6KB1, LPAR2, FER, LPAR1, CAMKK1, TGFB2, MAP3K7, ACVR1B, ADCK1, MDFIC, CSK, CDK15, FRS2, AKT3, SGK1, ADAM10, BCR, SGK3, CDK6, STK4, MARK2, SPAG9, ACVR2A, MAP4K4, PLCE1, EIF2AK1, HIPK3, MAPK4, HIPK2, BMP2K, ROR1, MAPK9, MAP3K12, PRKD3, ACVR1, CAMK1D, FGFR2, CAV2, ERBB4, MAP4K2, AKAP9, UHMK1, IGF1R, SNRK, MAP3K2, BCL2, MAP3K1, CAMK2D, CAMK2B, DYRK2, ADRA2B, YES1, MDFI, ERG, FL…	625	667	13528	2.23912	1.21076e-06	8.07171e-08	8.17086e-07
GOTERM_MF_FAT	GO:0030528~transcription regulator activity	124	1.49976	1.07885e-09	HMGN1, FOXO1, RORA, CBFB, HOXD10, CBX5, CITED2, FLI1, GATA6, AKIRIN2, TBPL1, SATB1, SATB2, RREB1, ZHX2, MED13, SIX4, PPARGC1B, MTF1, PRDM2, PRDM1, TFAP2C, PIAS1, CRTC1, ONECUT2, MYBL1, SOX6, NR2C2, ATF1, ATF2, ARNT, HOXA1, TRIM66, HOXA3, HOXA5, TFEC, NKX2-1, HOXA9, VEZF1, SLC30A9, RUNX3, TFDP1, ESRRA, IKZF2, TAF5, KLF11, SMAD5, NR4A2, SMAD4, RYBP, SMAD3, SKI, SMAD2, NR4A3, SMAD1, UBP1, FOXP1, DLX…	621	1512	12983	1.71456	7.88641e-07	7.88641e-07	1.63641e-06
GOTERM_MF_FAT	GO:0060589~nucleoside-triphosphatase regulator activity	51	0.616836	1.11953e-09	DLC1, ALS2, GRPEL2, ARHGAP17, FER, ARHGAP12, ARHGAP21, TBC1D15, ARHGAP6, SMAP1, ARHGAP5, TBC1D12, TIAM2, TIAM1, TBC1D14, RAPGEF4, RAPGEF2, DOCK11, NET1, BCR, PSD3, ARHGAP28, ARHGAP29, MAP4K4, PLCE1, IPO7, SRGAP3, RIN2, MAPRE3, SRGAP1, SRGAP2, AGFG1, CYTH1, ASAP2, MAP4K2, RTKN, RIMS1, RASGRP3, SOS2, FGD6, RASA1, RASA2, ABR, DOCK9, TRIO, RICTOR, DOCK4, RGS20, CDC42BPA, AHSA2, ARAP2	621	413	12983	2.58169	8.18374e-07	4.09187e-07	1.69811e-06
GOTERM_BP_FAT	GO:0006796~phosphate metabolic process	88	1.06434	1.23879e-09	IMPA1, NUAK1, TBK1, SYNJ1, TGFB3, RPS6KB1, LPAR2, FER, LPAR1, CAMKK1, TGFB2, MAP3K7, ACVR1B, ADCK1, MDFIC, CSK, IPMK, FRS2, CDK15, AKT3, SGK1, BCR, ADAM10, SGK3, CDK6, STK4, MARK2, SPAG9, MAP4K4, ACVR2A, PPM1D, PLCE1, EIF2AK1, EYA2, SBF2, HIPK3, MAPK4, HIPK2, BMP2K, ROR1, MAPK9, MAP3K12, PRKD3, PPP5C, ACVR1, CAMK1D, FGFR2, PPP6C, CAV2, PPP2R3A, ERBB4, SSH2, MAP4K2, AKAP9, UHMK1, MTMR3, IGF1R, SNR…	625	973	13528	1.9576	3.25678e-06	2.03549e-07	2.19786e-06
GOTERM_BP_FAT	GO:0006793~phosphorus metabolic process	88	1.06434	1.23879e-09	IMPA1, NUAK1, TBK1, SYNJ1, TGFB3, RPS6KB1, LPAR2, FER, LPAR1, CAMKK1, TGFB2, MAP3K7, ACVR1B, ADCK1, MDFIC, CSK, IPMK, FRS2, CDK15, AKT3, SGK1, BCR, ADAM10, SGK3, CDK6, STK4, MARK2, SPAG9, MAP4K4, ACVR2A, PPM1D, PLCE1, EIF2AK1, EYA2, SBF2, HIPK3, MAPK4, HIPK2, BMP2K, ROR1, MAPK9, MAP3K12, PRKD3, PPP5C, ACVR1, CAMK1D, FGFR2, PPP6C, CAV2, PPP2R3A, ERBB4, SSH2, MAP4K2, AKAP9, UHMK1, MTMR3, IGF1R, SNR…	625	973	13528	1.9576	3.25678e-06	2.03549e-07	2.19786e-06
GOTERM_MF_FAT	GO:0003700~transcription factor activity	89	1.07644	3.20703e-09	E2F2, BACH2, E2F7, NR6A1, PRRX1, PAX6, FOXO1, RORA, RFXANK, CBFB, HOXD10, CITED2, BLZF1, FLI1, HEY1, GATA6, MKX, EGR1, SATB1, SATB2, AR, SOX11, ZHX2, SIX4, PURA, MYCN, MYT1L, MTF1, PRDM2, PRDM1, TFAP2C, CLOCK, GLIS3, ONECUT2, NR3C2, EHF, SOX6, NR3C1, NR2C2, ATF1, ATF2, ARNT, HOXA1, HOXA3, NR1D2, HOXA5, TFEC, HOXA9, NKX2-1, ETV1, TLX3, SLC30A9, RUNX3, TFDP1, ERF, ESRRA, ERG, CEBPB, TAF5, TBX5, CRE…	621	975	12983	1.9084	2.34433e-06	7.81445e-07	4.86444e-06
GOTERM_BP_FAT	GO:0007242~intracellular signaling cascade	104	1.25786	3.7044e-09	PLEKHM3, TBK1, TGFB3, RAB1B, RPS6KB1, LPAR2, LPAR1, MAP3K7, PRKAR2A, EIF4EBP2, TIAM2, TIAM1, MDFIC, RAPGEF4, H2AFX, RAPGEF2, FRS2, NET1, MYO6, MAGI2, BCR, NUDT4, RREB1, SOCS7, MED13, SOCS5, IRS1, STK4, PPARGC1B, MARK2, MAP4K4, SPAG9, PLCE1, RAB14, MAPK9, PIAS1, WNT5A, MAP4K2, ARF6, ABCA1, RAC1, DYRK2, ADRA2B, TRAF6, MDFI, ABR, SMAD2, SMAD1, SHANK3, CDC42BPA, RGS7, RHEB, RIT1, ZBTB33, GRIP1, RAB5C…	625	1256	13528	1.79224	9.73883e-06	5.72875e-07	6.57234e-06
KEGG_PATHWAY	hsa04010:MAPK signaling pathway	37	0.447508	4.23638e-09	FGFR2, MAP4K2, TGFB3, CACNB2, ATF2, TGFB2, MAP3K7, ACVR1B, BDNF, RASGRP3, MAP3K2, MAP3K1, SOS2, RAC1, PPP3CA, FGF1, RAPGEF2, TRAF6, RASA1, AKT3, RASA2, TAOK1, TGFBR2, STK4, FLNB, NRAS, MAP4K4, PLA2G4A, CRKL, ARRB2, MAPK9, CACNA1C, CRK, CACNA1D, MAP3K12, DUSP6, PPP5C	239	267	5085	2.94838	5.67675e-07	5.67675e-07	4.96009e-06
GOTERM_MF_FAT	GO:0030695~GTPase regulator activity	49	0.592646	4.55541e-09	ALS2, DLC1, ARHGAP17, FER, ARHGAP12, ARHGAP21, TBC1D15, ARHGAP6, SMAP1, ARHGAP5, TBC1D12, TIAM2, TIAM1, TBC1D14, RAPGEF4, RAPGEF2, DOCK11, NET1, BCR, PSD3, ARHGAP28, ARHGAP29, MAP4K4, PLCE1, IPO7, SRGAP3, RIN2, MAPRE3, SRGAP1, SRGAP2, AGFG1, CYTH1, ASAP2, MAP4K2, RTKN, RIMS1, RASGRP3, SOS2, FGD6, RASA1, RASA2, ABR, DOCK9, TRIO, RICTOR, DOCK4, RGS20, CDC42BPA, ARAP2	621	404	12983	2.5357	3.33e-06	8.32501e-07	6.90968e-06
GOTERM_BP_FAT	GO:0043009~chordate embryonic development	41	0.495888	2.27614e-08	DLC1, ALS2, PAX6, TGFB3, PRRX1, HOXD10, CITED2, ARNT, MAP3K7, RPA1, ACVR1B, DAB2, ECE1, HOXA3, HOXA5, GATA6, ANKRD11, HOXA9, TRAF6, PCSK5, IPMK, HECTD1, AR, SATB2, ADAM10, CEBPB, TGFBR2, FZD3, SMAD2, SIX4, CELSR1, BCL2L11, HOXB3, ACVR2A, TJP1, SP3, GFPT1, NCOA6, ZFPM2, PRDM1, ACVR1	625	331	13528	2.68108	5.98379e-05	3.32442e-06	4.03832e-05
GOTERM_BP_FAT	GO:0048598~embryonic morphogenesis	39	0.471698	2.69873e-08	DLC1, WNT5A, LMBR1, TGFB3, PRRX1, SOBP, HOXD10, MAP3K7, HOXA1, HOXA3, ECE1, HOXA5, HOXA9, TRAF6, IPMK, FRS2, HECTD1, SATB2, MYO6, TBX5, TGFBR2, SMAD4, SMAD3, FZD3, SKI, SMAD2, SIX4, SMAD1, NR4A3, CELSR1, SHANK3, HOXB3, ACVR2A, EYA2, DLX6, SP3, GFPT1, KLF4, ACVR1	625	307	13528	2.74967	7.09471e-05	3.73418e-06	4.78808e-05
GOTERM_BP_FAT	GO:0009792~embryonic development ending in birth or egg hatching	41	0.495888	2.93159e-08	DLC1, ALS2, PAX6, TGFB3, PRRX1, HOXD10, CITED2, ARNT, MAP3K7, RPA1, ACVR1B, DAB2, ECE1, HOXA3, HOXA5, GATA6, ANKRD11, HOXA9, TRAF6, PCSK5, IPMK, HECTD1, AR, SATB2, ADAM10, CEBPB, TGFBR2, FZD3, SMAD2, SIX4, CELSR1, BCL2L11, HOXB3, ACVR2A, TJP1, SP3, GFPT1, NCOA6, ZFPM2, PRDM1, ACVR1	625	334	13528	2.657	7.70687e-05	3.85357e-06	5.20123e-05
GOTERM_BP_FAT	GO:0030323~respiratory tube development	21	0.253991	3.34356e-08	WNT5A, CAV2, TBX5, TGFBR2, TGFB3, SMAD2, CFTR, FOXP1, MYCN, HOXA5, GATA6, CRISPLD2, SP3, NKX2-1, ZFPM2, HS6ST1, HHIP, LOX, FGF1, PCSK5, NFIB	625	102	13528	4.45628	8.78984e-05	4.18581e-06	5.93213e-05
GOTERM_MF_FAT	GO:0019904~protein domain specific binding	41	0.495888	5.75131e-08	DLC1, CLCN3, ENAH, CADM1, SYNJ1, LPAR2, ARHGAP17, LPAR1, MTSS1L, ARHGAP6, ARHGAP5, BCL2, KPNB1, TFDP1, PHRF1, ESRRA, DLGAP1, ADAM10, DLGAP2, SOCS7, NDFIP2, SKI, CFTR, SIRPA, IRS1, SHANK3, PPARGC1B, PTPN12, ELMO1, DOCK4, EPS15, SON, TJP1, YWHAG, YWHAH, SH3BGRL2, ADAM17, ADAM19, LRP2, CRK, PPP5C	621	331	12983	2.58964	4.20412e-05	8.40839e-06	8.72363e-05
GOTERM_MF_FAT	GO:0019899~enzyme binding	55	0.665215	6.54138e-08	ALS2, U2AF2, GRIN3A, FER, CBX5, ACVR1B, ARHGAP6, CUL5, SERPINE1, LUC7L2, H2AFX, DOCK11, FMNL2, PHRF1, MAGI2, ADAM10, IRS1, SPAG9, PLCE1, BTG1, IPO7, SBF2, RAD18, PIAS1, ADD3, MAP3K12, CAV2, RTKN, ABCA1, RIMS1, GCLM, IGF1R, RASGRP3, BCL2, MAP3K1, NUDT21, RAC1, FGD6, RASA1, EXOC2, ACTB, GABARAPL2, TAOK1, TGFBR2, DOCK9, SMAD3, SKI, SMAD2, SMAD1, APPL1, DOCK4, HDAC4, YWHAG, YWHAH, CACNA1C	621	523	12983	2.19859	4.78164e-05	7.96955e-06	9.92201e-05
GOTERM_BP_FAT	GO:0016310~phosphorylation	72	0.870827	6.58558e-08	NUAK1, TBK1, TGFB3, RPS6KB1, LPAR2, FER, LPAR1, CAMKK1, TGFB2, MAP3K7, ACVR1B, ADCK1, MDFIC, CSK, CDK15, FRS2, IPMK, AKT3, SGK1, ADAM10, BCR, SGK3, CDK6, STK4, MARK2, SPAG9, MAP4K4, ACVR2A, PLCE1, EIF2AK1, HIPK3, MAPK4, HIPK2, BMP2K, ROR1, MAPK9, MAP3K12, PRKD3, ACVR1, CAMK1D, FGFR2, CAV2, ERBB4, MAP4K2, AKAP9, UHMK1, IGF1R, SNRK, MAP3K2, BCL2, MAP3K1, CAMK2D, CAMK2B, DYRK2, ADRA2B, YES1, NDUFA4,…	625	800	13528	1.94803	0.00017312	7.86974e-06	0.000116841
GOTERM_BP_FAT	GO:0006355~regulation of transcription, DNA-dependent	129	1.56023	8.71965e-08	TGFB3, NAA15, FOXO1, RORA, CBFB, HOXD10, CBX5, CITED2, FLI1, MDFIC, GATA6, AKIRIN2, TBPL1, SATB1, SATB2, MYO6, RREB1, ZHX2, MED13, SIX4, PPARGC1B, MTF1, PRDM2, PRDM1, TFAP2C, PIAS1, CRTC1, ONECUT2, MYBL1, SOX6, NR2C2, ATF1, ATF2, ARNT, PLAGL1, HOXA1, TRIM66, HOXA3, HOXA5, NKX2-1, HOXA9, VEZF1, RUNX3, TFDP1, MDFI, BMP3, ESRRA, IKZF2, RFX7, SMAD5, KLF11, NR4A2, SMAD4, RYBP, SMAD3, SKI, SMAD2, NR4A3…	625	1773	13528	1.57483	0.000229213	9.9669e-06	0.000154704
GOTERM_BP_FAT	GO:0051252~regulation of RNA metabolic process	131	1.58442	9.92515e-08	TGFB3, NAA15, FOXO1, RORA, CBFB, HOXD10, CBX5, CITED2, FLI1, MDFIC, GATA6, AKIRIN2, TBPL1, SATB1, SATB2, MYO6, RREB1, ZHX2, MED13, SIX4, PPARGC1B, MTF1, PRDM2, PRDM1, TFAP2C, PIAS1, CRTC1, ONECUT2, MYBL1, SOX6, NR2C2, ATF1, ATF2, ARNT, PLAGL1, HOXA1, TRIM66, HOXA3, HOXA5, NKX2-1, HOXA9, PABPC1, VEZF1, RUNX3, TFDP1, MDFI, BMP3, ESRRA, IKZF2, RFX7, SMAD5, KLF11, NR4A2, SMAD4, RYBP, SMAD3, SKI, SMAD…	625	1813	13528	1.56397	0.000260898	1.08721e-05	0.000176092
GOTERM_MF_FAT	GO:0005083~small GTPase regulator activity	36	0.435414	1.00733e-07	DLC1, ALS2, AGFG1, CYTH1, MAP4K2, ASAP2, FER, RIMS1, TBC1D15, ARHGAP6, ARHGAP5, SMAP1, TBC1D12, TIAM2, RASGRP3, TIAM1, TBC1D14, SOS2, RAPGEF2, FGD6, RASA1, NET1, RASA2, BCR, ABR, PSD3, DOCK9, TRIO, ARHGAP29, DOCK4, MAP4K4, IPO7, CDC42BPA, RIN2, ARAP2, MAPRE3	621	274	12983	2.74685	7.36333e-05	1.05194e-05	0.000152793
GOTERM_BP_FAT	GO:0030324~lung development	20	0.241896	1.05511e-07	WNT5A, CAV2, TBX5, TGFBR2, TGFB3, SMAD2, CFTR, FOXP1, MYCN, HOXA5, GATA6, CRISPLD2, SP3, NKX2-1, ZFPM2, HS6ST1, HHIP, LOX, FGF1, NFIB	625	99	13528	4.37269	0.00027735	1.10955e-05	0.000187197
GOTERM_BP_FAT	GO:0045449~regulation of transcription	173	2.0924	1.41486e-07	BBX, TGFB3, NAA15, FOXO1, RORA, CNOT6, HOXD10, CBFB, CBX5, CITED2, FLI1, MDFIC, GATA6, AKIRIN2, TBPL1, SATB1, SATB2, MYO6, RREB1, ZHX2, SIX4, MED13, PPARGC1B, KDM2B, MTF1, PRDM2, PRDM1, TFAP2C, VGLL4, PIAS1, CRTC1, ONECUT2, MYBL1, SOX6, ATF1, NR2C2, ATF2, ARNT, PLAGL1, HOXA1, TRIM66, HOXA3, HOXA5, TFEC, CASZ1, HOXA9, NKX2-1, VEZF1, SLC30A9, RUNX3, TFDP1, MDFI, BMP3, ESRRA, ZBTB46, IKZF2, KLF8, TA…	625	2601	13528	1.43966	0.000371897	1.43063e-05	0.000251023
GOTERM_MF_FAT	GO:0004672~protein kinase activity	59	0.713595	2.88681e-07	NUAK1, TBK1, RPS6KB1, FER, CAMKK1, TGFB2, MAP3K7, ACVR1B, ADCK1, CSK, CDK15, AKT3, SGK1, BCR, SGK3, EFNB3, CDK6, STK4, IRS1, MARK2, GTF2H1, ACVR2A, MAP4K4, CRKL, EIF2AK1, MAPK4, HIPK3, HIPK2, BMP2K, ROR1, MAPK9, KCNH2, PRKD3, MAP3K12, ACVR1, CAMK1D, FGFR2, CAV2, ERBB4, MAP4K2, AKAP9, UHMK1, IGF1R, SNRK, MAP3K2, MAP3K1, CAMK2D, CAMK2B, DYRK2, YES1, FLT1, TAOK1, MAK, TGFBR2, TRIO, EPHA5, EPHA8, CDC…	621	606	12983	2.03546	0.000211004	2.63779e-05	0.000437873
GOTERM_MF_FAT	GO:0043565~sequence-specific DNA binding	59	0.713595	3.08135e-07	BACH2, NR6A1, PAX6, PRRX1, FOXO1, RORA, HOXD10, FLI1, GATA6, MKX, EGR1, SATB1, SATB2, AR, ZHX2, SIX4, HMGA2, PURA, ONECUT2, NR3C2, EHF, SOX6, NR3C1, NR2C2, ATF1, ATF2, ARNT, HOXA1, HOXA3, NR1D2, HOXA5, HOXA9, NKX2-1, ETV1, TLX3, ERF, ESRRA, ERG, CEBPB, TAF5, TBX5, CREB1, SMAD4, NR4A2, SMAD3, CREB5, SMAD2, NR4A3, FOXP1, DLX3, HOXB3, HDAC4, ZFHX4, DLX6, ETS1, RFX3, NR5A2, PBX3, KLF4	621	607	12983	2.03211	0.000225221	2.50271e-05	0.00046738
KEGG_PATHWAY	hsa05200:Pathways in cancer	38	0.459603	3.08183e-07	WNT5A, FGFR2, E2F2, TGFB3, FOXO1, TGFB2, ARNT, IGF1R, ACVR1B, BCL2, SOS2, RAC1, HHIP, PIK3R3, FGF1, TRAF6, AKT3, FN1, AR, BCR, TGFBR2, SMAD4, SMAD3, CDK6, FZD3, SMAD2, APPL1, STK4, BIRC2, FZD4, NRAS, RASSF5, CRKL, ETS1, WNT9B, MAPK9, PIAS1, CRK	239	328	5085	2.46492	4.12957e-05	2.0648e-05	0.000360829
GOTERM_BP_FAT	GO:0060541~respiratory system development	20	0.241896	4.39963e-07	WNT5A, CAV2, TBX5, TGFBR2, TGFB3, SMAD2, CFTR, FOXP1, MYCN, HOXA5, GATA6, CRISPLD2, SP3, NKX2-1, ZFPM2, HS6ST1, HHIP, LOX, FGF1, NFIB	625	108	13528	4.0083	0.00115599	4.28384e-05	0.000780578
GOTERM_BP_FAT	GO:0051056~regulation of small GTPase mediated signal transduction	32	0.387034	6.00217e-07	DLC1, ALS2, AGFG1, CYTH1, ASAP2, ARF6, LPAR2, LPAR1, TBC1D15, SMAP1, TBC1D12, TIAM2, RASGRP3, TIAM1, TBC1D14, SOS2, RAC1, RAPGEF4, RAPGEF2, FGD6, RASA1, NET1, RASA2, BCR, ABR, PSD3, TRIO, RICTOR, NRAS, PLCE1, CRK, ARAP2	625	252	13528	2.74855	0.00157673	5.63546e-05	0.0010649
GOTERM_CC_FAT	GO:0031252~cell leading edge	21	0.253991	8.13778e-07	MYO5A, ALS2, ENAH, MYO6, TLN2, NEDD9, CTNND1, CDK6, ARF6, RAPH1, CAPZB, PXN, SLC1A2, TIAM2, ROBO1, PDE4A, RAC1, CDC42BPA, ADAM17, FGD6, RASA1	524	138	12782	3.712	0.00031895	0.00031895	0.00113172
GOTERM_CC_FAT	GO:0042995~cell projection	57	0.689405	8.85748e-07	ALS2, ENAH, CADM1, TLN2, GRIN3A, CPEB1, SPAG17, TGFB2, ACTR2, SLC1A2, TIAM2, ANK3, ROBO1, PDE4A, KLHL24, SEMA3A, AR, SH3PXD2A, MYO6, CDK6, SDC1, ADAM17, CNTN4, MAPRE1, MAP3K12, PPP5C, MYO5A, CAV2, AGFG1, EXOC8, CTNND1, NEDD9, ARF6, KLC2, ARPC5, KCNJ2, CAPZB, PXN, IGF1R, RAC1, FGD6, RASA1, ACTB, HCN1, DLGAP2, FSCN1, RAPH1, CAPRIN1, ITPR2, DOCK4, NCKAP1, SEMA6A, PPP1R9A, TMOD2, LRP2, CACNA1C, HTR2A	524	697	12782	1.99485	0.000347153	0.000173592	0.00123181
GOTERM_CC_FAT	GO:0000267~cell fraction	78	0.943396	9.63245e-07	ALS2, SLC27A1, CADM1, SCN3A, HMGCR, RPS6KB1, SLC26A2, ACTG1, PRKAR2A, SLC1A2, CUL5, TIAM2, ANK3, PDE4A, SERPINE1, DLG4, RC3H2, RAPGEF4, CTDSP2, FNDC3A, JPH1, FRS2, MAGI2, UGCG, AARS, PSD3, IRS1, BCL2L11, PLCE1, ADM, IPO7, RAB14, RASD1, MAP3K12, PPFIA2, WNT5A, CAV2, HMGCS1, MAP4K2, CTNND1, EEA1, ARF6, ABCA1, GCLM, ATF2, ADCYAP1, MTMR3, IGF1R, ECE1, BCL2, MAP3K1, CCDC62, RAC1, PPP3CA, SCARB2, ACSL4…	524	1083	12782	1.75685	0.000377521	0.000125856	0.00133958
GOTERM_BP_FAT	GO:0007178~transmembrane receptor protein serine/threonine kinase signaling pathway	19	0.229802	9.77124e-07	CREB1, TGFBR2, SMAD5, TGFB3, SMAD4, SMAD3, SMAD2, SKI, SMAD1, TGFB2, MAP3K7, ACVR1B, ACVR2A, UBE2D3, ARRB2, ZFYVE9, MAP3K1, HIPK2, ACVR1	625	103	13528	3.99273	0.00256556	8.85774e-05	0.0017336
GOTERM_MF_FAT	GO:0016563~transcription activator activity	44	0.532172	1.00317e-06	GRIP1, CRTC1, PRRX1, FOXO1, MYBL1, NR2C2, CBFB, ATF2, CITED2, ARNT, GATA6, TFEC, BCL2, NKX2-1, HOXA9, TBPL1, MYSM1, SERTAD2, TFDP1, EGR1, AR, IKZF2, CEBPB, RREB1, TBX5, SMAD5, SMAD4, NR4A2, SMAD3, SMAD2, NR4A3, SMAD1, MED13, PPARGC1B, HDAC4, MYT1L, YWHAH, MTF1, SP3, NCOA6, PIAS1, NR5A2, KLF4, NFIB	621	410	12983	2.24364	0.000733049	7.33291e-05	0.00152161
KEGG_PATHWAY	hsa05210:Colorectal cancer	17	0.205612	1.18132e-06	TGFBR2, TGFB3, SMAD4, SMAD3, SMAD2, FZD3, APPL1, FZD4, TGFB2, ACVR1B, IGF1R, BCL2, SOS2, RAC1, MAPK9, PIK3R3, AKT3	239	84	5085	4.30589	0.000158285	5.27644e-05	0.00138312
GOTERM_BP_FAT	GO:0006350~transcription	142	1.71746	1.26781e-06	BBX, NAA15, FOXO1, RORA, CNOT6, HOXD10, CBFB, CITED2, FLI1, MDFIC, GATA6, AKIRIN2, TBPL1, PHRF1, RREB1, ZHX2, MED13, PPARGC1B, KDM2B, MTF1, PRDM2, PRDM1, TFAP2C, VGLL4, PIAS1, PPP5C, CRTC1, ONECUT2, MYBL1, SOX6, ATF1, NR2C2, ATF2, ARNT, PLAGL1, HOXA1, HOXA3, HOXA5, TFEC, CASZ1, NKX2-1, HOXA9, VEZF1, SLC30A9, RUNX3, TFDP1, ESRRA, ZBTB46, IKZF2, KLF8, TAF5, SMAD5, KLF11, NR4A2, SMAD4, RYBP, SMAD3, …	625	2101	13528	1.4629	0.00332752	0.000111096	0.00224932
GOTERM_CC_FAT	GO:0044451~nucleoplasm part	48	0.580552	1.67887e-06	E2F2, ING3, E2F7, NR6A1, NAA15, IVNS1ABP, RLIM, ATF1, CBX5, RPA1, DDX46, GATA6, NUDT21, NKX2-1, HOXA9, TBPL1, AKIRIN2, PRPF40A, TFDP1, ACTB, SATB2, MYO6, RREB1, TAF5, CREB1, SMAD5, CCNL1, SMAD4, SMAD3, YTHDC1, SMAD2, SKI, DACH1, MED13, SMAD1, APPL1, PPARGC1B, GTF2H1, HDAC4, SON, HIPK2, NCOA6, CPSF6, PIAS1, PBX3, CLOCK, KLF4, NCOR2	524	555	12782	2.10968	0.000657901	0.000164516	0.00233479
GOTERM_BP_FAT	GO:0007389~pattern specification process	32	0.387034	2.09755e-06	PAX6, HOXD10, CITED2, HOXA1, HOXA3, HOXA5, NKX2-1, HOXA9, HHIP, PLXND1, FRS2, PCSK5, MDFI, SATB2, FLT1, KIF3A, TBX5, TGFBR2, SMAD5, SMAD4, SMAD2, SMAD1, CTNNBIP1, HOXB3, ACVR2A, CRKL, BTG2, HIPK2, GDF11, RFX3, PBX3, ACVR1	625	267	13528	2.59413	0.00549928	0.00017787	0.0037214
GOTERM_CC_FAT	GO:0005624~membrane fraction	62	0.749879	2.33503e-06	ALS2, SLC27A1, CADM1, SCN3A, HMGCR, RPS6KB1, SLC26A2, SLC1A2, CUL5, PRKAR2A, TIAM2, ANK3, PDE4A, DLG4, RC3H2, RAPGEF4, FNDC3A, JPH1, FRS2, MAGI2, UGCG, PSD3, IRS1, BCL2L11, PLCE1, RAB14, MAP3K12, PPFIA2, CAV2, CTNND1, EEA1, ARF6, ABCA1, ATF2, IGF1R, MTMR3, ECE1, BCL2, MAP3K1, RAC1, CCDC62, PPP3CA, SCARB2, ACSL4, YES1, TRAF6, DTNA, GABARAPL2, APPL1, CPT1A, ITPR2, NCSTN, SLC16A2, NRAS, PPP1R9A, PLA…	524	809	12782	1.86944	0.000914916	0.00018305	0.00324729
GOTERM_BP_FAT	GO:0007179~transforming growth factor beta receptor signaling pathway	14	0.169328	2.63427e-06	CREB1, SMAD5, TGFBR2, TGFB3, SMAD4, SMAD3, SMAD2, SMAD1, TGFB2, MAP3K7, ARRB2, ZFYVE9, MAP3K1, ACVR1	625	60	13528	5.05045	0.00690158	0.000216399	0.00467361
GOTERM_MF_FAT	GO:0004674~protein serine/threonine kinase activity	44	0.532172	3.5007e-06	TBK1, NUAK1, MAP4K2, RPS6KB1, AKAP9, UHMK1, CAMKK1, TGFB2, MAP3K7, ACVR1B, ADCK1, SNRK, MAP3K2, MAP3K1, CAMK2D, CAMK2B, DYRK2, CDK15, AKT3, SGK1, BCR, SGK3, TAOK1, MAK, TGFBR2, TRIO, CDK6, STK4, MARK2, GTF2H1, ACVR2A, MAP4K4, EIF2AK1, MAPK4, HIPK3, HIPK2, BMP2K, CDC42BPA, MAPK9, PRKD3, MYLK, MAP3K12, ACVR1, CAMK1D	621	430	12983	2.13928	0.00255574	0.000232611	0.00530976
GOTERM_BP_FAT	GO:0048568~embryonic organ development	24	0.290276	4.1817e-06	SATB2, MYO6, CEBPB, TGFBR2, PRRX1, TGFB3, SOBP, FZD3, NR4A3, SIX4, HOXD10, ARNT, CITED2, HOXB3, HOXA1, HOXA3, HOXA5, DLX6, SP3, GFPT1, ZFPM2, PRDM1, PCSK5, FRS2	625	172	13528	3.0202	0.0109335	0.000333087	0.0074189
GOTERM_BP_FAT	GO:0046578~regulation of Ras protein signal transduction	27	0.32656	4.29971e-06	ALS2, DLC1, AGFG1, CYTH1, ASAP2, ARF6, LPAR2, LPAR1, TBC1D15, SMAP1, TIAM2, TBC1D12, TIAM1, TBC1D14, RAC1, SOS2, FGD6, NET1, ABR, BCR, PSD3, TRIO, RICTOR, NRAS, PLCE1, CRK, ARAP2	625	210	13528	2.7829	0.0112403	0.000332415	0.00762827
GOTERM_CC_FAT	GO:0044459~plasma membrane part	131	1.58442	4.30471e-06	DLC1, MPZL1, ENAH, CADM1, SCN3A, AP1G1, GABRB2, ATP1B4, TGFB3, SLC7A8, RAB1B, RPS6KB1, LPAR2, GRIN3A, LPAR1, ZNRF2, ANK3, ROBO1, PDE4A, STAM, RAPGEF2, FRS2, MAGI2, MYO6, EFNB3, PSD3, SOCS7, IRS1, COLQ, FNBP1L, ROR1, RAB14, HAS3, ADD3, CAV2, CLCN3, ERBB4, KCNA1, KCNA4, CACNB2, NEDD9, KCNA6, ABCA1, KCNJ2, KCNJ3, RIMS1, PXN, ECE1, ITGB8, RAC1, ADRA2B, SCARB2, FN1, MRC1, PTPN3, PODXL, TGFBR2, CELSR1,…	524	2203	12782	1.45052	0.00168603	0.000281202	0.00598641
GOTERM_BP_FAT	GO:0007169~transmembrane receptor protein tyrosine kinase signaling pathway	28	0.338655	4.7059e-06	FGFR2, MPZL1, ERBB4, AP3S1, FOXO1, PXN, ADCYAP1, IGF1R, EIF4EBP2, TIAM1, FGF1, PIK3R3, FRS2, FLT1, EFNB3, SOCS7, SOCS5, APPL1, IRS1, EPS15, EPHA5, SS18, GRB10, PLCE1, EPS8, EPHA8, ROR1, ADAM17	625	224	13528	2.7056	0.0122956	0.000353418	0.00834886
GOTERM_CC_FAT	GO:0005667~transcription factor complex	25	0.302371	5.23038e-06	E2F2, SATB2, TAF5, E2F7, CREB1, SMAD5, NR6A1, NAA15, SMAD4, SMAD3, SMAD2, SMAD1, DACH1, IVNS1ABP, ATF1, GTF2H1, GATA6, NCOA6, HOXA9, NKX2-1, PBX3, KLF4, CLOCK, TBPL1, TFDP1	524	210	12782	2.90394	0.00204821	0.000292859	0.00727367
GOTERM_MF_FAT	GO:0003702~RNA polymerase II transcription factor activity	30	0.362845	5.40607e-06	HMGN1, E2F2, GLIS3, GLIS1, ONECUT2, HOXD10, CBFB, ARNT, ATF2, HOXA1, GATA6, NKX2-1, VEZF1, TBPL1, ERF, CEBPB, TBX5, CREB1, SMAD3, MED13, SMAD1, PPARGC1B, FOXP1, GTF2H1, PURA, ETS1, ZFPM2, RFX3, NR5A2, KLF4	621	244	12983	2.57048	0.00394405	0.000329266	0.00819965
GOTERM_MF_FAT	GO:0005096~GTPase activator activity	28	0.338655	6.28233e-06	DLC1, AGFG1, ASAP2, ARHGAP17, ARHGAP12, ARHGAP21, TBC1D15, ARHGAP6, SMAP1, ARHGAP5, TBC1D12, TIAM2, RASGRP3, TBC1D14, RAPGEF2, RASA1, RASA2, ABR, BCR, ARHGAP28, ARHGAP29, DOCK4, RGS20, SRGAP3, RIN2, ARAP2, SRGAP1, SRGAP2	621	220	12983	2.66084	0.00458187	0.000353199	0.00952866
KEGG_PATHWAY	hsa05220:Chronic myeloid leukemia	15	0.181422	7.19235e-06	E2F2, BCR, TGFBR2, TGFB3, SMAD4, SMAD3, CDK6, TGFB2, ACVR1B, NRAS, CRKL, SOS2, PIK3R3, CRK, AKT3	239	75	5085	4.25523	0.000963314	0.000240916	0.0084207
GOTERM_CC_FAT	GO:0005626~insoluble fraction	62	0.749879	7.5e-06	ALS2, SLC27A1, CADM1, SCN3A, HMGCR, RPS6KB1, SLC26A2, SLC1A2, CUL5, PRKAR2A, TIAM2, ANK3, PDE4A, DLG4, RC3H2, RAPGEF4, FNDC3A, JPH1, FRS2, MAGI2, UGCG, PSD3, IRS1, BCL2L11, PLCE1, RAB14, MAP3K12, PPFIA2, CAV2, CTNND1, EEA1, ARF6, ABCA1, ATF2, IGF1R, MTMR3, ECE1, BCL2, MAP3K1, RAC1, CCDC62, PPP3CA, SCARB2, ACSL4, YES1, TRAF6, DTNA, GABARAPL2, APPL1, CPT1A, ITPR2, NCSTN, SLC16A2, NRAS, PPP1R9A, PLA…	524	839	12782	1.80259	0.00293569	0.000367434	0.0104298
GOTERM_CC_FAT	GO:0005938~cell cortex	20	0.241896	7.77741e-06	ACTB, GYPC, MYO6, EXOC8, AKAP12, NEDD9, ARF6, CAPZB, FLNB, MARK2, ITPR2, ACTG1, PPP1R9A, LASP1, FNBP1L, DLG4, MAPRE1, ADD3, EXOC2, TMOD1	524	146	12782	3.34152	0.00304412	0.000338694	0.0108155
GOTERM_MF_FAT	GO:0017124~SH3 domain binding	17	0.205612	1.13208e-05	ENAH, ADAM10, SYNJ1, SOCS7, ARHGAP17, MTSS1L, SIRPA, PTPN12, SHANK3, ELMO1, DOCK4, EPS15, ARHGAP6, SH3BGRL2, ADAM17, ADAM19, LRP2	621	96	12983	3.70221	0.00824141	0.000590937	0.0171701
GOTERM_CC_FAT	GO:0019898~extrinsic to membrane	42	0.507983	1.27177e-05	CAV2, MAP4K2, NR3C2, ASAP2, ARF6, EEA1, ARHGAP17, MYLIP, RIMS1, ZNRF2, ARHGAP21, MTMR3, ARHGAP5, PDE4A, RAC1, DLG4, RAPGEF4, APPBP2, HHIP, JPH1, AKT3, DLGAP1, CAP2, MYO6, MAGI2, PTPN3, DLGAP2, MPP5, APPL1, GCC2, BCL2L11, MARK2, DOCK4, RAB11FIP4, SBF2, RGS7, GFRA1, VPS26A, ANKFY1, PHLDB2, UBXN4, MAP3K12	524	494	12782	2.07391	0.00497296	0.000498413	0.0176851
GOTERM_BP_FAT	GO:0000165~MAPKKK cascade	24	0.290276	1.30212e-05	MDFI, WNT5A, FLT1, TGFB3, MAP4K2, LPAR2, LPAR1, SMAD1, SHANK3, MAP3K7, SPAG9, PLCE1, CRKL, RASGRP3, MDFIC, MAP3K2, RB1CC1, MAP3K1, MAPK9, ADRA2B, RAPGEF2, FRS2, MAP3K12, DUSP6	625	184	13528	2.82323	0.0336537	0.000950465	0.0230997
KEGG_PATHWAY	hsa04722:Neurotrophin signaling pathway	19	0.229802	1.4647e-05	IRS1, NRAS, YWHAG, BDNF, CRKL, YWHAH, BCL2, MAP3K1, SOS2, RAC1, CAMK2D, MAPK9, CAMK2B, TRAF6, CSK, PIK3R3, CRK, FRS2, AKT3	239	124	5085	3.26006	0.00196079	0.000392465	0.0171478
GOTERM_MF_FAT	GO:0008047~enzyme activator activity	35	0.423319	2.72806e-05	DLC1, ALS2, AGFG1, ASAP2, ARHGAP17, ARHGAP12, ARHGAP21, TBC1D15, ARHGAP6, ARHGAP5, SMAP1, TBC1D12, TIAM2, RASGRP3, TBC1D14, RAPGEF2, FRS2, RASA1, RASA2, FN1, BCR, ABR, TAOK1, ARHGAP28, MMP16, ARHGAP29, DOCK4, GMFB, RGS20, SRGAP3, RIN2, AHSA2, ARAP2, SRGAP1, SRGAP2	621	335	12983	2.18427	0.0197448	0.00132861	0.0413714
GOTERM_CC_FAT	GO:0014069~postsynaptic density	13	0.157233	2.74096e-05	ALS2, DLGAP1, ADAM10, ERBB4, EPS8, DLGAP2, CABP1, PSD3, DLG4, GRIN3A, CPEB1, CACNA1C, SHANK3	524	71	12782	4.46635	0.0106872	0.000976314	0.0381119
GOTERM_CC_FAT	GO:0012505~endomembrane system	57	0.689405	2.75783e-05	HMGCR, AP1G1, OS9, CBX5, ST6GALNAC6, AP2B1, ST6GALNAC3, DAB2, SLC35D1, VMA21, DLG4, RC3H2, PDGFD, FRS2, JPH1, KPNB1, FNDC3A, SCAMP3, MYO6, SPTLC2, CFTR, ERLIN1, NAV3, SENP2, PLCE1, IPO7, ASPHD2, HIPK2, RAB14, KCNH2, VPS26A, CAV2, CLCN3, DERL2, MTDH, AGFG1, MAP4K2, TAGLN2, BCL2, NUP50, CAMK2D, CAMK2B, TNPO1, TRAM1, GABARAPL2, ST6GAL2, DOCK9, SMAD3, SMAD1, SUN1, APPL1, ITPR2, EPS15, TMPO, LRP2, UBX…	524	782	12782	1.77802	0.0107526	0.000900499	0.0383465
GOTERM_CC_FAT	GO:0005829~cytosol	85	1.02806	3.12909e-05	ALS2, ENAH, GRIP1, TBK1, AP1G1, BTRC, PPIP5K2, FOXO1, RPS6KB1, PDCD4, ACTG1, MAP3K7, PRKAR2A, AP2B1, CUL5, PLCB4, TIAM2, TIAM1, UBXN2B, ZFYVE9, PDE4A, RAPGEF4, STAM, CSK, FNDC3A, KPNB1, CABLES1, NET1, MYO6, BCL2L11, ELMO1, PLCE1, RAB14, MAPRE1, VPS26A, MAP3K12, PPP5C, PPP6C, CAV2, HMGCS1, EEA1, AKAP9, KLC2, NR3C1, GCLM, ATF2, SET, MAP3K2, MAP3K1, BCL2, RAC1, SOS2, CAMK2D, PLCD1, PPP3CA, PABPC1, T…	524	1330	12782	1.55896	0.0121913	0.000943112	0.0435077
KEGG_PATHWAY	hsa04144:Endocytosis	23	0.278181	3.85474e-05	FGFR2, EPN3, FLT1, ERBB4, RAB5C, TGFBR2, PSD3, ASAP2, ARF6, EEA1, RAB11FIP4, EPS15, ACVR1B, IGF1R, DAB2, AP2B1, SMAP1, ARRB2, PIKFYVE, STAM, NEDD4L, TRAF6, ARAP2	239	184	5085	2.65952	0.00515213	0.000860538	0.0451232
KEGG_PATHWAY	hsa04350:TGF-beta signaling pathway	15	0.181422	4.19334e-05	SMAD5, TGFBR2, TGFB3, SMAD4, SMAD3, RPS6KB1, SMAD2, SMAD1, TGFB2, INHBB, ACVR1B, ACVR2A, ZFYVE9, TFDP1, ACVR1	239	87	5085	3.6683	0.00560343	0.000802419	0.0490858
GOTERM_BP_FAT	GO:0042127~regulation of cell proliferation	62	0.749879	4.2641e-05	DLC1, E2F7, PAX6, NAP1L1, TGFB3, PRRX1, FOXO1, RPS6KB1, TGFB2, CUL5, BDNF, ARHGAP5, SERPINE1, FGF1, CSK, AKIRIN2, ADAM10, CDK6, IRS1, MYCN, PURA, PPM1D, EIF2AK1, BTG2, ADM, BTG1, HIPK2, ADAM17, FGFR2, CAV2, DERL2, ERBB4, ARNT, RPA1, IGF1R, HOXA3, BCL2, BCL11B, CAMK2D, RUNX3, ESRRA, FLT1, JARID2, TBX5, KLF11, TGFBR2, SMAD4, SMAD3, SKI, SMAD2, SMAD1, FOXP1, NRAS, HDAC4, PLA2G4A, ETS1, DLX6, GDF11, …	625	787	13528	1.70518	0.10605	0.00302529	0.0756265
GOTERM_BP_FAT	GO:0048706~embryonic skeletal system development	14	0.169328	4.55469e-05	HOXB3, ACVR2A, SATB2, HOXA3, HOXA5, GFPT1, SP3, TGFBR2, PRRX1, TGFB3, HOXA9, SIX4, PCSK5, HOXD10	625	77	13528	3.93542	0.112854	0.00314624	0.0807784
KEGG_PATHWAY	hsa04520:Adherens junction	14	0.169328	4.70983e-05	ACTB, TGFBR2, SMAD4, SMAD3, CTNND1, SMAD2, FER, MAP3K7, ACTG1, ACVR1B, IGF1R, TJP1, RAC1, YES1	239	77	5085	3.86839	0.00629144	0.000788603	0.0551302
GOTERM_BP_FAT	GO:0048732~gland development	19	0.229802	4.75191e-05	CAV2, AR, ERBB4, CREB1, TGFB3, PAX6, NR3C1, IRS1, BCL2L11, TGFB2, CITED2, HOXB3, IGF1R, CRKL, HOXA3, HOXA5, BCL2, HOXA9, NKX2-1	625	135	13528	3.04631	0.117442	0.00319823	0.0842747
KEGG_PATHWAY	hsa04510:Focal adhesion	24	0.290276	5.17162e-05	ACTB, CAV2, FLT1, TLN2, MYL12B, MYL12A, BIRC2, FLNB, PXN, ACTG1, IGF1R, CRKL, ARHGAP5, ITGB8, BCL2, SOS2, RAC1, MAPK9, PDGFD, PIK3R3, CRK, MYLK, AKT3, FN1	239	201	5085	2.54044	0.0069062	0.000769721	0.0605342
KEGG_PATHWAY	hsa04810:Regulation of actin cytoskeleton	25	0.302371	5.31066e-05	ACTB, FGFR2, ENAH, SSH2, MYL12B, MYL12A, ARPC5, PXN, NCKAP1, ACTG1, NRAS, CRKL, TIAM2, ITGB8, TIAM1, SOS2, RAC1, PIKFYVE, PDGFD, CSK, FGF1, PIK3R3, CRK, MYLK, FN1	239	215	5085	2.47397	0.00709122	0.000711395	0.0621612
GOTERM_BP_FAT	GO:0009719~response to endogenous stimulus	38	0.459603	5.74809e-05	CAV2, ERBB4, HMGCS1, TGFB3, AP3S1, FOXO1, RPS6KB1, TGFB2, IGF1R, SLC1A2, TNFRSF11B, PRKAR2A, EIF4EBP2, BCL2, PPP3CA, LOX, PIK3R3, AR, TGFBR2, AARS, NR4A2, SOCS7, CFTR, NR4A3, SMAD1, APPL1, BIRC2, IRS1, PPARGC1B, GRB10, PLA2G4A, SDC1, BTG2, ADM, SLC25A36, NCOA6, ADAM17, VLDLR	625	405	13528	2.03087	0.140257	0.00377091	0.101933
GOTERM_CC_FAT	GO:0043005~neuron projection	31	0.37494	7.01084e-05	ALS2, MYO5A, CADM1, EXOC8, GRIN3A, KLC2, CPEB1, KCNJ2, TGFB2, IGF1R, SLC1A2, TIAM2, ROBO1, ANK3, KLHL24, SEMA3A, ACTB, HCN1, AR, MYO6, DLGAP2, CAPRIN1, ITPR2, SEMA6A, PPP1R9A, TMOD2, CNTN4, CACNA1C, MAP3K12, HTR2A, PPP5C	524	342	12782	2.21107	0.0271092	0.00196118	0.0974559
GOTERM_BP_FAT	GO:0045165~cell fate commitment	19	0.229802	7.01516e-05	ERBB4, ONECUT2, SMAD5, SMAD4, PAX6, SMAD2, SMAD1, SOX6, HOXD10, TGFB2, EYA2, BCL2, SALL1, NKX2-1, PRDM1, TLX3, FGF1, FRS2, KLF4	625	139	13528	2.95864	0.168426	0.00448831	0.12439
GOTERM_BP_FAT	GO:0035239~tube morphogenesis	18	0.217707	7.28649e-05	DLC1, FLT1, TGFBR2, SMAD4, FZD3, CELSR1, NR4A3, SHANK3, BCL2L11, MYCN, MAP3K7, HOXA5, BCL2, TRAF6, PLXND1, IPMK, ACVR1, HECTD1	625	127	13528	3.06777	0.174337	0.00455077	0.129198
GOTERM_BP_FAT	GO:0001501~skeletal system development	32	0.387034	7.35188e-05	WNT5A, TGFB3, PRRX1, SOX6, SLC26A2, HOXD10, CBFB, TNFRSF11B, HOXA3, HOXA5, BCL2, ANKRD11, HOXA9, TRAF6, PCSK5, PAPSS2, BMP3, ESRRA, SATB2, TGFBR2, SMAD5, SMAD3, SIX4, SMAD1, HOXB3, HDAC4, ACVR2A, DLX6, GFPT1, SP3, GDF11, TLL1	625	319	13528	2.17127	0.175756	0.00448498	0.130357
GOTERM_BP_FAT	GO:0010629~negative regulation of gene expression	44	0.532172	7.41782e-05	ZMYND11, GLIS3, MTDH, RBM3, GLIS1, NR6A1, SOX6, RLIM, PDCD4, CBX5, CITED2, HIC2, TRIM66, HEY1, NKX2-1, TNRC6B, KCNQ1, AKIRIN2, MDFI, EGR1, SATB1, SATB2, JARID2, KLF11, RYBP, ZHX2, SMAD4, SMAD3, NDFIP2, SMAD2, SKI, SMAD1, UBP1, FOXP1, PURA, CTNNBIP1, HDAC4, HIPK2, ZFPM2, RFX3, PRDM1, RASD1, KLF4, NCOR2	625	504	13528	1.88963	0.177183	0.0044225	0.131525
GOTERM_BP_FAT	GO:0009952~anterior/posterior pattern formation	19	0.229802	7.71198e-05	KIF3A, SMAD4, PAX6, SMAD2, HOXD10, CTNNBIP1, HOXB3, HOXA1, ACVR2A, CRKL, HOXA3, BTG2, HOXA5, HIPK2, GDF11, HOXA9, PBX3, FRS2, PCSK5	625	140	13528	2.93751	0.183522	0.00449555	0.136737
GOTERM_MF_FAT	GO:0003707~steroid hormone receptor activity	11	0.133043	8.70163e-05	AR, ESRRA, NR1D2, NR6A1, NR4A2, NR3C2, NR4A3, NR3C1, RORA, NR5A2, NR2C2	621	49	12983	4.69332	0.0616307	0.00396784	0.131906
GOTERM_BP_FAT	GO:0007243~protein kinase cascade	35	0.423319	0.000101876	WNT5A, TBK1, MAP4K2, TGFB3, RPS6KB1, LPAR2, LPAR1, MAP3K7, IGF1R, RASGRP3, MAP3K2, MDFIC, MAP3K1, RB1CC1, ADRA2B, FGF1, RAPGEF2, TRAF6, FRS2, MDFI, FLT1, SMAD1, STK4, IRS1, SHANK3, MARK2, SPAG9, MAP4K4, SS18, PLCE1, CRKL, MAPK9, PIAS1, MAP3K12, DUSP6	625	370	13528	2.04748	0.234974	0.00580582	0.180594
GOTERM_CC_FAT	GO:0009898~internal side of plasma membrane	29	0.35075	0.000102317	CAV2, TLN2, AP1G1, RAB5C, CABP1, RAB1B, AP3S1, CACNB2, AP2B1, SMAP1, RAC1, SNTB1, DLG4, STAM, RAP2A, RAP2C, PTPN3, SOCS7, RAPH1, NCKAP1, EPS15, NRAS, TJP1, RAB30, FNBP1L, RAB14, RHEB, ADD3, RASD1	524	316	12782	2.23861	0.0393164	0.00267044	0.142198
KEGG_PATHWAY	hsa05212:Pancreatic cancer	13	0.157233	0.000105296	E2F2, TGFBR2, TGFB3, SMAD4, SMAD3, SMAD2, CDK6, TGFB2, ACVR1B, RAC1, MAPK9, PIK3R3, AKT3	239	72	5085	3.84153	0.0140113	0.00128194	0.123214
GOTERM_BP_FAT	GO:0045892~negative regulation of transcription, DNA-dependent	34	0.411224	0.000108727	GLIS3, ZMYND11, MTDH, GLIS1, NR6A1, SOX6, CITED2, CBX5, HIC2, TRIM66, HEY1, NKX2-1, MDFI, EGR1, SATB1, SATB2, JARID2, KLF11, RYBP, ZHX2, SMAD4, SMAD3, SMAD2, SKI, FOXP1, PURA, CTNNBIP1, HDAC4, HIPK2, ZFPM2, PRDM1, RASD1, KLF4, NCOR2	625	356	13528	2.0672	0.248631	0.00606362	0.192727
GOTERM_MF_FAT	GO:0005085~guanyl-nucleotide exchange factor activity	20	0.241896	0.000113957	ALS2, ABR, BCR, CYTH1, PSD3, DOCK9, TRIO, RICTOR, DOCK4, PLCE1, RASGRP3, TIAM2, TIAM1, SOS2, RIN2, RAPGEF4, RAPGEF2, DOCK11, FGD6, NET1	621	152	12983	2.75087	0.0799317	0.00488844	0.172711
GOTERM_BP_FAT	GO:0051347~positive regulation of transferase activity	26	0.314465	0.000121859	ALS2, TGFB3, LPAR2, LPAR1, TGFB2, MAP3K7, PRKAR2A, SERINC5, MAP3K2, MDFIC, MAP3K1, RAC1, ADRA2B, TRAF6, FRS2, MDFI, FLT1, TGFBR2, IRS1, SPAG9, PLCE1, ADAM17, LRP8, PRKD3, VLDLR, HTR2A	625	240	13528	2.34485	0.274132	0.0066525	0.215982
GOTERM_BP_FAT	GO:0048562~embryonic organ morphogenesis	18	0.217707	0.000130238	SATB2, MYO6, TGFBR2, PRRX1, TGFB3, SOBP, FZD3, NR4A3, SIX4, HOXD10, HOXB3, HOXA1, HOXA3, HOXA5, DLX6, SP3, GFPT1, FRS2	625	133	13528	2.92937	0.289948	0.00696374	0.230815
GOTERM_BP_FAT	GO:0051603~proteolysis involved in cellular protein catabolic process	49	0.592646	0.000136865	HECW2, BTRC, RNF216, MYLIP, RLIM, ZNRF2, OS9, CUL5, FBXO28, USP12, PAN2, ADAM10, BRCC3, SOCS7, ERLIN1, SOCS5, SENP2, USP29, KDM2B, KLHL15, RNF139, SIAH3, UBE2W, ADAM17, RAD18, PIAS1, ADAM19, FBXL3, DERL2, FBXO40, UBA6, ARIH1, ARIH2, UBE2D3, MAP3K1, USP37, NEDD4L, TRAF6, USP33, MYSM1, SPOP, HECTD1, USP31, SPSB4, NCSTN, FBXO30, USP46, USP48, USP45	625	600	13528	1.76766	0.302214	0.00717102	0.242548
GOTERM_BP_FAT	GO:0010770~positive regulation of cell morphogenesis involved in differentiation	5	0.0604741	0.00014037	SMAD4, TGFB3, SMAD3, SMAD2, TGFB2	625	7	13528	15.4606	0.308615	0.00721033	0.248752
GOTERM_BP_FAT	GO:0010718~positive regulation of epithelial to mesenchymal transition	5	0.0604741	0.00014037	SMAD4, TGFB3, SMAD3, SMAD2, TGFB2	625	7	13528	15.4606	0.308615	0.00721033	0.248752
GOTERM_BP_FAT	GO:0051253~negative regulation of RNA metabolic process	34	0.411224	0.000149531	GLIS3, ZMYND11, MTDH, GLIS1, NR6A1, SOX6, CITED2, CBX5, HIC2, TRIM66, HEY1, NKX2-1, MDFI, EGR1, SATB1, SATB2, JARID2, KLF11, RYBP, ZHX2, SMAD4, SMAD3, SMAD2, SKI, FOXP1, PURA, CTNNBIP1, HDAC4, HIPK2, ZFPM2, PRDM1, RASD1, KLF4, NCOR2	625	362	13528	2.03294	0.325071	0.00753201	0.264966
GOTERM_BP_FAT	GO:0045597~positive regulation of cell differentiation	25	0.302371	0.000149641	PAX6, TGFB3, ARNT, TGFB2, ACVR1B, BDNF, SMAP1, TIAM1, GATA6, ROBO1, BCL2, FNDC3B, TBX5, SMAD5, TGFBR2, SMAD4, SMAD3, SMAD2, SMAD1, SOCS5, ACVR2A, BTG1, ETS1, MAPK9, ACVR1	625	229	13528	2.36297	0.325265	0.00739583	0.26516
GOTERM_BP_FAT	GO:0044257~cellular protein catabolic process	49	0.592646	0.000152461	HECW2, BTRC, RNF216, MYLIP, RLIM, ZNRF2, OS9, CUL5, FBXO28, USP12, PAN2, ADAM10, BRCC3, SOCS7, ERLIN1, SOCS5, SENP2, USP29, KDM2B, KLHL15, RNF139, SIAH3, UBE2W, ADAM17, RAD18, PIAS1, ADAM19, FBXL3, DERL2, FBXO40, UBA6, ARIH1, ARIH2, UBE2D3, MAP3K1, USP37, NEDD4L, TRAF6, USP33, MYSM1, SPOP, HECTD1, USP31, SPSB4, NCSTN, FBXO30, USP46, USP48, USP45	625	603	13528	1.75886	0.33025	0.00739568	0.270151
GOTERM_BP_FAT	GO:0043193~positive regulation of gene-specific transcription	14	0.169328	0.0001662	IKZF2, CREB1, TBX5, TGFB3, SMAD3, SMAD2, ARNT, CITED2, HDAC4, ETS1, GATA6, MAP3K1, NR5A2, MAPRE3	625	87	13528	3.48307	0.354014	0.00791356	0.294462
GOTERM_BP_FAT	GO:0033674~positive regulation of kinase activity	25	0.302371	0.000172461	ALS2, TGFB3, LPAR2, LPAR1, TGFB2, MAP3K7, PRKAR2A, MAP3K2, MDFIC, MAP3K1, RAC1, ADRA2B, TRAF6, FRS2, MDFI, FLT1, TGFBR2, IRS1, SPAG9, PLCE1, ADAM17, LRP8, PRKD3, VLDLR, HTR2A	625	231	13528	2.34251	0.364561	0.00806443	0.305538
GOTERM_BP_FAT	GO:0007264~small GTPase mediated signal transduction	30	0.362845	0.000181973	RAB5C, RAB1B, RTKN, ARF6, ABCA1, RFXANK, ARHGAP6, ARHGAP5, RASGRP3, TIAM1, RAC1, SOS2, RAPGEF4, RAPGEF2, ARL5B, RAP2A, ABR, RAP2C, RREB1, ARHGAP29, ELMO1, NRAS, PLCE1, CRKL, RAB30, RIN2, RAB14, RHEB, RIT1, RASD1	625	305	13528	2.129	0.380257	0.00835873	0.322364
GOTERM_BP_FAT	GO:0032989~cellular component morphogenesis	36	0.435414	0.000182979	ALS2, AGFG1, ONECUT2, PAX6, SOX6, TGFB2, ACTG1, IGF1R, HOXA1, DAB2, BDNF, ROBO1, ANK3, BCL11B, BCL2, RAC1, NKX2-1, SEMA3A, TBPL1, RUNX3, FN1, ACTB, CAP2, KIF3A, EFNB3, CREB1, NR4A2, STK4, MARK2, SS18, SEMA6A, SLITRK4, ADM, CNTN4, SLITRK6, TMOD1	625	397	13528	1.96275	0.381894	0.00826045	0.324144
GOTERM_BP_FAT	GO:0030278~regulation of ossification	13	0.157233	0.000222082	ESRRA, SMAD5, TGFB3, SMAD3, CDK6, SKI, SMAD1, TGFB2, ACVR2A, PLA2G4A, BCL2, BMP2K, ACVR1	625	78	13528	3.60747	0.442292	0.00984812	0.393286
GOTERM_BP_FAT	GO:0008286~insulin receptor signaling pathway	9	0.108853	0.000230474	IGF1R, GRB10, EIF4EBP2, AP3S1, SOCS7, FOXO1, PIK3R3, APPL1, IRS1	625	37	13528	5.26495	0.454463	0.0100489	0.408118
GOTERM_BP_FAT	GO:0009967~positive regulation of signal transduction	29	0.35075	0.000241489	ALS2, CAV2, TBK1, TGFB3, PRRX1, TSPAN6, LPAR2, LPAR1, CITED2, TGFB2, ARNT, MAP3K7, ACVR1B, ECE1, TMEM9B, RAC1, TRAF6, FLT1, SMAD4, NDFIP2, RICTOR, BIRC2, IRS1, NRAS, ACVR2A, HIPK2, TMOD2, ADAM17, PPP5C	625	295	13528	2.12779	0.470038	0.010355	0.427584
GOTERM_BP_FAT	GO:0048729~tissue morphogenesis	21	0.253991	0.000242648	DLC1, TBX5, SMAD4, SMAD3, SMAD2, FZD3, CELSR1, NR4A3, SMAD1, SHANK3, TGFB2, MAP3K7, EYA2, HOXA5, BCL2, TRAF6, IPMK, KLF4, RUNX3, HECTD1, ACVR1	625	180	13528	2.52523	0.471651	0.0102375	0.429631
GOTERM_BP_FAT	GO:0007183~SMAD protein complex assembly	5	0.0604741	0.000270491	ZFYVE9, SMAD4, SMAD3, SMAD2, SMAD1	625	8	13528	13.528	0.508954	0.0112257	0.47882
GOTERM_MF_FAT	GO:0046332~SMAD binding	10	0.120948	0.000274461	ACVR1B, HIPK2, TGFBR2, SMAD4, SMAD3, SKI, SMAD2, SMAD1, PURA, ACVR1	621	46	12983	4.54491	0.181808	0.0110858	0.415497
GOTERM_BP_FAT	GO:0003002~regionalization	22	0.266086	0.000304077	MDFI, KIF3A, SMAD4, PAX6, SMAD2, HOXD10, CTNNBIP1, HOXB3, HOXA1, ACVR2A, CRKL, HOXA3, BTG2, HOXA5, HIPK2, GDF11, HOXA9, NKX2-1, HHIP, PBX3, FRS2, PCSK5	625	197	13528	2.41719	0.550464	0.0124151	0.538121
GOTERM_MF_FAT	GO:0008092~cytoskeletal protein binding	43	0.520077	0.000309632	MYO5A, ENAH, TLN2, SSH2, FER, ARPC5, MYLIP, MTSS1L, CAPZB, PXN, TPM4, CORO2B, ACTR2, SNTB1, GABARAPL2, FMNL2, GABARAPL1, PHACTR2, CAP2, MYO6, PTPN3, CLMN, FSCN1, MYO1D, SPIRE1, RCAN3, FLNB, BCL2L11, GMFB, SPAG9, PPP1R9A, SDC1, YWHAH, LASP1, TMOD2, CLIP1, TMOD3, MAPRE2, MAPRE1, ADD3, MAPRE3, MYLK, TMOD1	621	504	12983	1.7837	0.202582	0.0118438	0.468624
GOTERM_BP_FAT	GO:0030163~protein catabolic process	49	0.592646	0.000317361	HECW2, BTRC, RNF216, MYLIP, RLIM, ZNRF2, OS9, CUL5, FBXO28, USP12, PAN2, ADAM10, BRCC3, SOCS7, ERLIN1, SOCS5, SENP2, USP29, KDM2B, KLHL15, RNF139, SIAH3, UBE2W, ADAM17, RAD18, PIAS1, ADAM19, FBXL3, DERL2, FBXO40, UBA6, ARIH1, ARIH2, UBE2D3, MAP3K1, USP37, NEDD4L, TRAF6, USP33, MYSM1, SPOP, HECTD1, USP31, SPSB4, NCSTN, FBXO30, USP46, USP48, USP45	625	622	13528	1.70514	0.565897	0.012756	0.561567
GOTERM_BP_FAT	GO:0030029~actin filament-based process	25	0.302371	0.0003262	MYO5A, DLC1, SSH2, NEDD9, ARF6, ARPC5, CAPZB, CORO2B, ACTG1, ARHGAP6, BCL2, RAC1, FGD6, FMNL2, MYO6, FSCN1, RICTOR, FLNB, ELMO1, NRAS, PPP1R9A, EPS8, CDC42BPA, CRK, TMOD1	625	241	13528	2.24531	0.575872	0.0129117	0.577166
GOTERM_BP_FAT	GO:0032535~regulation of cellular component size	27	0.32656	0.000336282	ALS2, FGFR2, DERL2, AR, ADAM10, CREB1, TGFB3, SMAD4, SMAD3, ARF6, ARPC5, RICTOR, SOCS5, CAPZB, TGFB2, ACVR1B, DAB2, ARHGAP5, BTG1, RB1CC1, BCL2, MAP3K1, RAC1, ADAM17, SEMA3A, RASA1, SERTAD2	625	271	13528	2.15649	0.586969	0.0131108	0.594954
GOTERM_BP_FAT	GO:0017015~regulation of transforming growth factor beta receptor signaling pathway	9	0.108853	0.000338561	HIPK2, ONECUT2, SMAD4, TGFB3, ADAM17, SMAD3, SKI, SMAD2, CITED2	625	39	13528	4.99495	0.589438	0.0130063	0.598975
GOTERM_BP_FAT	GO:0016481~negative regulation of transcription	39	0.471698	0.00034908	ZMYND11, GLIS3, MTDH, GLIS1, NR6A1, SOX6, RLIM, PDCD4, CBX5, CITED2, HIC2, TRIM66, HEY1, NKX2-1, AKIRIN2, MDFI, EGR1, SATB1, SATB2, JARID2, KLF11, RYBP, ZHX2, SMAD4, SMAD3, SMAD2, SKI, UBP1, FOXP1, PURA, CTNNBIP1, HDAC4, HIPK2, ZFPM2, RFX3, PRDM1, RASD1, KLF4, NCOR2	625	459	13528	1.8391	0.60064	0.0132147	0.617531
GOTERM_BP_FAT	GO:0048538~thymus development	7	0.0846638	0.000372033	CRKL, HOXA3, JARID2, BCL11B, BCL2, SIX4, BCL2L11	625	22	13528	6.88698	0.624034	0.0138779	0.658008
GOTERM_MF_FAT	GO:0004879~ligand-dependent nuclear receptor activity	11	0.133043	0.000375214	AR, ESRRA, NR1D2, NR6A1, NR4A2, NR3C2, NR4A3, NR3C1, RORA, NR5A2, NR2C2	621	58	12983	3.96505	0.239921	0.013623	0.567618
GOTERM_CC_FAT	GO:0005654~nucleoplasm	58	0.7015	0.000381883	E2F2, E2F7, NR6A1, NAA15, FOXO1, RLIM, CBX5, GATA6, H2AFX, KPNB1, TBPL1, AKIRIN2, SATB2, MYO6, RREB1, CCNL1, MED13, PPARGC1B, GTF2H1, ANKRD28, HIPK2, NCOA6, CPSF6, PIAS1, CLOCK, ING3, IVNS1ABP, ATF1, RPA1, DDX46, SET, HNRNPK, NUP50, NUDT21, NKX2-1, HOXA9, PRPF40A, TFDP1, ACTB, TAF5, CREB1, SMAD5, RYBP, SMAD4, SMAD3, YTHDC1, SKI, SMAD2, DACH1, SMAD1, APPL1, HDAC4, SON, HNRNPH2, PBX3, KLF4, NCOR2, …	524	882	12782	1.60408	0.139057	0.00931428	0.52978
GOTERM_BP_FAT	GO:0001568~blood vessel development	25	0.302371	0.000415134	NAA15, PRRX1, FOXO1, CITED2, TGFB2, MAP3K7, HOXA3, HEY1, ROBO1, HS6ST1, PLCD1, ADRA2B, LOX, PLXND1, VEZF1, FGF1, ANGPT2, RASA1, FLT1, TGFBR2, UBP1, DLX3, CRKL, ZFPM2, ACVR1	625	245	13528	2.20865	0.664325	0.0152572	0.733975
GOTERM_MF_FAT	GO:0003705~RNA polymerase II transcription factor activity, enhancer binding	9	0.108853	0.000426936	CEBPB, GATA6, CREB1, NKX2-1, RFX3, NR5A2, FOXP1, ARNT, PURA	621	39	12983	4.8246	0.268133	0.0147547	0.645625
GOTERM_BP_FAT	GO:0010717~regulation of epithelial to mesenchymal transition	5	0.0604741	0.000469138	SMAD4, TGFB3, SMAD3, SMAD2, TGFB2	625	9	13528	12.0249	0.708773	0.0169881	0.829083
GOTERM_BP_FAT	GO:0001701~in utero embryonic development	20	0.241896	0.000495172	ALS2, AR, ADAM10, CEBPB, TGFB3, SMAD2, BCL2L11, ARNT, CITED2, RPA1, ACVR1B, DAB2, TJP1, GATA6, SP3, NCOA6, ANKRD11, ZFPM2, PRDM1, ACVR1	625	176	13528	2.45964	0.728048	0.0176792	0.8749
GOTERM_BP_FAT	GO:0051094~positive regulation of developmental process	27	0.32656	0.000497849	PAX6, TGFB3, RPS6KB1, TGFB2, ARNT, ACVR1B, BDNF, SMAP1, ROBO1, TIAM1, GATA6, BCL2, FNDC3B, TBX5, TGFBR2, SMAD5, SMAD4, SMAD3, SMAD2, SMAD1, SOCS5, ACVR2A, PLA2G4A, BTG1, ETS1, MAPK9, ACVR1	625	278	13528	2.10219	0.729956	0.0175359	0.879611
GOTERM_BP_FAT	GO:0000902~cell morphogenesis	32	0.387034	0.000518989	ALS2, ONECUT2, PAX6, SOX6, TGFB2, HOXA1, IGF1R, DAB2, BDNF, ROBO1, ANK3, BCL11B, BCL2, RAC1, NKX2-1, SEMA3A, RUNX3, FN1, ACTB, CAP2, KIF3A, EFNB3, CREB1, NR4A2, STK4, MARK2, SS18, SEMA6A, SLITRK4, ADM, CNTN4, SLITRK6	625	356	13528	1.9456	0.744562	0.0180324	0.916799
GOTERM_BP_FAT	GO:0051174~regulation of phosphorus metabolic process	40	0.483793	0.000522383	DLC1, ALS2, HMGCR, TGFB3, LPAR2, LPAR1, PDCD4, TGFB2, MAP3K7, PRKAR2A, MAP3K2, MDFIC, BCL2, RB1CC1, MAP3K1, RAC1, RAPGEF4, PDGFD, ADRA2B, TRAF6, FRS2, MDFI, FLT1, TGFBR2, SMAD4, SMAD3, RICTOR, IRS1, GTF2H1, SPAG9, ACVR2A, YWHAG, PLCE1, HIPK3, ADAM17, LRP8, PRKD3, DUSP6, VLDLR, HTR2A	625	485	13528	1.78514	0.746833	0.0179127	0.922769
GOTERM_BP_FAT	GO:0019220~regulation of phosphate metabolic process	40	0.483793	0.000522383	DLC1, ALS2, HMGCR, TGFB3, LPAR2, LPAR1, PDCD4, TGFB2, MAP3K7, PRKAR2A, MAP3K2, MDFIC, BCL2, RB1CC1, MAP3K1, RAC1, RAPGEF4, PDGFD, ADRA2B, TRAF6, FRS2, MDFI, FLT1, TGFBR2, SMAD4, SMAD3, RICTOR, IRS1, GTF2H1, SPAG9, ACVR2A, YWHAG, PLCE1, HIPK3, ADAM17, LRP8, PRKD3, DUSP6, VLDLR, HTR2A	625	485	13528	1.78514	0.746833	0.0179127	0.922769
GOTERM_CC_FAT	GO:0044448~cell cortex part	12	0.145138	0.000541749	ACTG1, ACTB, GYPC, PPP1R9A, EXOC8, LASP1, DLG4, MAPRE1, CAPZB, EXOC2, MARK2, TMOD1	524	83	12782	3.52672	0.191378	0.0124177	0.750785
GOTERM_BP_FAT	GO:0051272~positive regulation of cell motion	14	0.169328	0.000548988	FLT1, ADAM10, ERBB4, ONECUT2, SMAD3, RPS6KB1, IRS1, TGFB2, SPAG9, IGF1R, ARHGAP5, ETS1, BCL2, ADAM17	625	98	13528	3.09211	0.763944	0.0185745	0.96955
GOTERM_BP_FAT	GO:0001944~vasculature development	25	0.302371	0.000588832	NAA15, PRRX1, FOXO1, CITED2, TGFB2, MAP3K7, HOXA3, HEY1, ROBO1, HS6ST1, PLCD1, ADRA2B, LOX, PLXND1, VEZF1, FGF1, ANGPT2, RASA1, FLT1, TGFBR2, UBP1, DLX3, CRKL, ZFPM2, ACVR1	625	251	13528	2.15586	0.787432	0.0196567	1.03957
GOTERM_BP_FAT	GO:0000122~negative regulation of transcription from RNA polymerase II promoter	26	0.314465	0.000590022	MDFI, EGR1, ZMYND11, SATB1, GLIS3, SATB2, MTDH, JARID2, NR6A1, GLIS1, KLF11, RYBP, ZHX2, SMAD3, SKI, SOX6, FOXP1, CITED2, CTNNBIP1, HDAC4, HEY1, HIPK2, NKX2-1, ZFPM2, PRDM1, NCOR2	625	266	13528	2.11566	0.788097	0.0194492	1.04166
GOTERM_BP_FAT	GO:0007409~axonogenesis	21	0.253991	0.000604482	ACTB, ALS2, EFNB3, CREB1, NR4A2, PAX6, SEMA6A, HOXA1, IGF1R, BDNF, SLITRK4, ROBO1, ANK3, BCL2, BCL11B, RAC1, NKX2-1, CNTN4, SEMA3A, SLITRK6, RUNX3	625	193	13528	2.35513	0.796006	0.0196747	1.06706
GOTERM_BP_FAT	GO:0051270~regulation of cell motion	21	0.253991	0.000604482	DLC1, ADAM10, FLT1, ERBB4, TBX5, ONECUT2, PAX6, SMAD3, RPS6KB1, IRS1, TGFB2, CITED2, SPAG9, IGF1R, ARHGAP5, ETS1, BCL2, MAP3K1, RAC1, ADAM17, SEMA3A	625	193	13528	2.35513	0.796006	0.0196747	1.06706
GOTERM_BP_FAT	GO:0035023~regulation of Rho protein signal transduction	14	0.169328	0.000605936	ALS2, DLC1, BCR, ABR, TIAM2, TIAM1, SOS2, RAC1, TRIO, LPAR2, LPAR1, RICTOR, FGD6, NET1	625	99	13528	3.06088	0.796784	0.0194804	1.06961
KEGG_PATHWAY	hsa04310:Wnt signaling pathway	18	0.217707	0.000612305	WNT5A, NKD1, BTRC, SMAD4, SMAD3, FZD3, SMAD2, FZD4, MAP3K7, CTNNBIP1, SENP2, PLCB4, RAC1, WNT9B, CAMK2D, MAPK9, CAMK2B, PPP3CA	239	151	5085	2.53623	0.0787962	0.00681616	0.714559
GOTERM_BP_FAT	GO:0010647~positive regulation of cell communication	30	0.362845	0.000632678	ALS2, CAV2, ERBB4, TBK1, TGFB3, PRRX1, TSPAN6, LPAR2, LPAR1, CITED2, TGFB2, ARNT, MAP3K7, ACVR1B, ECE1, TMEM9B, RAC1, TRAF6, FLT1, SMAD4, NDFIP2, RICTOR, BIRC2, IRS1, NRAS, ACVR2A, HIPK2, TMOD2, ADAM17, PPP5C	625	329	13528	1.97369	0.810589	0.0200862	1.11657
GOTERM_BP_FAT	GO:0043632~modification-dependent macromolecule catabolic process	45	0.544267	0.000639617	DERL2, HECW2, FBXO40, BTRC, UBA6, RNF216, MYLIP, RLIM, ZNRF2, OS9, ARIH1, UBE2D3, ARIH2, CUL5, MAP3K1, FBXO28, USP12, USP37, NEDD4L, TRAF6, USP33, MYSM1, SPOP, USP31, HECTD1, PAN2, BRCC3, SOCS7, SPSB4, ERLIN1, SOCS5, SENP2, USP29, KDM2B, KLHL15, RNF139, FBXO30, SIAH3, UBE2W, RAD18, USP46, USP48, PIAS1, FBXL3, USP45	625	574	13528	1.69689	0.814015	0.0200622	1.12875
GOTERM_BP_FAT	GO:0019941~modification-dependent protein catabolic process	45	0.544267	0.000639617	DERL2, HECW2, FBXO40, BTRC, UBA6, RNF216, MYLIP, RLIM, ZNRF2, OS9, ARIH1, UBE2D3, ARIH2, CUL5, MAP3K1, FBXO28, USP12, USP37, NEDD4L, TRAF6, USP33, MYSM1, SPOP, USP31, HECTD1, PAN2, BRCC3, SOCS7, SPSB4, ERLIN1, SOCS5, SENP2, USP29, KDM2B, KLHL15, RNF139, FBXO30, SIAH3, UBE2W, RAD18, USP46, USP48, PIAS1, FBXL3, USP45	625	574	13528	1.69689	0.814015	0.0200622	1.12875
GOTERM_BP_FAT	GO:0045860~positive regulation of protein kinase activity	23	0.278181	0.000647191	MDFI, ALS2, FLT1, TGFBR2, TGFB3, LPAR2, LPAR1, TGFB2, MAP3K7, SPAG9, PLCE1, PRKAR2A, MDFIC, MAP3K2, MAP3K1, ADAM17, LRP8, ADRA2B, TRAF6, FRS2, PRKD3, HTR2A, VLDLR	625	223	13528	2.23242	0.817684	0.0200582	1.14204
GOTERM_BP_FAT	GO:0008285~negative regulation of cell proliferation	32	0.387034	0.000661813	DLC1, CAV2, E2F7, PAX6, TGFB3, TGFB2, CUL5, BDNF, BCL11B, BCL2, CSK, RUNX3, JARID2, TBX5, TGFBR2, KLF11, SMAD4, SMAD3, CDK6, SKI, SMAD2, SMAD1, HDAC4, PPM1D, EIF2AK1, BTG2, ADM, BTG1, ETS1, GDF11, KLF4, NFIB	625	361	13528	1.91865	0.824564	0.0202681	1.1677
GOTERM_MF_FAT	GO:0051020~GTPase binding	15	0.181422	0.00066906	ALS2, FMNL2, DOCK9, RTKN, ABCA1, FER, RIMS1, DOCK4, PLCE1, RASGRP3, IPO7, DOCK11, FGD6, RASA1, EXOC2	621	109	12983	2.87706	0.386912	0.021993	1.01004
GOTERM_BP_FAT	GO:0006928~cell motion	39	0.471698	0.0006786	CAV2, HMGCR, PLXNA2, PAX6, ARF6, RPS6KB1, ARPC5, MYLIP, CAPZB, TPM4, TGFB2, ACTG1, HOXA1, ACTR2, BDNF, ROBO1, ANK3, RAC1, NKX2-1, SEMA3A, TLX3, RUNX3, FN1, ACTB, SATB2, FLT1, EFNB3, PODXL, NR4A2, SIX4, ELMO1, SEMA6A, LYVE1, ETS1, BTG1, ADAM17, CNTN4, LRP8, ACVR1	625	475	13528	1.77715	0.832143	0.0205379	1.19716
GOTERM_BP_FAT	GO:0043434~response to peptide hormone stimulus	18	0.217707	0.000747039	CAV2, AR, SOCS7, FOXO1, AP3S1, RPS6KB1, CFTR, NR4A3, APPL1, IRS1, IGF1R, GRB10, EIF4EBP2, BTG2, ADM, BCL2, PIK3R3, VLDLR	625	154	13528	2.52991	0.859802	0.0223297	1.31714
GOTERM_CC_FAT	GO:0030863~cortical cytoskeleton	9	0.108853	0.000763652	ACTG1, ACTB, GYPC, PPP1R9A, LASP1, DLG4, MAPRE1, CAPZB, TMOD1	524	49	12782	4.48037	0.258786	0.0164994	1.0568
GOTERM_BP_FAT	GO:0030335~positive regulation of cell migration	13	0.157233	0.000765452	IGF1R, SPAG9, ADAM10, ARHGAP5, FLT1, ERBB4, BCL2, ONECUT2, SMAD3, ADAM17, RPS6KB1, IRS1, TGFB2	625	89	13528	3.1616	0.866432	0.022617	1.3494
GOTERM_BP_FAT	GO:0030036~actin cytoskeleton organization	23	0.278181	0.000774735	DLC1, FMNL2, SSH2, FSCN1, NEDD9, ARF6, RICTOR, ARPC5, CAPZB, FLNB, ELMO1, CORO2B, ACTG1, NRAS, PPP1R9A, ARHGAP6, EPS8, BCL2, RAC1, CDC42BPA, CRK, FGD6, TMOD1	625	226	13528	2.20279	0.869655	0.0226339	1.36565
GOTERM_CC_FAT	GO:0005856~cytoskeleton	81	0.979681	0.000782895	ALS2, GYPC, ENAH, MPZL2, TLN2, GRIN3A, CPEB1, MYLIP, SPAG17, ARHGAP21, ACTG1, ACTR2, ARHGAP6, ANK3, DLG4, SNTB1, TPT1, SH3PXD2A, MYO6, ADAM10, PSD3, SPIRE1, FLNB, BICD2, ELMO1, SS18, CEP350, FNBP1L, HIPK2, CLIP1, ADAM17, MAPRE2, MAPRE1, ADD3, MAPRE3, MYO5A, PPP4R2, ERBB4, CABP1, SSH2, AKAP12, NEDD9, AKAP9, ARPC5, KLC2, IVNS1ABP, CAPZB, PXN, TPM4, RPA1, CORO2B, MAP3K1, NUDT21, APPBP2, KIF21A, FGD6…	524	1381	12782	1.43073	0.264361	0.0160288	1.08329
GOTERM_BP_FAT	GO:0035148~tube lumen formation	9	0.108853	0.000796074	MAP3K7, DLC1, FZD3, CELSR1, TRAF6, IPMK, BCL2L11, SHANK3, HECTD1	625	44	13528	4.42735	0.876771	0.022995	1.40302
KEGG_PATHWAY	hsa05215:Prostate cancer	13	0.157233	0.000802106	FGFR2, E2F2, AR, CREB1, FOXO1, CREB5, NRAS, IGF1R, BCL2, SOS2, PDGFD, PIK3R3, AKT3	239	89	5085	3.10775	0.101946	0.00823706	0.935107
GOTERM_BP_FAT	GO:0030334~regulation of cell migration	19	0.229802	0.000808736	DLC1, ADAM10, FLT1, ERBB4, TBX5, ONECUT2, PAX6, SMAD3, RPS6KB1, IRS1, TGFB2, CITED2, SPAG9, IGF1R, ARHGAP5, BCL2, MAP3K1, RAC1, ADAM17	625	169	13528	2.43344	0.880809	0.0231029	1.42518
GOTERM_MF_FAT	GO:0003677~DNA binding	143	1.72956	0.00082045	HMGN1, BBX, INO80, FOXO1, RORA, HOXD10, CBFB, CITED2, FLI1, GATA6, RC3H2, H2AFX, TBPL1, SATB1, SATB2, RREB1, ZHX2, SIX4, KDM2B, MTF1, MTF2, RAD18, PRDM2, PRDM1, TFAP2C, PIAS1, XRN1, AGFG1, ONECUT2, MYBL1, SOX6, ATF1, NR2C2, ATF2, ARNT, PLAGL1, HOXA1, HOXA3, HNRNPK, HOXA5, TFEC, CASZ1, NKX2-1, HOXA9, VEZF1, SLC30A9, RUNX3, TFDP1, ESRRA, IKZF2, KLF8, TAF5, RFX7, SMAD5, KLF11, NR4A2, SMAD4, RYBP, SM…	621	2331	12983	1.28256	0.451186	0.0257494	1.23726
GOTERM_BP_FAT	GO:0010558~negative regulation of macromolecule biosynthetic process	43	0.520077	0.000823318	ZMYND11, GLIS3, MTDH, GLIS1, NR6A1, TGFB3, SOX6, RLIM, PDCD4, CBX5, CITED2, HIC2, TRIM66, EIF4EBP2, HEY1, NKX2-1, AKIRIN2, MDFI, EGR1, SATB1, SATB2, JARID2, KLF11, RYBP, ZHX2, SMAD4, SMAD3, SMAD2, SKI, UBP1, FOXP1, PURA, INHBB, CTNNBIP1, HDAC4, EIF2AK1, HIPK2, ZFPM2, RFX3, PRDM1, RASD1, KLF4, NCOR2	625	547	13528	1.70151	0.885295	0.0232621	1.4507
GOTERM_MF_FAT	GO:0008134~transcription factor binding	42	0.507983	0.000842618	E2F2, MTDH, GRIP1, CRTC1, PRRX1, RLIM, RFXANK, CBFB, NR2C2, CITED2, ARNT, ATF2, GATA6, MDFIC, TFEC, BCL2, TBPL1, MYSM1, SERTAD2, TFDP1, ERF, TBX5, CREB1, RYBP, SMAD3, SMAD2, SKI, MED13, STK4, UBP1, PPARGC1B, PURA, HDAC4, MTF1, ETS1, BTG1, HIPK2, NCOA6, ZFPM2, PIAS1, NFIA, NCOR2	621	513	12983	1.71165	0.460015	0.0253487	1.27049
GOTERM_BP_FAT	GO:0048812~neuron projection morphogenesis	22	0.266086	0.000858355	ACTB, ALS2, EFNB3, CREB1, NR4A2, PAX6, SEMA6A, HOXA1, IGF1R, BDNF, SLITRK4, ADM, ROBO1, ANK3, BCL2, BCL11B, RAC1, NKX2-1, CNTN4, SEMA3A, SLITRK6, RUNX3	625	213	13528	2.23561	0.895397	0.0239828	1.512
GOTERM_BP_FAT	GO:0010033~response to organic substance	53	0.641026	0.000884865	RBM3, TGFB3, FOXO1, AP3S1, RPS6KB1, GRIN3A, TGFB2, SLC1A2, TNFRSF11B, PRKAR2A, EIF4EBP2, LOX, AKIRIN2, EGR1, AR, ADAM10, AARS, SOCS7, CFTR, IRS1, PPARGC1B, GRB10, SDC1, ADM, BTG2, SLC25A36, NCOA6, ADAM17, PPP5C, CAV2, DERL2, ERBB4, HMGCS1, NR3C1, IGF1R, BCL2, NKX2-1, PPP3CA, PIK3R3, CREB1, TGFBR2, NR4A2, SMAD3, SMAD2, SMAD1, NR4A3, APPL1, BIRC2, HDAC4, PLA2G4A, EPS8, UBXN4, VLDLR	625	721	13528	1.59109	0.902445	0.024455	1.55835
GOTERM_BP_FAT	GO:0042325~regulation of phosphorylation	38	0.459603	0.000913624	ALS2, HMGCR, TGFB3, LPAR2, LPAR1, PDCD4, TGFB2, MAP3K7, PRKAR2A, MAP3K2, MDFIC, BCL2, RB1CC1, MAP3K1, RAC1, RAPGEF4, PDGFD, ADRA2B, TRAF6, FRS2, MDFI, FLT1, TGFBR2, SMAD4, RICTOR, IRS1, GTF2H1, SPAG9, ACVR2A, YWHAG, PLCE1, HIPK3, ADAM17, LRP8, PRKD3, DUSP6, VLDLR, HTR2A	625	466	13528	1.76503	0.909555	0.0249777	1.60861
GOTERM_BP_FAT	GO:0000904~cell morphogenesis involved in differentiation	24	0.290276	0.000925277	ACTB, ALS2, EFNB3, CREB1, NR4A2, PAX6, TGFB2, SEMA6A, HOXA1, IGF1R, DAB2, SLITRK4, BDNF, ROBO1, ANK3, BCL2, BCL11B, RAC1, NKX2-1, CNTN4, SEMA3A, SLITRK6, RUNX3, FN1	625	244	13528	2.129	0.912287	0.0250322	1.62897
GOTERM_MF_FAT	GO:0005088~Ras guanyl-nucleotide exchange factor activity	13	0.157233	0.000933391	ALS2, BCR, ABR, TIAM2, RASGRP3, TIAM1, SOS2, DOCK9, RIN2, TRIO, RAPGEF2, FGD6, NET1	621	88	12983	3.08848	0.494712	0.0269357	1.40645
GOTERM_BP_FAT	GO:0060562~epithelial tube morphogenesis	11	0.133043	0.000933493	MAP3K7, DLC1, HOXA5, BCL2, SMAD4, FZD3, CELSR1, TRAF6, IPMK, SHANK3, HECTD1	625	67	13528	3.55362	0.914163	0.0249947	1.64332
GOTERM_MF_FAT	GO:0003779~actin binding	30	0.362845	0.000949293	MYO5A, ENAH, TLN2, SSH2, MTSS1L, ARPC5, FER, CAPZB, TPM4, CORO2B, ACTR2, SNTB1, FMNL2, PHACTR2, CAP2, MYO6, CLMN, MYO1D, FSCN1, SPIRE1, FLNB, GMFB, PPP1R9A, YWHAH, LASP1, TMOD2, TMOD3, ADD3, MYLK, TMOD1	621	326	12983	1.92392	0.500557	0.0263491	1.43025
GOTERM_BP_FAT	GO:0048858~cell projection morphogenesis	24	0.290276	0.000977237	ACTB, ALS2, KIF3A, EFNB3, CREB1, ONECUT2, NR4A2, PAX6, SEMA6A, HOXA1, IGF1R, SLITRK4, BDNF, ADM, ROBO1, ANK3, BCL2, BCL11B, RAC1, NKX2-1, CNTN4, SEMA3A, SLITRK6, RUNX3	625	245	13528	2.12031	0.923496	0.0258877	1.7197
GOTERM_MF_FAT	GO:0030618~transforming growth factor beta receptor, pathway-specific cytoplasmic mediator activity	4	0.0483793	0.00100821	SMAD5, SMAD3, SMAD2, SMAD1	621	5	12983	16.7253	0.521633	0.0269407	1.51839
GOTERM_BP_FAT	GO:0042493~response to drug	22	0.266086	0.00102714	CAV2, ERBB4, SNX27, CREB1, TGFBR2, HMGCS1, CFTR, RPS6KB1, SMAD1, GCLM, HDAC4, SS18, TNFRSF11B, BDNF, SLC1A2, PDE4A, BCL2, ADAM17, ABCC1, LOX, LRP2, HTR2A	625	216	13528	2.20456	0.932912	0.0269214	1.80677
GOTERM_BP_FAT	GO:0044265~cellular macromolecule catabolic process	53	0.641026	0.00103972	HECW2, BTRC, RNF216, MYLIP, RLIM, ZNRF2, OS9, CUL5, FBXO28, USP12, PAN2, ABCE1, BRCC3, ADAM10, ZHX2, SOCS7, ERLIN1, SOCS5, GTF2H1, SENP2, USP29, KDM2B, KLHL15, RNF139, SIAH3, RAD18, ADAM17, UBE2W, PIAS1, ADAM19, FBXL3, DERL2, FBXO40, UBA6, RPA1, ARIH1, UBE2D3, ARIH2, MAP3K1, USP37, NEDD4L, TRAF6, USP33, MYSM1, SPOP, HECTD1, USP31, SPSB4, NCSTN, FBXO30, USP46, USP48, USP45	625	725	13528	1.58231	0.935097	0.026978	1.82871
GOTERM_BP_FAT	GO:0045646~regulation of erythrocyte differentiation	6	0.0725689	0.00106632	ACVR2A, ACVR1B, SMAP1, ETS1, CDK6, ARNT	625	18	13528	7.21493	0.939484	0.0273888	1.87507
GOTERM_BP_FAT	GO:0051338~regulation of transferase activity	32	0.387034	0.00107558	ALS2, HMGCR, TGFB3, LPAR2, LPAR1, PDCD4, TGFB2, MAP3K7, SERINC5, PRKAR2A, MAP3K2, MDFIC, MAP3K1, RAC1, ADRA2B, TRAF6, FRS2, MDFI, FLT1, TGFBR2, IRS1, GTF2H1, SPAG9, YWHAG, PLCE1, HIPK3, ADAM17, LRP8, PRKD3, DUSP6, VLDLR, HTR2A	625	372	13528	1.86192	0.940941	0.0273562	1.8912
GOTERM_BP_FAT	GO:0048704~embryonic skeletal system morphogenesis	10	0.120948	0.00110352	HOXB3, SATB2, HOXA3, HOXA5, GFPT1, TGFBR2, PRRX1, TGFB3, SIX4, HOXD10	625	57	13528	3.79733	0.945128	0.0277887	1.93988
GOTERM_BP_FAT	GO:0043549~regulation of kinase activity	31	0.37494	0.00112722	ALS2, HMGCR, TGFB3, LPAR2, LPAR1, PDCD4, TGFB2, MAP3K7, PRKAR2A, MAP3K2, MDFIC, MAP3K1, RAC1, ADRA2B, TRAF6, FRS2, MDFI, FLT1, TGFBR2, IRS1, GTF2H1, SPAG9, YWHAG, PLCE1, HIPK3, ADAM17, LRP8, PRKD3, DUSP6, VLDLR, HTR2A	625	357	13528	1.87952	0.948446	0.0281083	1.98115
GOTERM_BP_FAT	GO:0045648~positive regulation of erythrocyte differentiation	5	0.0604741	0.00114096	ACVR2A, ACVR1B, SMAP1, ETS1, ARNT	625	11	13528	9.83855	0.950278	0.0281792	2.00508
GOTERM_MF_FAT	GO:0005072~transforming growth factor beta receptor, cytoplasmic mediator activity	5	0.0604741	0.00129859	SMAD5, SMAD4, SMAD3, SMAD2, SMAD1	621	11	12983	9.503	0.613214	0.0333555	1.95169
GOTERM_BP_FAT	GO:0032583~regulation of gene-specific transcription	16	0.193517	0.00130033	IKZF2, TBX5, CREB1, TGFB3, SMAD3, SMAD2, ARNT, CITED2, HDAC4, HEY1, ETS1, GATA6, MAP3K1, NR5A2, MAPRE3, NCOR2	625	134	13528	2.58445	0.967314	0.0317565	2.28211
GOTERM_BP_FAT	GO:0001666~response to hypoxia	16	0.193517	0.00130033	FLT1, NR4A2, TGFB3, SMAD4, SMAD3, BIRC2, ARNT, ITPR2, TGFB2, CITED2, ECE1, ADM, BCL2, CAMK2D, ADAM17, VLDLR	625	134	13528	2.58445	0.967314	0.0317565	2.28211
GOTERM_BP_FAT	GO:0031327~negative regulation of cellular biosynthetic process	43	0.520077	0.00135038	ZMYND11, GLIS3, MTDH, GLIS1, NR6A1, TGFB3, SOX6, RLIM, PDCD4, CBX5, CITED2, HIC2, TRIM66, EIF4EBP2, HEY1, NKX2-1, AKIRIN2, MDFI, EGR1, SATB1, SATB2, JARID2, KLF11, RYBP, ZHX2, SMAD4, SMAD3, SMAD2, SKI, UBP1, FOXP1, PURA, INHBB, CTNNBIP1, HDAC4, EIF2AK1, HIPK2, ZFPM2, RFX3, PRDM1, RASD1, KLF4, NCOR2	625	561	13528	1.65905	0.971348	0.0326562	2.36894
GOTERM_BP_FAT	GO:0043583~ear development	13	0.157233	0.00137163	MYO6, PRRX1, TGFB3, SOBP, FZD3, NR4A3, SIX4, BCL2L11, HOXA1, BDNF, ECE1, DLX6, BCL2	625	95	13528	2.96192	0.972907	0.03286	2.4058
KEGG_PATHWAY	hsa05211:Renal cell carcinoma	11	0.133043	0.00138922	NRAS, CRKL, ETS1, SOS2, RAC1, TGFB3, PIK3R3, CRK, AKT3, ARNT, TGFB2	239	70	5085	3.3434	0.169963	0.013218	1.6145
GOTERM_BP_FAT	GO:0007254~JNK cascade	10	0.120948	0.00142029	MDFI, WNT5A, CRKL, MDFIC, MAP3K2, MAP3K1, RB1CC1, MAP4K2, MAPK9, MAP3K12	625	59	13528	3.66861	0.976165	0.0336997	2.49013
GOTERM_BP_FAT	GO:0045934~negative regulation of nucleobase, nucleoside, nucleotide and nucleic acid metabolic process	40	0.483793	0.00144526	ZMYND11, GLIS3, MTDH, GLIS1, NR6A1, TGFB3, SOX6, RLIM, PDCD4, CBX5, CITED2, HIC2, TRIM66, HEY1, NKX2-1, AKIRIN2, MDFI, EGR1, SATB1, SATB2, JARID2, KLF11, RYBP, ZHX2, SMAD4, SMAD3, SMAD2, SKI, UBP1, FOXP1, PURA, CTNNBIP1, HDAC4, HIPK2, ZFPM2, RFX3, PRDM1, RASD1, KLF4, NCOR2	625	512	13528	1.691	0.977682	0.0339762	2.53339
GOTERM_CC_FAT	GO:0045202~synapse	28	0.338655	0.00146292	ALS2, ENAH, CADM1, ERBB4, GRIP1, GABRB2, TLN2, CABP1, RPS6KB1, CPEB1, GRIN3A, RIMS1, ZNRF2, SLC1A2, ANK3, SNTB1, DLG4, DTNA, DLGAP1, MAGI2, ADAM10, DLGAP2, PSD3, SHANK3, PPP1R9A, COLQ, EPS8, CACNA1C	524	355	12782	1.92397	0.436666	0.0282864	2.01539
GOTERM_CC_FAT	GO:0001726~ruffle	10	0.120948	0.00154764	ALS2, MYO5A, MYO6, TLN2, PDE4A, ADAM17, CDK6, ARF6, FGD6, RASA1	524	67	12782	3.64077	0.455095	0.0284977	2.13094
GOTERM_BP_FAT	GO:0001890~placenta development	10	0.120948	0.00160403	DLX3, PLA2G4A, CEBPB, SP3, PLCD1, HS6ST1, PRDM1, BIRC2, ARNT, CITED2	625	60	13528	3.60747	0.985307	0.0373077	2.80798
GOTERM_BP_FAT	GO:0048667~cell morphogenesis involved in neuron differentiation	21	0.253991	0.0016232	ACTB, ALS2, EFNB3, CREB1, NR4A2, PAX6, SEMA6A, HOXA1, IGF1R, BDNF, SLITRK4, ROBO1, ANK3, BCL2, BCL11B, RAC1, NKX2-1, CNTN4, SEMA3A, SLITRK6, RUNX3	625	209	13528	2.17484	0.98603	0.0374147	2.84107
GOTERM_BP_FAT	GO:0001655~urogenital system development	14	0.169328	0.00163633	AR, KIF3A, SOX11, SMAD4, SMAD1, BCL2L11, SDC1, PLCE1, BDNF, BCL2, SALL1, GDF11, PCSK5, ACVR1	625	110	13528	2.75479	0.986505	0.0373845	2.86375
GOTERM_BP_FAT	GO:0035020~regulation of Rac protein signal transduction	5	0.0604741	0.00164937	ALS2, NRAS, ARF6, RICTOR, CRK	625	12	13528	9.01867	0.98696	0.0373526	2.88625
GOTERM_CC_FAT	GO:0048471~perinuclear region of cytoplasm	24	0.290276	0.00171493	EPN3, CAV2, GALNT1, MTDH, MYO6, AP1G1, RHPN2, CABP1, NDFIP2, SPIRE1, RPS6KB1, SUN1, ATXN2, SPAG9, PLA2G4A, SET, ECE1, RASGRP3, PDE4A, RAB14, RC3H2, RASD1, ZFYVE1, RASA2	524	288	12782	2.03276	0.489737	0.0301202	2.35874
GOTERM_BP_FAT	GO:0031175~neuron projection development	24	0.290276	0.00175276	ACTB, ALS2, MYO6, EFNB3, CREB1, NR4A2, PAX6, GRIN3A, SEMA6A, HOXA1, IGF1R, SLITRK4, BDNF, ADM, ROBO1, ANK3, BCL2, BCL11B, RAC1, NKX2-1, CNTN4, SEMA3A, SLITRK6, RUNX3	625	256	13528	2.0292	0.990069	0.0393113	3.06454
GOTERM_BP_FAT	GO:0032990~cell part morphogenesis	24	0.290276	0.00175276	ACTB, ALS2, KIF3A, EFNB3, CREB1, ONECUT2, NR4A2, PAX6, SEMA6A, HOXA1, IGF1R, SLITRK4, BDNF, ADM, ROBO1, ANK3, BCL2, BCL11B, RAC1, NKX2-1, CNTN4, SEMA3A, SLITRK6, RUNX3	625	256	13528	2.0292	0.990069	0.0393113	3.06454
GOTERM_BP_FAT	GO:0046777~protein amino acid autophosphorylation	12	0.145138	0.00176095	IGF1R, CAV2, ACVR1B, EIF2AK1, MAP3K1, CAMK2D, CAMK2B, FER, YES1, STK4, UHMK1, MAP3K12	625	85	13528	3.05574	0.990281	0.0391577	3.07864
GOTERM_BP_FAT	GO:0040017~positive regulation of locomotion	13	0.157233	0.00179867	IGF1R, SPAG9, ADAM10, ARHGAP5, FLT1, ERBB4, BCL2, ONECUT2, SMAD3, ADAM17, RPS6KB1, IRS1, TGFB2	625	98	13528	2.87125	0.9912	0.0396453	3.14359
GOTERM_BP_FAT	GO:0018105~peptidyl-serine phosphorylation	7	0.0846638	0.00179882	MAP3K1, BCL2, HIPK3, TGFBR2, STK4, UHMK1, MAP3K12	625	29	13528	5.22461	0.991203	0.0393193	3.14386
GOTERM_BP_FAT	GO:0030030~cell projection organization	31	0.37494	0.00181827	ALS2, ONECUT2, PAX6, ARF6, GRIN3A, MTSS1L, LPAR1, CAPZB, HOXA1, IGF1R, BDNF, ROBO1, ANK3, BCL11B, BCL2, RAC1, NKX2-1, SEMA3A, FGD6, RUNX3, ACTB, KIF3A, MYO6, EFNB3, CREB1, NR4A2, SEMA6A, SLITRK4, ADM, CNTN4, SLITRK6	625	368	13528	1.82334	0.991642	0.0394089	3.17733
GOTERM_BP_FAT	GO:0048514~blood vessel morphogenesis	21	0.253991	0.00181935	FLT1, TGFBR2, PRRX1, NAA15, UBP1, TGFB2, CITED2, MAP3K7, HOXA3, HEY1, ROBO1, PLCD1, ZFPM2, HS6ST1, ADRA2B, PLXND1, VEZF1, FGF1, ANGPT2, RASA1, ACVR1	625	211	13528	2.15422	0.991666	0.0391098	3.17918
GOTERM_BP_FAT	GO:0018209~peptidyl-serine modification	8	0.0967586	0.00182033	GALNT1, MAP3K1, BCL2, HIPK3, TGFBR2, STK4, UHMK1, MAP3K12	625	39	13528	4.43996	0.991688	0.0388136	3.18089
GOTERM_BP_FAT	GO:0051172~negative regulation of nitrogen compound metabolic process	40	0.483793	0.00185789	ZMYND11, GLIS3, MTDH, GLIS1, NR6A1, TGFB3, SOX6, RLIM, PDCD4, CBX5, CITED2, HIC2, TRIM66, HEY1, NKX2-1, AKIRIN2, MDFI, EGR1, SATB1, SATB2, JARID2, KLF11, RYBP, ZHX2, SMAD4, SMAD3, SMAD2, SKI, UBP1, FOXP1, PURA, CTNNBIP1, HDAC4, HIPK2, ZFPM2, RFX3, PRDM1, RASD1, KLF4, NCOR2	625	519	13528	1.66819	0.992471	0.0392809	3.24549
GOTERM_CC_FAT	GO:0005635~nuclear envelope	19	0.229802	0.00190344	MTDH, MYO6, AGFG1, SMAD3, NAV3, SMAD1, SUN1, TAGLN2, CBX5, SENP2, IPO7, BCL2, HIPK2, NUP50, TMPO, KCNH2, TNPO1, KPNB1, UBXN4	524	205	12782	2.26083	0.526148	0.0319506	2.61485
GOTERM_CC_FAT	GO:0031988~membrane-bounded vesicle	39	0.471698	0.00195627	CAV2, CLCN3, CADM1, AGFG1, RAB5C, AP1G1, GRIP1, NAP1L1, TGFB3, AP3S1, ABCA1, TGFB2, AP2B1, DAB2, BDNF, ECE1, CRISPLD2, RAC1, CAMK2D, DLG4, VMA21, CAMK2B, FNDC3A, PCSK5, SLC30A7, FN1, EPN3, BMP3, ADAM10, MYO6, SGK3, CFTR, APPL1, NCSTN, SPAG9, PLA2G4A, FNBP1L, RAB14, LRP2	524	568	12782	1.67488	0.535879	0.0314776	2.68651
GOTERM_BP_FAT	GO:0009890~negative regulation of biosynthetic process	43	0.520077	0.00202266	ZMYND11, GLIS3, MTDH, GLIS1, NR6A1, TGFB3, SOX6, RLIM, PDCD4, CBX5, CITED2, HIC2, TRIM66, EIF4EBP2, HEY1, NKX2-1, AKIRIN2, MDFI, EGR1, SATB1, SATB2, JARID2, KLF11, RYBP, ZHX2, SMAD4, SMAD3, SMAD2, SKI, UBP1, FOXP1, PURA, INHBB, CTNNBIP1, HDAC4, EIF2AK1, HIPK2, ZFPM2, RFX3, PRDM1, RASD1, KLF4, NCOR2	625	573	13528	1.6243	0.995122	0.042353	3.52847
GOTERM_CC_FAT	GO:0031981~nuclear lumen	82	0.991776	0.00206966	E2F2, ZBTB33, KDM6A, E2F7, NR6A1, NAA15, FOXO1, RLIM, CBX5, MDFIC, GATA6, H2AFX, MKX, FGF1, KPNB1, AKIRIN2, TBPL1, OXR1, SATB2, ZBTB20, MYO6, RREB1, SOX11, CCNL1, MED13, ZFR, PPARGC1B, GTF2H1, KDM2B, ANKRD28, HIPK2, NCOA6, CPSF6, DDX31, PIAS1, CLOCK, ING3, MTDH, ZBTB10, GLIS1, NR3C1, MYBL1, IVNS1ABP, NR2C2, ATF1, DAZAP1, RPA1, SET, HNRNPK, DDX46, FIGN, NUP50, NUDT21, HOXA9, NKX2-1, PRPF40A, TFDP1…	524	1450	12782	1.37947	0.556097	0.031964	2.84016
GOTERM_BP_FAT	GO:0048666~neuron development	29	0.35075	0.00209445	ALS2, ONECUT2, PAX6, GRIN3A, HOXD10, TGFB2, HOXA1, IGF1R, BDNF, ROBO1, ANK3, BCL11B, BCL2, RAC1, NKX2-1, SEMA3A, RUNX3, ACTB, MYO6, EFNB3, CREB1, NR4A2, NTN4, SEMA6A, SLITRK4, ADM, CNTN4, PBX3, SLITRK6	625	339	13528	1.85162	0.995962	0.0434787	3.65152
GOTERM_BP_FAT	GO:0030182~neuron differentiation	35	0.423319	0.00209921	ALS2, ONECUT2, PAX6, GRIN3A, RORA, HOXD10, TGFB2, HOXA1, IGF1R, BDNF, ROBO1, ANK3, BCL11B, BCL2, RAC1, NKX2-1, SEMA3A, TLX3, RUNX3, ACTB, CEBPB, MYO6, EFNB3, CREB1, MDGA2, NR4A2, NTN4, SMAD4, SEMA6A, SLITRK4, BTG2, ADM, CNTN4, PBX3, SLITRK6	625	438	13528	1.72961	0.996013	0.0432345	3.65967
GOTERM_CC_FAT	GO:0030027~lamellipodium	10	0.120948	0.00211269	ALS2, ENAH, TIAM2, RAC1, CTNND1, NEDD9, FGD6, RAPH1, CAPZB, PXN	524	70	12782	3.48473	0.563536	0.0313835	2.8984
GOTERM_BP_FAT	GO:0042981~regulation of apoptosis	56	0.67731	0.00211799	DLC1, CADM1, TGFB3, FOXO1, TGFB2, CITED2, MAP3K7, ACVR1B, CUL5, BDNF, TIAM2, TIAM1, PCBP4, TPT1, NET1, SGK3, AARS, STK4, BCL2L11, BTG2, BTG1, HIPK3, HIPK2, ADAM17, MAPK9, ACVR1, CAMK1D, ING3, NR3C1, GCLM, PLAGL1, IGF1R, BCL2, BCL11B, MAP3K1, RB1CC1, SOS2, RAC1, DYRK2, TRAF6, RASA1, RUNX3, ABR, CEBPB, TBX5, CREB1, NR4A2, SMAD3, TRIO, BIRC2, NCSTN, NRAS, SON, PLA2G4A, CSRNP3, ETS1	625	804	13528	1.5076	0.996205	0.0432747	3.69185
GOTERM_BP_FAT	GO:0032868~response to insulin stimulus	13	0.157233	0.00213983	AR, SOCS7, FOXO1, AP3S1, RPS6KB1, APPL1, IRS1, IGF1R, GRB10, EIF4EBP2, ADM, PIK3R3, VLDLR	625	100	13528	2.81382	0.996417	0.0433747	3.72923
GOTERM_BP_FAT	GO:0048534~hemopoietic or lymphoid organ development	24	0.290276	0.00213994	EGR1, JARID2, SMAD5, TGFBR2, CDK6, SOX6, SIX4, FOXP1, CBFB, BCL2L11, TGFB2, RPA1, HOXB3, HDAC4, CRKL, HOXA3, SNRK, SP3, BCL2, BCL11B, NCOA6, HOXA9, ADAM17, TRAF6	625	260	13528	1.99798	0.996418	0.0430456	3.72943
GOTERM_BP_FAT	GO:0043524~negative regulation of neuron apoptosis	9	0.108853	0.00215477	NRAS, BDNF, BCL2, HIPK2, AARS, NR4A2, TGFB3, GCLM, RASA1	625	51	13528	3.81967	0.996556	0.0430089	3.7548
GOTERM_BP_FAT	GO:0043405~regulation of MAP kinase activity	16	0.193517	0.00216527	MDFI, HMGCR, TGFB3, LPAR2, LPAR1, PDCD4, SPAG9, PLCE1, MDFIC, MAP3K2, HIPK3, MAP3K1, ADRA2B, FRS2, HTR2A, DUSP6	625	141	13528	2.45615	0.99665	0.042889	3.77277
GOTERM_BP_FAT	GO:0070482~response to oxygen levels	16	0.193517	0.00216527	FLT1, NR4A2, TGFB3, SMAD4, SMAD3, BIRC2, ARNT, ITPR2, TGFB2, CITED2, ECE1, ADM, BCL2, CAMK2D, ADAM17, VLDLR	625	141	13528	2.45615	0.99665	0.042889	3.77277
GOTERM_CC_FAT	GO:0030424~axon	16	0.193517	0.0022152	ACTB, ALS2, HCN1, AR, MYO6, CADM1, ITPR2, TGFB2, SEMA6A, SLC1A2, ROBO1, ANK3, KLHL24, CNTN4, SEMA3A, MAP3K12	524	159	12782	2.45465	0.580765	0.0316844	3.03704
GOTERM_BP_FAT	GO:0018210~peptidyl-threonine modification	6	0.0725689	0.00225787	ACVR1B, GALNT1, BCL2, HIPK3, TGFBR2, MAP3K12	625	21	13528	6.18423	0.997375	0.0443503	3.93109
GOTERM_BP_FAT	GO:0031098~stress-activated protein kinase signaling pathway	10	0.120948	0.00227211	MDFI, WNT5A, CRKL, MDFIC, MAP3K2, MAP3K1, RB1CC1, MAP4K2, MAPK9, MAP3K12	625	63	13528	3.43568	0.997472	0.0442934	3.9554
GOTERM_BP_FAT	GO:0010243~response to organic nitrogen	10	0.120948	0.00227211	SLC1A2, PLA2G4A, BTG2, AARS, HMGCS1, NR4A2, RPS6KB1, SMAD1, PPP3CA, BIRC2	625	63	13528	3.43568	0.997472	0.0442934	3.9554
GOTERM_BP_FAT	GO:0007507~heart development	21	0.253991	0.0022724	DLC1, KIF3A, ERBB4, TBX5, TGFBR2, SMAD2, SOX6, FOXP1, TGFB2, CITED2, PLCE1, CRKL, ECE1, ADM, GATA6, RB1CC1, NCOA6, ZFPM2, ADAM19, PCSK5, ACVR1	625	215	13528	2.11414	0.997474	0.0439733	3.9559
GOTERM_MF_FAT	GO:0019900~kinase binding	19	0.229802	0.0022855	ACTB, CAV2, ADAM10, TAOK1, TGFBR2, SMAD3, SKI, FER, SMAD1, APPL1, IRS1, SPAG9, IGF1R, YWHAG, RASGRP3, BTG1, MAP3K1, ADD3, MAP3K12	621	179	12983	2.21914	0.812244	0.0560445	3.4111
GOTERM_CC_FAT	GO:0005769~early endosome	11	0.133043	0.00239967	ALS2, CLCN3, ECE1, SGK3, SNX27, ZFYVE9, PTP4A2, PIKFYVE, RAB14, ARF6, EEA1	524	85	12782	3.15676	0.610074	0.0330763	3.28603
GOTERM_MF_FAT	GO:0046983~protein dimerization activity	42	0.507983	0.0024017	ALS2, CAV2, GRPEL2, CLCN3, BACH2, CADM1, HMGCR, NR6A1, TGFB3, EEA1, SOX6, GCLM, ATF1, TGFB2, ARNT, ATF2, TRIM66, ECE1, ROBO1, BCL2, PPP3CA, AR, ADAM10, IKZF2, CEBPB, TAF5, CREB1, TGFBR2, SMAD4, NR4A2, SMAD3, CREB5, CELSR1, STK4, FOXP1, INHBB, EIF2AK1, SBF2, CLIP1, TFAP2C, MAP3K12, ACVR1	621	542	12983	1.62007	0.827568	0.0569083	3.58159
GOTERM_CC_FAT	GO:0030054~cell junction	36	0.435414	0.00242626	DLC1, CAV2, ENAH, MTDH, CADM1, TLN2, GABRB2, GRIP1, CABP1, NEDD9, RPS6KB1, ARHGAP17, GRIN3A, CPEB1, RIMS1, PXN, ZNRF2, ARHGAP21, SNTB1, DLG4, CSK, DTNA, DLGAP1, MAGI2, DLGAP2, PSD3, MPP5, SHANK3, PPP1R9A, SDC1, TJP1, COLQ, LASP1, CDC42BPA, ADAM17, ADD3	524	518	12782	1.69528	0.614128	0.032303	3.32188
GOTERM_CC_FAT	GO:0005768~endosome	25	0.302371	0.00256476	ALS2, CLCN3, RAB5C, EEA1, ARF6, ZNRF2, ECE1, ZFYVE9, PIKFYVE, TPT1, STAM, FRS2, SGK3, SNX27, NDFIP2, APPL1, EPS15, RAB11FIP4, PTP4A2, RAB14, CLIP1, LRP2, CRK, ANKFY1, VPS26A	524	315	12782	1.93596	0.634569	0.0329991	3.50838
GOTERM_BP_FAT	GO:0043067~regulation of programmed cell death	56	0.67731	0.00258736	DLC1, CADM1, TGFB3, FOXO1, TGFB2, CITED2, MAP3K7, ACVR1B, CUL5, BDNF, TIAM2, TIAM1, PCBP4, TPT1, NET1, SGK3, AARS, STK4, BCL2L11, BTG2, BTG1, HIPK3, HIPK2, ADAM17, MAPK9, ACVR1, CAMK1D, ING3, NR3C1, GCLM, PLAGL1, IGF1R, BCL2, BCL11B, MAP3K1, RB1CC1, SOS2, RAC1, DYRK2, TRAF6, RASA1, RUNX3, ABR, CEBPB, TBX5, CREB1, NR4A2, SMAD3, TRIO, BIRC2, NCSTN, NRAS, SON, PLA2G4A, CSRNP3, ETS1	625	812	13528	1.49274	0.998898	0.0495581	4.4924
KEGG_PATHWAY	hsa04360:Axon guidance	15	0.181422	0.00261107	EFNB3, PLXNA2, NTN4, EPHA5, SEMA6A, NRAS, ROBO1, EPHA8, RAC1, SRGAP3, SEMA3A, PPP3CA, RASA1, SRGAP1, SRGAP2	239	129	5085	2.47397	0.295552	0.0230854	3.01474
GOTERM_BP_FAT	GO:0045859~regulation of protein kinase activity	29	0.35075	0.00269346	ALS2, HMGCR, TGFB3, LPAR2, LPAR1, PDCD4, TGFB2, MAP3K7, PRKAR2A, MAP3K2, MDFIC, MAP3K1, ADRA2B, TRAF6, FRS2, MDFI, FLT1, TGFBR2, GTF2H1, SPAG9, YWHAG, PLCE1, HIPK3, ADAM17, LRP8, PRKD3, DUSP6, VLDLR, HTR2A	625	345	13528	1.81942	0.999167	0.0511678	4.67249
GOTERM_BP_FAT	GO:0007267~cell-cell signaling	44	0.532172	0.00271257	ALS2, WNT5A, CAV2, MPZL1, GABRB2, KCNA1, CACNB2, AKAP9, RIMS1, ADCYAP1, TGFB2, BDNF, SLC1A2, DLG4, NKX2-1, RAPGEF4, PPP3CA, ADRA2B, FGF1, PCSK5, FRS2, DTNA, BMP3, AR, DLGAP1, ADAM10, MYO6, TRHDE, EFNB3, DLGAP2, TBX5, SMAD2, GRB10, ADM, COLQ, SALL1, KCNN3, RAB14, WNT9B, TMOD2, TFAP2C, LRP2, CACNA1C, HTR2A	625	600	13528	1.58729	0.999208	0.0511529	4.7049
GOTERM_MF_FAT	GO:0005516~calmodulin binding	16	0.193517	0.00280675	SLC8A3, MYO5A, MYO6, MYO1D, EEA1, CAMKK1, KCNN3, SNTB1, CAMK2D, RIT1, CAMK2B, PPP3CA, CACNA1C, ADD3, MYLK, CAMK1D	621	140	12983	2.38933	0.871858	0.0641294	4.17369
GOTERM_BP_FAT	GO:0010941~regulation of cell death	56	0.67731	0.00281121	DLC1, CADM1, TGFB3, FOXO1, TGFB2, CITED2, MAP3K7, ACVR1B, CUL5, BDNF, TIAM2, TIAM1, PCBP4, TPT1, NET1, SGK3, AARS, STK4, BCL2L11, BTG2, BTG1, HIPK3, HIPK2, ADAM17, MAPK9, ACVR1, CAMK1D, ING3, NR3C1, GCLM, PLAGL1, IGF1R, BCL2, BCL11B, MAP3K1, RB1CC1, SOS2, RAC1, DYRK2, TRAF6, RASA1, RUNX3, ABR, CEBPB, TBX5, CREB1, NR4A2, SMAD3, TRIO, BIRC2, NCSTN, NRAS, SON, PLA2G4A, CSRNP3, ETS1	625	815	13528	1.48725	0.999389	0.0525893	4.87199
GOTERM_CC_FAT	GO:0031965~nuclear membrane	10	0.120948	0.00283106	MTDH, MYO6, BCL2, HIPK2, SMAD3, NAV3, SMAD1, SUN1, TMPO, TAGLN2	524	73	12782	3.34152	0.670886	0.035215	3.86604
GOTERM_MF_FAT	GO:0004221~ubiquitin thiolesterase activity	11	0.133043	0.00288245	USP29, PAN2, BRCC3, USP12, USP37, USP46, USP48, USP33, MYSM1, USP45, USP31	621	75	12983	3.0663	0.878775	0.0638139	4.28396
GOTERM_BP_FAT	GO:0008284~positive regulation of cell proliferation	33	0.399129	0.00296314	FGFR2, DERL2, ERBB4, NAP1L1, PAX6, PRRX1, RPS6KB1, TGFB2, ARNT, RPA1, IGF1R, ARHGAP5, HOXA3, BCL2, CAMK2D, FGF1, AKIRIN2, ADAM10, FLT1, TGFBR2, CDK6, IRS1, FOXP1, MYCN, PURA, HDAC4, NRAS, PLA2G4A, ADM, DLX6, HIPK2, ADAM17, HTR2A	625	414	13528	1.72531	0.999591	0.0549654	5.1288
GOTERM_BP_FAT	GO:0010324~membrane invagination	21	0.253991	0.00296924	MRC1, MYO6, AP1G1, SYNJ1, TGFBR2, EEA1, SNX4, ABCA1, ELMO1, NRAS, DAB2, ARRB2, FNBP1L, ZFYVE9, RAC1, PIKFYVE, RIN2, DLG4, LRP8, LRP2, VLDLR	625	220	13528	2.06609	0.999597	0.0546904	5.1391
GOTERM_BP_FAT	GO:0006897~endocytosis	21	0.253991	0.00296924	MRC1, MYO6, AP1G1, SYNJ1, TGFBR2, EEA1, SNX4, ABCA1, ELMO1, NRAS, DAB2, ARRB2, FNBP1L, ZFYVE9, RAC1, PIKFYVE, RIN2, DLG4, LRP8, LRP2, VLDLR	625	220	13528	2.06609	0.999597	0.0546904	5.1391
GOTERM_BP_FAT	GO:0060216~definitive hemopoiesis	4	0.0483793	0.00297349	HOXB3, SP3, HOXA9, CBFB	625	7	13528	12.3685	0.999602	0.0543863	5.14628
GOTERM_BP_FAT	GO:0009057~macromolecule catabolic process	54	0.65312	0.00299512	HECW2, BTRC, RNF216, MYLIP, RLIM, ZNRF2, OS9, CUL5, FBXO28, USP12, PAN2, ABCE1, BRCC3, ADAM10, ZHX2, SOCS7, ERLIN1, SOCS5, GTF2H1, SENP2, USP29, KDM2B, KLHL15, RNF139, SIAH3, RAD18, ADAM17, UBE2W, PIAS1, ADAM19, FBXL3, DERL2, FBXO40, UBA6, RPA1, ARIH1, UBE2D3, ARIH2, MAP3K1, USP37, NEDD4L, TRAF6, USP33, MYSM1, SPOP, HECTD1, USP31, SPSB4, NCSTN, LYVE1, FBXO30, USP46, USP48, USP45	625	781	13528	1.49657	0.999624	0.0543936	5.18276
GOTERM_MF_FAT	GO:0031267~small GTPase binding	13	0.157233	0.0030894	ALS2, FMNL2, DOCK9, RTKN, ABCA1, FER, RIMS1, DOCK4, PLCE1, RASGRP3, IPO7, FGD6, EXOC2	621	101	12983	2.69095	0.895842	0.0662447	4.58485
GOTERM_BP_FAT	GO:0001838~embryonic epithelial tube formation	8	0.0967586	0.00325246	MAP3K7, DLC1, FZD3, CELSR1, TRAF6, IPMK, SHANK3, HECTD1	625	43	13528	4.02694	0.999809	0.0585315	5.61604
GOTERM_BP_FAT	GO:0045667~regulation of osteoblast differentiation	8	0.0967586	0.00325246	ACVR2A, ESRRA, SMAD5, SMAD3, CDK6, SKI, SMAD1, ACVR1	625	43	13528	4.02694	0.999809	0.0585315	5.61604
GOTERM_BP_FAT	GO:0009725~response to hormone stimulus	30	0.362845	0.0033673	CAV2, ERBB4, TGFB3, AP3S1, FOXO1, RPS6KB1, TGFB2, IGF1R, TNFRSF11B, PRKAR2A, EIF4EBP2, BCL2, LOX, PIK3R3, AR, TGFBR2, SOCS7, CFTR, NR4A3, APPL1, IRS1, PPARGC1B, GRB10, SDC1, PLA2G4A, BTG2, ADM, SLC25A36, NCOA6, VLDLR	625	367	13528	1.76933	0.999859	0.0601275	5.8088
GOTERM_BP_FAT	GO:0040012~regulation of locomotion	19	0.229802	0.00338874	DLC1, ADAM10, FLT1, ERBB4, TBX5, ONECUT2, PAX6, SMAD3, RPS6KB1, IRS1, TGFB2, CITED2, SPAG9, IGF1R, ARHGAP5, BCL2, MAP3K1, RAC1, ADAM17	625	192	13528	2.14193	0.999867	0.0600918	5.84473
GOTERM_CC_FAT	GO:0031982~vesicle	43	0.520077	0.00377753	CAV2, CLCN3, CADM1, AGFG1, RAB5C, AP1G1, GRIP1, TGFB3, NAP1L1, AP3S1, ABCA1, TGFB2, ARHGAP21, BDNF, AP2B1, DAB2, ECE1, CRISPLD2, ENTPD7, RAC1, CAMK2D, DLG4, VMA21, CAMK2B, FNDC3A, PCSK5, KCNQ1, SLC30A7, FN1, EPN3, BMP3, ADAM10, MYO6, SGK3, CFTR, APPL1, NCSTN, SPAG9, PLA2G4A, ARRB2, FNBP1L, RAB14, LRP2	524	670	12782	1.56553	0.773179	0.0453041	5.12726
GOTERM_BP_FAT	GO:0032869~cellular response to insulin stimulus	10	0.120948	0.00385947	IGF1R, GRB10, EIF4EBP2, AP3S1, SOCS7, FOXO1, PIK3R3, APPL1, IRS1, VLDLR	625	68	13528	3.18306	0.999962	0.0677103	6.63066
GOTERM_BP_FAT	GO:0000082~G1/S transition of mitotic cell cycle	9	0.108853	0.00392975	PPP6C, ACVR1B, CUL5, BCL2, CAMK2D, ADAM17, CAMK2B, PPP3CA, ACVR1	625	56	13528	3.47863	0.999968	0.0684467	6.74746
GOTERM_MF_FAT	GO:0005099~Ras GTPase activator activity	12	0.145138	0.00396008	DLC1, TBC1D15, ARHGAP6, ARHGAP5, TBC1D12, RASGRP3, TBC1D14, ARHGAP29, RAPGEF2, RASA1, RASA2, DOCK4	621	91	12983	2.75691	0.945008	0.0817731	5.84107
GOTERM_BP_FAT	GO:0045778~positive regulation of ossification	6	0.0725689	0.00420651	ACVR2A, PLA2G4A, TGFB3, SMAD3, TGFB2, ACVR1	625	24	13528	5.4112	0.999985	0.0726178	7.2061
GOTERM_BP_FAT	GO:0010720~positive regulation of cell development	10	0.120948	0.00426161	TIAM1, ROBO1, BCL2, PAX6, SMAD4, TGFB3, SMAD3, SMAD2, SMAD1, TGFB2	625	69	13528	3.13693	0.999987	0.0730568	7.29715
GOTERM_BP_FAT	GO:0035270~endocrine system development	10	0.120948	0.00426161	HOXB3, CRKL, HOXA3, HOXA5, CREB1, ONECUT2, PAX6, NKX2-1, NR3C1, CITED2	625	69	13528	3.13693	0.999987	0.0730568	7.29715
GOTERM_BP_FAT	GO:0000187~activation of MAPK activity	11	0.133043	0.00434476	MDFI, SPAG9, PLCE1, MDFIC, MAP3K2, MAP3K1, TGFB3, LPAR2, ADRA2B, LPAR1, FRS2	625	82	13528	2.90357	0.999989	0.0739501	7.43439
GOTERM_BP_FAT	GO:0034330~cell junction organization	9	0.108853	0.00439118	DLC1, ARHGAP6, TJP1, TLN2, BCL2, TGFB3, SMAD3, TGFB2, FN1	625	57	13528	3.4176	0.999991	0.0742326	7.51093
GOTERM_BP_FAT	GO:0010552~positive regulation of specific transcription from RNA polymerase II promoter	9	0.108853	0.00439118	HDAC4, IKZF2, ETS1, GATA6, MAP3K1, TBX5, CREB1, SMAD3, CITED2	625	57	13528	3.4176	0.999991	0.0742326	7.51093
GOTERM_BP_FAT	GO:0040008~regulation of growth	28	0.338655	0.00445353	ING3, DERL2, NEDD9, RPS6KB1, TGFB2, ACVR1B, BLZF1, DAB2, BCL2, CAMK2D, SEMA3A, NET1, SERTAD2, ADAM10, TBX5, CREB1, TGFBR2, SMAD4, SMAD3, SOCS7, SOCS5, HMGA2, BCL2L11, ATXN2, PLCE1, BTG1, ADAM17, CACNA1C	625	341	13528	1.77729	0.999992	0.0747689	7.61364
GOTERM_BP_FAT	GO:0002520~immune system development	24	0.290276	0.00452216	EGR1, JARID2, SMAD5, TGFBR2, CDK6, SOX6, SIX4, FOXP1, CBFB, BCL2L11, TGFB2, RPA1, HOXB3, HDAC4, CRKL, HOXA3, SNRK, SP3, BCL2, BCL11B, NCOA6, HOXA9, ADAM17, TRAF6	625	276	13528	1.88216	0.999993	0.0753989	7.72657
GOTERM_BP_FAT	GO:0044057~regulation of system process	26	0.314465	0.00460544	ERBB4, RPS6KB1, TGFB2, BDNF, ECE1, DLG4, SEMA3A, PPP3CA, TLX3, KCNQ1, EGR1, FLT1, MYO6, INHBB, HDAC4, NRAS, YWHAG, PLCE1, YWHAH, ADM, USP46, CNTN4, CACNA1C, KCNH2, PBX3, HTR2A	625	309	13528	1.82125	0.999995	0.0762539	7.86343
GOTERM_BP_FAT	GO:0001822~kidney development	12	0.145138	0.00461819	SDC1, BDNF, PLCE1, KIF3A, SALL1, BCL2, SOX11, GDF11, SMAD4, SMAD1, PCSK5, BCL2L11	625	96	13528	2.7056	0.999995	0.0759801	7.88437
GOTERM_BP_FAT	GO:0007423~sensory organ development	21	0.253991	0.0046333	MYO6, PRRX1, TGFB3, PAX6, SOBP, FZD3, SIX4, NR4A3, BCL2L11, TGFB2, HOXA1, BDNF, ECE1, DLX6, MAP3K1, BCL11B, SP3, BCL2, GDF11, FRS2, KLF4	625	229	13528	1.98489	0.999995	0.075747	7.90918
GOTERM_BP_FAT	GO:0007369~gastrulation	10	0.120948	0.00469571	ACVR2A, EYA2, SMAD4, SMAD3, SMAD2, NR4A3, SMAD1, FRS2, KLF4, ACVR1	625	70	13528	3.09211	0.999996	0.0762567	8.01156
GOTERM_MF_FAT	GO:0019783~small conjugating protein-specific protease activity	6	0.0725689	0.00487444	SENP2, BRCC3, USP12, USP46, USP33, MYSM1	621	24	12983	5.22665	0.971898	0.0970202	7.14367
GOTERM_CC_FAT	GO:0005901~caveola	8	0.0967586	0.00499712	DLC1, CAV2, SLC27A1, ERBB4, TGFBR2, LRP8, CACNA1C, IRS1	524	52	12782	3.75279	0.859674	0.0577726	6.72979
GOTERM_BP_FAT	GO:0016311~dephosphorylation	16	0.193517	0.0050281	PPP6C, PPP2R3A, PTPN3, SYNJ1, SSH2, PTPN12, MTMR3, PPM1D, EYA2, SBF2, BCL2, PTP4A2, MTMR9, PPP3CA, PPP5C, DUSP6	625	154	13528	2.24881	0.999998	0.0809448	8.55509
GOTERM_BP_FAT	GO:0044093~positive regulation of molecular function	42	0.507983	0.00512372	DLC1, ALS2, MTDH, BTRC, TGFB3, LPAR2, LPAR1, GCLM, ADCYAP1, TGFB2, MAP3K7, ARHGAP6, SERINC5, PRKAR2A, MAP3K2, MDFIC, MAP3K1, BCL2, RAC1, ADRA2B, TRAF6, FRS2, MDFI, GABARAPL2, CAP2, FLT1, TGFBR2, NR4A2, STIM2, SMAD3, SKI, IRS1, NCSTN, HDAC4, SPAG9, PLCE1, HIPK2, ADAM17, LRP8, PRKD3, VLDLR, HTR2A	625	586	13528	1.55133	0.999999	0.0819229	8.71088
GOTERM_BP_FAT	GO:0046579~positive regulation of Ras protein signal transduction	5	0.0604741	0.00523442	ALS2, NRAS, RAC1, LPAR2, LPAR1	625	16	13528	6.764	0.999999	0.0831178	8.89092
GOTERM_CC_FAT	GO:0031410~cytoplasmic vesicle	41	0.495888	0.00524423	CAV2, CLCN3, CADM1, AGFG1, RAB5C, AP1G1, GRIP1, TGFB3, NAP1L1, AP3S1, ABCA1, TGFB2, ARHGAP21, AP2B1, DAB2, BDNF, ECE1, CRISPLD2, ENTPD7, RAC1, CAMK2D, DLG4, VMA21, CAMK2B, FNDC3A, PCSK5, KCNQ1, SLC30A7, FN1, EPN3, ADAM10, MYO6, SGK3, CFTR, NCSTN, SPAG9, PLA2G4A, ARRB2, FNBP1L, RAB14, LRP2	524	642	12782	1.55782	0.872692	0.0588211	7.05141
GOTERM_BP_FAT	GO:0043065~positive regulation of apoptosis	33	0.399129	0.00529074	DLC1, ING3, CADM1, TGFB3, NR3C1, TGFB2, PLAGL1, ACVR1B, CUL5, TIAM2, TIAM1, PCBP4, MAP3K1, BCL2, SOS2, RAC1, DYRK2, TRAF6, RUNX3, NET1, ABR, CEBPB, TBX5, SMAD3, TRIO, STK4, BCL2L11, NCSTN, PLA2G4A, CSRNP3, ETS1, HIPK2, MAPK9	625	430	13528	1.66111	0.999999	0.0834735	8.98241
GOTERM_BP_FAT	GO:0001707~mesoderm formation	7	0.0846638	0.00561236	EYA2, SMAD3, SMAD2, NR4A3, SMAD1, KLF4, ACVR1	625	36	13528	4.20871	1	0.0878068	9.50312
KEGG_PATHWAY	hsa04912:GnRH signaling pathway	12	0.145138	0.00569916	NRAS, PLA2G4A, PLCB4, MAP3K2, MAP3K1, SOS2, CAMK2D, MAPK9, CAMK2B, CACNA1C, CACNA1D, ITPR2	239	98	5085	2.60524	0.535071	0.0467394	6.47284
GOTERM_BP_FAT	GO:0010605~negative regulation of macromolecule metabolic process	50	0.604741	0.00575145	ZMYND11, GLIS3, MTDH, RBM3, NR6A1, GLIS1, TGFB3, SOX6, RLIM, PDCD4, CBX5, CITED2, HIC2, TRIM66, SET, EIF4EBP2, HEY1, NKX2-1, TNRC6B, KCNQ1, AKIRIN2, MDFI, EGR1, SATB1, SATB2, PTPN3, JARID2, KLF11, RYBP, ZHX2, SMAD4, SMAD3, NDFIP2, SKI, SMAD2, SMAD1, UBP1, FOXP1, PURA, INHBB, CTNNBIP1, HDAC4, EIF2AK1, HIPK2, ZFPM2, RFX3, PRDM1, RASD1, KLF4, NCOR2	625	734	13528	1.47444	1	0.0893588	9.72744
GOTERM_MF_FAT	GO:0004713~protein tyrosine kinase activity	17	0.205612	0.00589142	FGFR2, CAV2, FLT1, ERBB4, EFNB3, FER, STK4, IRS1, EPHA5, MAP3K7, IGF1R, CRKL, EPHA8, ROR1, DYRK2, YES1, CSK	621	166	12983	2.14104	0.986692	0.113064	8.57268
GOTERM_BP_FAT	GO:0043068~positive regulation of programmed cell death	33	0.399129	0.00594749	DLC1, ING3, CADM1, TGFB3, NR3C1, TGFB2, PLAGL1, ACVR1B, CUL5, TIAM2, TIAM1, PCBP4, MAP3K1, BCL2, SOS2, RAC1, DYRK2, TRAF6, RUNX3, NET1, ABR, CEBPB, TBX5, SMAD3, TRIO, STK4, BCL2L11, NCSTN, PLA2G4A, CSRNP3, ETS1, HIPK2, MAPK9	625	433	13528	1.6496	1	0.0917289	10.0427
GOTERM_CC_FAT	GO:0005886~plasma membrane	182	2.20126	0.00603641	DLC1, ENAH, MPZL1, CADM1, SCN3A, PLXNA2, AP1G1, GABRB2, ATP1B4, TGFB3, SLC7A8, RAB1B, RPS6KB1, LPAR2, GRIN3A, LPAR1, ZNRF2, PRKAR2A, ANK3, ROBO1, TIAM1, PDE4A, SERPINE1, STAM, RAPGEF2, FRS2, SLC4A5, MAGI2, MYO6, EFNB3, MDGA2, PSD3, STIM2, SOCS7, IRS1, SIRPA, BCL2L11, MARK2, GRB10, PLCE1, ARRB2, LPAR5, COLQ, FNBP1L, RAB14, ROR1, HAS3, ADD3, FGFR2, CAV2, CLCN3, SLC38A2, ERBB4, KCNA1, KCNA4, ASAP2, …	524	3777	12782	1.17542	0.906841	0.0655645	8.07555
GOTERM_CC_FAT	GO:0017053~transcriptional repressor complex	7	0.0846638	0.00606144	HDAC4, SKI, APPL1, RLIM, AKIRIN2, NCOR2, CBX5	524	41	12782	4.16468	0.907756	0.0640594	8.10773
GOTERM_BP_FAT	GO:0010942~positive regulation of cell death	33	0.399129	0.00625353	DLC1, ING3, CADM1, TGFB3, NR3C1, TGFB2, PLAGL1, ACVR1B, CUL5, TIAM2, TIAM1, PCBP4, MAP3K1, BCL2, SOS2, RAC1, DYRK2, TRAF6, RUNX3, NET1, ABR, CEBPB, TBX5, SMAD3, TRIO, STK4, BCL2L11, NCSTN, PLA2G4A, CSRNP3, ETS1, HIPK2, MAPK9	625	435	13528	1.64202	1	0.0956708	10.5328
GOTERM_BP_FAT	GO:0016192~vesicle-mediated transport	41	0.495888	0.0064062	ALS2, CAV2, AP1G1, CYTH1, EXOC8, SYNJ1, MAP4K2, AP3S1, ARF6, EEA1, SNX4, ABCA1, RIMS1, BLZF1, AP2B1, DAB2, ZFYVE9, OSBPL1A, PIKFYVE, RAC1, DLG4, RAPGEF4, EXOC5, EXOC2, MRC1, GABARAPL2, SCAMP3, MYO6, TGFBR2, ELMO1, NRAS, ARRB2, FNBP1L, RAB14, RIN2, LRP8, SH3D19, LRP2, CACNA1C, VPS26A, VLDLR	625	576	13528	1.54069	1	0.097332	10.7764
GOTERM_CC_FAT	GO:0016023~cytoplasmic membrane-bounded vesicle	36	0.435414	0.00646334	CAV2, CADM1, AGFG1, RAB5C, AP1G1, GRIP1, NAP1L1, TGFB3, AP3S1, ABCA1, TGFB2, AP2B1, DAB2, BDNF, ECE1, CRISPLD2, RAC1, DLG4, VMA21, CAMK2D, CAMK2B, FNDC3A, PCSK5, SLC30A7, FN1, EPN3, ADAM10, MYO6, SGK3, CFTR, NCSTN, SPAG9, PLA2G4A, FNBP1L, RAB14, LRP2	524	550	12782	1.59664	0.92128	0.0663921	8.62312
GOTERM_BP_FAT	GO:0002053~positive regulation of mesenchymal cell proliferation	5	0.0604741	0.00659878	ARHGAP5, TGFBR2, PRRX1, IRS1, FOXP1	625	17	13528	6.36612	1	0.0995436	11.0827
GOTERM_BP_FAT	GO:0051057~positive regulation of small GTPase mediated signal transduction	5	0.0604741	0.00659878	ALS2, NRAS, RAC1, LPAR2, LPAR1	625	17	13528	6.36612	1	0.0995436	11.0827
GOTERM_BP_FAT	GO:0002009~morphogenesis of an epithelium	12	0.145138	0.0067734	MAP3K7, DLC1, HOXA5, TBX5, BCL2, SMAD4, FZD3, CELSR1, TRAF6, IPMK, SHANK3, HECTD1	625	101	13528	2.57166	1	0.101468	11.3596
GOTERM_BP_FAT	GO:0051216~cartilage development	10	0.120948	0.00678522	WNT5A, HOXB3, BMP3, SATB2, ESRRA, HOXA3, HOXA5, GFPT1, PRRX1, SOX6	625	74	13528	2.92497	1	0.101063	11.3783
GOTERM_BP_FAT	GO:0007498~mesoderm development	10	0.120948	0.00678522	ACVR2A, EYA2, GDF11, SMAD3, SMAD2, NR4A3, SMAD1, KLF4, MEST, ACVR1	625	74	13528	2.92497	1	0.101063	11.3783
KEGG_PATHWAY	hsa04012:ErbB signaling pathway	11	0.133043	0.00698832	NRAS, CRKL, ERBB4, SOS2, CAMK2D, MAPK9, CAMK2B, RPS6KB1, PIK3R3, CRK, AKT3	239	87	5085	2.69009	0.609263	0.0537777	7.88281
GOTERM_BP_FAT	GO:0008361~regulation of cell size	19	0.229802	0.00703368	FGFR2, DERL2, AR, ADAM10, CREB1, TGFB3, SMAD4, SMAD3, SOCS5, TGFB2, ACVR1B, DAB2, ARHGAP5, BTG1, RB1CC1, BCL2, ADAM17, SEMA3A, SERTAD2	625	206	13528	1.99637	1	0.10399	11.7708
GOTERM_BP_FAT	GO:0001952~regulation of cell-matrix adhesion	6	0.0725689	0.00712946	ARHGAP6, BCL2, ONECUT2, SMAD3, CDK6, RASA1	625	27	13528	4.80996	1	0.104748	11.9217
GOTERM_BP_FAT	GO:0051146~striated muscle cell differentiation	11	0.133043	0.00717158	ALS2, ACTG1, CAV2, NRAS, SDC1, GATA6, TBX5, CACNB2, PPP3CA, FOXP1, TMOD1	625	88	13528	2.7056	1	0.104752	11.9879
GOTERM_BP_FAT	GO:0043406~positive regulation of MAP kinase activity	12	0.145138	0.00728608	MDFI, SPAG9, PLCE1, MDFIC, MAP3K2, MAP3K1, TGFB3, LPAR2, ADRA2B, LPAR1, FRS2, HTR2A	625	102	13528	2.54645	1	0.105754	12.1679
GOTERM_BP_FAT	GO:0048332~mesoderm morphogenesis	7	0.0846638	0.00735986	EYA2, SMAD3, SMAD2, NR4A3, SMAD1, KLF4, ACVR1	625	38	13528	3.9872	1	0.106186	12.2836
GOTERM_MF_FAT	GO:0005160~transforming growth factor beta receptor binding	5	0.0604741	0.00745203	TGFBR2, TGFB3, SMAD3, SMAD2, TGFB2	621	17	12983	6.149	0.99578	0.137379	10.7257
GOTERM_BP_FAT	GO:0022604~regulation of cell morphogenesis	14	0.169328	0.00745529	DLC1, TGFB3, SMAD4, SMAD3, SMAD2, SMAD1, TGFB2, YWHAH, TIAM1, ROBO1, SEMA3A, FGD6, RASA1, FN1	625	131	13528	2.31318	1	0.106908	12.4331
GOTERM_BP_FAT	GO:0016202~regulation of striated muscle tissue development	8	0.0967586	0.00763993	HDAC4, BTG1, TBX5, BCL2, TGFBR2, SMAD3, RPS6KB1, ACVR1	625	50	13528	3.46317	1	0.108825	12.7217
GOTERM_BP_FAT	GO:0007160~cell-matrix adhesion	11	0.133043	0.00775609	PPFIA2, DLC1, LYVE1, ARHGAP6, ITGB8, FREM1, BCL2, RAPH1, BCL2L11, PXN, FN1	625	89	13528	2.6752	1	0.109799	12.9027
GOTERM_BP_FAT	GO:0030501~positive regulation of bone mineralization	5	0.0604741	0.00817948	ACVR2A, PLA2G4A, TGFB3, SMAD3, ACVR1	625	18	13528	6.01244	1	0.114843	13.5598
GOTERM_BP_FAT	GO:0018107~peptidyl-threonine phosphorylation	5	0.0604741	0.00817948	ACVR1B, BCL2, HIPK3, TGFBR2, MAP3K12	625	18	13528	6.01244	1	0.114843	13.5598
GOTERM_BP_FAT	GO:0010464~regulation of mesenchymal cell proliferation	5	0.0604741	0.00817948	ARHGAP5, TGFBR2, PRRX1, IRS1, FOXP1	625	18	13528	6.01244	1	0.114843	13.5598
GOTERM_BP_FAT	GO:0043523~regulation of neuron apoptosis	11	0.133043	0.00837664	NRAS, BDNF, BCL2, HIPK2, AARS, NR4A2, TGFB3, NR3C1, GCLM, RASA1, TGFB2	625	90	13528	2.64548	1	0.116833	13.8641
GOTERM_MF_FAT	GO:0005089~Rho guanyl-nucleotide exchange factor activity	10	0.120948	0.00843146	ALS2, BCR, ABR, TIAM2, TIAM1, SOS2, DOCK9, TRIO, FGD6, NET1	621	74	12983	2.82522	0.997949	0.150309	12.0526
GOTERM_BP_FAT	GO:0001525~angiogenesis	15	0.181422	0.0084804	FLT1, TGFBR2, NAA15, UBP1, TGFB2, MAP3K7, ROBO1, PLCD1, HS6ST1, ADRA2B, PLXND1, FGF1, VEZF1, ANGPT2, ACVR1	625	148	13528	2.19373	1	0.117577	14.0239
GOTERM_BP_FAT	GO:0048634~regulation of muscle development	8	0.0967586	0.00851257	HDAC4, BTG1, TBX5, BCL2, TGFBR2, SMAD3, RPS6KB1, ACVR1	625	51	13528	3.39526	1	0.117382	14.0734
KEGG_PATHWAY	hsa05214:Glioma	9	0.108853	0.00852745	E2F2, IGF1R, NRAS, SOS2, CAMK2D, CDK6, CAMK2B, PIK3R3, AKT3	239	63	5085	3.03945	0.682595	0.0617645	9.54069
GOTERM_MF_FAT	GO:0003712~transcription cofactor activity	29	0.35075	0.0085536	GRIP1, CRTC1, PRRX1, RLIM, RFXANK, CBFB, NR2C2, ARNT, CITED2, ATF2, TFEC, MYSM1, TBPL1, SERTAD2, TFDP1, ERF, CREB1, RYBP, SKI, MED13, UBP1, PPARGC1B, MTF1, BTG1, HIPK2, NCOA6, ZFPM2, PIAS1, NCOR2	621	363	12983	1.67022	0.998126	0.14872	12.2168
GOTERM_BP_FAT	GO:0010769~regulation of cell morphogenesis involved in differentiation	10	0.120948	0.00877152	YWHAH, TIAM1, ROBO1, SMAD4, TGFB3, SMAD3, SMAD2, SEMA3A, SMAD1, TGFB2	625	77	13528	2.81101	1	0.120118	14.4706
GOTERM_BP_FAT	GO:0007265~Ras protein signal transduction	12	0.145138	0.00900725	NRAS, ARHGAP6, PLCE1, CRKL, ARHGAP5, RASGRP3, RREB1, RTKN, ABCA1, ARHGAP29, RFXANK, ELMO1	625	105	13528	2.47369	1	0.122519	14.8308
GOTERM_BP_FAT	GO:0032925~regulation of activin receptor signaling pathway	4	0.0483793	0.00918906	ACVR2A, ACVR1B, SKI, ACVR1	625	10	13528	8.65792	1	0.124203	15.1076
GOTERM_CC_FAT	GO:0005794~Golgi apparatus	51	0.616836	0.00934179	KDM6A, AP1G1, AP3S1, RAB1B, UXS1, ARHGAP21, ST6GALNAC6, BLZF1, ST6GALNAC3, UBXN2B, ANK3, VMA21, PDGFD, FNDC3A, ZFYVE1, SCAMP3, ADAM10, MYO6, BICD2, GCC2, PLCE1, RAB14, PRDM2, MAPRE1, CAV2, CLCN3, GALNT1, AGFG1, CABP1, ASAP2, MAP4K2, NEDD9, ARF6, AKAP9, ABCA1, NUFIP2, SERINC5, ECE1, FGD6, PCSK5, SLC30A7, GABARAPL2, GABARAPL1, ST6GAL2, NDFIP2, NCSTN, NRAS, ATXN2, RAB30, SH3D19, LRP2	524	872	12782	1.42666	0.974757	0.0922814	12.2368
GOTERM_BP_FAT	GO:0001704~formation of primary germ layer	7	0.0846638	0.00946942	EYA2, SMAD3, SMAD2, NR4A3, SMAD1, KLF4, ACVR1	625	40	13528	3.78784	1	0.127109	15.5328
GOTERM_BP_FAT	GO:0001841~neural tube formation	7	0.0846638	0.00946942	MAP3K7, DLC1, FZD3, CELSR1, TRAF6, IPMK, HECTD1	625	40	13528	3.78784	1	0.127109	15.5328
GOTERM_BP_FAT	GO:0070646~protein modification by small protein removal	6	0.0725689	0.00972305	SENP2, BRCC3, USP12, USP46, USP33, MYSM1	625	29	13528	4.47823	1	0.12964	15.9157
GOTERM_BP_FAT	GO:0043085~positive regulation of catalytic activity	37	0.447508	0.00985833	DLC1, ALS2, BTRC, TGFB3, LPAR2, LPAR1, GCLM, ADCYAP1, TGFB2, MAP3K7, ARHGAP6, SERINC5, PRKAR2A, MAP3K2, MDFIC, MAP3K1, BCL2, RAC1, ADRA2B, TRAF6, FRS2, MDFI, GABARAPL2, CAP2, FLT1, TGFBR2, NR4A2, SMAD3, IRS1, NCSTN, SPAG9, PLCE1, ADAM17, LRP8, PRKD3, VLDLR, HTR2A	625	520	13528	1.54011	1	0.13067	16.1192
GOTERM_BP_FAT	GO:0042692~muscle cell differentiation	13	0.157233	0.00997528	ACTG1, ALS2, CAV2, NRAS, SDC1, GATA6, TBX5, CACNB2, PPP3CA, SOX6, FOXP1, TMOD1, ACVR1	625	121	13528	2.32547	1	0.131463	16.2949
GOTERM_CC_FAT	GO:0030139~endocytic vesicle	8	0.0967586	0.00998033	AP2B1, MYO6, RAB5C, CAMK2D, DLG4, CAMK2B, ABCA1, LRP2	524	59	12782	3.30754	0.980394	0.0959034	13.0202
GOTERM_BP_FAT	GO:0070169~positive regulation of biomineral formation	5	0.0604741	0.00998927	ACVR2A, PLA2G4A, TGFB3, SMAD3, ACVR1	625	19	13528	5.696	1	0.130983	16.3158
GOTERM_CC_FAT	GO:0043232~intracellular non-membrane-bounded organelle	129	1.56023	0.010094	ALS2, HMGN1, ENAH, MPZL2, ATP1B4, RPS6KB1, GRIN3A, MYLIP, CBX5, CITED2, ACTG1, ANK3, MDFIC, TPT1, H2AFX, OXR1, MYO6, PSD3, SPIRE1, BICD2, KDM2B, CEP350, FNBP1L, RAD18, CLIP1, DDX31, ADD3, ERBB4, SSH2, AKAP12, NEDD9, MYBL1, ARPC5, CAPZB, PXN, NR2C2, DAZAP1, CORO2B, TRIM66, HNRNPK, FGD6, SLC30A9, GABARAPL1, KIF3A, PTPN3, TAF5, MYO1D, FSCN1, MYL12B, MYL12A, FXR2, SHANK3, FOXP1, DOCK4, HNRNPH2, CSRNP…	524	2596	12782	1.21214	0.981257	0.094641	13.159
GOTERM_CC_FAT	GO:0043228~non-membrane-bounded organelle	129	1.56023	0.010094	ALS2, HMGN1, ENAH, MPZL2, ATP1B4, RPS6KB1, GRIN3A, MYLIP, CBX5, CITED2, ACTG1, ANK3, MDFIC, TPT1, H2AFX, OXR1, MYO6, PSD3, SPIRE1, BICD2, KDM2B, CEP350, FNBP1L, RAD18, CLIP1, DDX31, ADD3, ERBB4, SSH2, AKAP12, NEDD9, MYBL1, ARPC5, CAPZB, PXN, NR2C2, DAZAP1, CORO2B, TRIM66, HNRNPK, FGD6, SLC30A9, GABARAPL1, KIF3A, PTPN3, TAF5, MYO1D, FSCN1, MYL12B, MYL12A, FXR2, SHANK3, FOXP1, DOCK4, HNRNPH2, CSRNP…	524	2596	12782	1.21214	0.981257	0.094641	13.159
GOTERM_BP_FAT	GO:0007411~axon guidance	12	0.145138	0.0103187	HOXA1, SEMA6A, BDNF, EFNB3, ROBO1, ANK3, RAC1, PAX6, NKX2-1, CNTN4, SEMA3A, RUNX3	625	107	13528	2.42745	1	0.134354	16.8084
GOTERM_BP_FAT	GO:0048839~inner ear development	10	0.120948	0.0103218	HOXA1, BDNF, MYO6, DLX6, PRRX1, TGFB3, SOBP, FZD3, SIX4, NR4A3	625	79	13528	2.73985	1	0.133734	16.8131
GOTERM_BP_FAT	GO:0001889~liver development	8	0.0967586	0.0104743	CADM1, JARID2, GATA6, SP3, RB1CC1, ONECUT2, ARF6, CITED2	625	53	13528	3.26714	1	0.134919	17.0402
GOTERM_MF_FAT	GO:0019901~protein kinase binding	15	0.181422	0.0106475	ACTB, SPAG9, YWHAG, ADAM10, TAOK1, MAP3K1, TGFBR2, SMAD3, SKI, FER, SMAD1, APPL1, ADD3, IRS1, MAP3K12	621	147	12983	2.13333	0.9996	0.177681	14.9872
GOTERM_BP_FAT	GO:0007010~cytoskeleton organization	32	0.387034	0.0112228	DLC1, CAV2, AGFG1, TLN2, SSH2, NEDD9, ARF6, ARPC5, CAPZB, CORO2B, ACTG1, ARHGAP6, ANK3, BCL2, RAC1, FGD6, FMNL2, CAP2, FSCN1, RICTOR, FLNB, ELMO1, SS18, SEMA6A, NRAS, PPP1R9A, PLCE1, EPS8, LASP1, CDC42BPA, CRK, TMOD1	625	436	13528	1.58861	1	0.14319	18.1465
GOTERM_BP_FAT	GO:0030500~regulation of bone mineralization	6	0.0725689	0.0112352	ACVR2A, PLA2G4A, BMP2K, TGFB3, SMAD3, ACVR1	625	30	13528	4.32896	1	0.142651	18.1648
GOTERM_BP_FAT	GO:0010551~regulation of specific transcription from RNA polymerase II promoter	11	0.133043	0.0112474	HDAC4, IKZF2, HEY1, ETS1, GATA6, MAP3K1, TBX5, CREB1, SMAD3, NCOR2, CITED2	625	94	13528	2.5329	1	0.142114	18.1827
GOTERM_MF_FAT	GO:0017016~Ras GTPase binding	11	0.133043	0.0113455	ALS2, FMNL2, PLCE1, RASGRP3, IPO7, DOCK9, RTKN, FER, RIMS1, EXOC2, DOCK4	621	91	12983	2.52717	0.999761	0.184079	15.8924
GOTERM_BP_FAT	GO:0060428~lung epithelium development	3	0.0362845	0.0119784	HOXA5, GATA6, NKX2-1	625	4	13528	16.2336	1	0.149957	19.2492
GOTERM_BP_FAT	GO:0022601~menstrual cycle phase	3	0.0362845	0.0119784	TGFB3, NKX2-1, TGFB2	625	4	13528	16.2336	1	0.149957	19.2492
GOTERM_BP_FAT	GO:0035025~positive regulation of Rho protein signal transduction	3	0.0362845	0.0119784	RAC1, LPAR2, LPAR1	625	4	13528	16.2336	1	0.149957	19.2492
GOTERM_BP_FAT	GO:0032909~regulation of transforming growth factor-beta2 production	3	0.0362845	0.0119784	SMAD4, SMAD3, TGFB2	625	4	13528	16.2336	1	0.149957	19.2492
GOTERM_BP_FAT	GO:0051891~positive regulation of cardioblast differentiation	3	0.0362845	0.0119784	GATA6, TBX5, TGFB2	625	4	13528	16.2336	1	0.149957	19.2492
GOTERM_BP_FAT	GO:0051890~regulation of cardioblast differentiation	3	0.0362845	0.0119784	GATA6, TBX5, TGFB2	625	4	13528	16.2336	1	0.149957	19.2492
GOTERM_BP_FAT	GO:0033619~membrane protein proteolysis	5	0.0604741	0.0120398	NCSTN, ADAM10, ADAM17, ADAM19, TRAF6	625	20	13528	5.4112	1	0.149961	19.3382
KEGG_PATHWAY	hsa05223:Non-small cell lung cancer	8	0.0967586	0.0121713	E2F2, NRAS, RASSF5, SOS2, CDK6, PIK3R3, STK4, AKT3	239	54	5085	3.15202	0.806206	0.0827419	13.3575
GOTERM_BP_FAT	GO:0032271~regulation of protein polymerization	9	0.108853	0.0126465	CAV2, MAP3K1, RAC1, ARF6, ARPC5, MAPRE1, RICTOR, CAPZB, RASA1	625	68	13528	2.86475	1	0.156205	20.2126
KEGG_PATHWAY	hsa04666:Fc gamma R-mediated phagocytosis	11	0.133043	0.0127458	PLA2G4A, CRKL, PIKFYVE, RAC1, ASAP2, ARF6, RPS6KB1, ARPC5, PIK3R3, CRK, AKT3	239	95	5085	2.46355	0.820739	0.0823558	13.9456
GOTERM_CC_FAT	GO:0031256~leading edge membrane	5	0.0604741	0.0132103	SLC1A2, MYO6, ROBO1, PDE4A, ADAM17	524	23	12782	5.30285	0.994554	0.119394	16.8846
GOTERM_BP_FAT	GO:0006917~induction of apoptosis	25	0.302371	0.0133416	DLC1, CEBPB, ABR, CADM1, TBX5, TGFB3, SMAD3, TRIO, BCL2L11, PLAGL1, NCSTN, ACVR1B, CUL5, TIAM2, ETS1, TIAM1, PCBP4, HIPK2, SOS2, RAC1, MAPK9, DYRK2, TRAF6, RUNX3, NET1	625	320	13528	1.691	1	0.163341	21.2033
GOTERM_BP_FAT	GO:0012502~induction of programmed cell death	25	0.302371	0.0137281	DLC1, CEBPB, ABR, CADM1, TBX5, TGFB3, SMAD3, TRIO, BCL2L11, PLAGL1, NCSTN, ACVR1B, CUL5, TIAM2, ETS1, TIAM1, PCBP4, HIPK2, SOS2, RAC1, MAPK9, DYRK2, TRAF6, RUNX3, NET1	625	321	13528	1.68573	1	0.166914	21.7491
GOTERM_BP_FAT	GO:0070302~regulation of stress-activated protein kinase signaling pathway	9	0.108853	0.0137461	MAP3K7, MDFI, MDFIC, MAP3K2, MAP3K1, HIPK3, HIPK2, PDCD4, TGFB2	625	69	13528	2.82323	1	0.166354	21.7746
GOTERM_BP_FAT	GO:0042472~inner ear morphogenesis	8	0.0967586	0.0140048	HOXA1, MYO6, DLX6, PRRX1, SOBP, FZD3, SIX4, NR4A3	625	56	13528	3.09211	1	0.168457	22.1378
GOTERM_BP_FAT	GO:0001932~regulation of protein amino acid phosphorylation	16	0.193517	0.0140583	MDFI, TGFB3, SMAD4, RICTOR, PDCD4, ACVR2A, PRKAR2A, MDFIC, MAP3K2, MAP3K1, HIPK3, RB1CC1, BCL2, ADAM17, RAPGEF4, PDGFD	625	173	13528	2.00183	1	0.168285	22.2127
GOTERM_MF_FAT	GO:0060090~molecular adaptor activity	9	0.108853	0.0140798	ARHGAP6, GRB10, CRKL, EPS8, LASP1, STAM, MTSS1L, CRK, FRS2	621	67	12983	2.80835	0.999968	0.2187	19.3524
GOTERM_MF_FAT	GO:0004714~transmembrane receptor protein tyrosine kinase activity	9	0.108853	0.0140798	EPHA5, FGFR2, IGF1R, FLT1, ERBB4, EFNB3, EPHA8, ROR1, IRS1	621	67	12983	2.80835	0.999968	0.2187	19.3524
GOTERM_BP_FAT	GO:0060284~regulation of cell development	18	0.217707	0.014088	TGFB3, SMAD4, PAX6, SMAD3, SMAD2, SMAD1, TGFB2, HDAC4, YWHAG, BDNF, YWHAH, ROBO1, BTG1, TIAM1, BCL2, CNTN4, SEMA3A, TLX3	625	205	13528	1.90052	1	0.167854	22.2542
GOTERM_CC_FAT	GO:0045121~membrane raft	13	0.157233	0.0143545	DLC1, CAV2, SLC27A1, ERBB4, GRIP1, PIKFYVE, TGFBR2, ADAM17, LRP8, ABCA1, CACNA1C, BIRC2, IRS1	524	143	12782	2.21756	0.996544	0.126237	18.2149
GOTERM_BP_FAT	GO:0060021~palate development	6	0.0725689	0.0147238	SATB2, TGFBR2, PRRX1, SMAD4, TGFB3, SMAD2	625	32	13528	4.0584	1	0.174	23.139
GOTERM_BP_FAT	GO:0070167~regulation of biomineral formation	6	0.0725689	0.0147238	ACVR2A, PLA2G4A, BMP2K, TGFB3, SMAD3, ACVR1	625	32	13528	4.0584	1	0.174	23.139
GOTERM_BP_FAT	GO:0031589~cell-substrate adhesion	11	0.133043	0.0148077	PPFIA2, DLC1, LYVE1, ARHGAP6, ITGB8, FREM1, BCL2, RAPH1, BCL2L11, PXN, FN1	625	98	13528	2.42952	1	0.174132	23.2551
GOTERM_BP_FAT	GO:0030509~BMP signaling pathway	7	0.0846638	0.0149206	ACVR2A, UBE2D3, SMAD5, SMAD4, SKI, SMAD1, ACVR1	625	44	13528	3.44349	1	0.174572	23.4109
GOTERM_MF_FAT	GO:0003704~specific RNA polymerase II transcription factor activity	7	0.0846638	0.0156642	ERF, GLIS3, CREB1, GLIS1, SMAD3, NKX2-1, VEZF1	621	43	12983	3.4034	0.99999	0.235397	21.296
GOTERM_BP_FAT	GO:0035196~gene silencing by miRNA, production of miRNAs	4	0.0483793	0.0157263	RBM3, SMAD3, SMAD2, SMAD1	625	12	13528	7.21493	1	0.182349	24.5148
GOTERM_BP_FAT	GO:0030878~thyroid gland development	4	0.0483793	0.0157263	HOXB3, HOXA3, HOXA5, NKX2-1	625	12	13528	7.21493	1	0.182349	24.5148
GOTERM_BP_FAT	GO:0030838~positive regulation of actin filament polymerization	4	0.0483793	0.0157263	MAP3K1, RAC1, ARF6, RICTOR	625	12	13528	7.21493	1	0.182349	24.5148
GOTERM_BP_FAT	GO:0070647~protein modification by small protein conjugation or removal	15	0.181422	0.0160897	BRCC3, SOCS7, MYLIP, OS9, SENP2, UBE2D3, MAP3K1, USP12, USP46, NEDD4L, TRAF6, USP33, FBXL3, MYSM1, HECTD1	625	160	13528	2.0292	1	0.185367	25.0076
GOTERM_MF_FAT	GO:0032559~adenyl ribonucleotide binding	90	1.08853	0.0161087	NUAK1, TBK1, PPIP5K2, INO80, RPS6KB1, FER, CAMKK1, ACTG1, MAP3K7, ACTR2, ACVR1B, ANKRD17, PRKAR2A, DDX17, ADCK1, RAPGEF4, CSK, IPMK, CDK15, AKT3, ATP8B4, ABCE1, SGK1, MYO6, BCR, SGK3, AARS, CDK6, CFTR, STK4, MARK2, MAP4K4, ACVR2A, EIF2AK1, HIPK3, MAPK4, HIPK2, BMP2K, ROR1, MAPK9, DDX31, UBE2W, MAP3K12, PRKD3, ACVR1, CAMK1D, MYO5A, FGFR2, CLCN3, ERBB4, MAP4K2, UBA6, AKAP9, ABCA1, UHMK1, CHD9, IGF1…	621	1497	12983	1.25691	0.999993	0.23647	21.8334
GOTERM_BP_FAT	GO:0050678~regulation of epithelial cell proliferation	9	0.108853	0.0161521	ERBB4, DLX6, PAX6, SMAD3, CDK6, FGF1, RUNX3, FOXP1, TGFB2	625	71	13528	2.74371	1	0.185218	25.092
GOTERM_BP_FAT	GO:0016331~morphogenesis of embryonic epithelium	8	0.0967586	0.0167861	MAP3K7, DLC1, FZD3, CELSR1, TRAF6, IPMK, SHANK3, HECTD1	625	58	13528	2.98549	1	0.190979	25.9439
GOTERM_BP_FAT	GO:0030518~steroid hormone receptor signaling pathway	8	0.0967586	0.0167861	AR, YWHAH, GRIP1, NCOA6, PIAS1, MED13, NR3C1, PPARGC1B	625	58	13528	2.98549	1	0.190979	25.9439
GOTERM_BP_FAT	GO:0060429~epithelium development	19	0.229802	0.0178802	DLC1, TBX5, ONECUT2, SMAD4, PAX6, FZD3, EHF, CELSR1, SHANK3, MAP3K7, HOXA5, GATA6, DLX6, BCL2, NKX2-1, TRAF6, VEZF1, IPMK, HECTD1	625	227	13528	1.81168	1	0.201323	27.3924
GOTERM_BP_FAT	GO:0031399~regulation of protein modification process	23	0.278181	0.0183678	MDFI, DLC1, BTRC, TGFB3, SMAD4, NDFIP2, RICTOR, PDCD4, HDAC4, ACVR2A, PRKAR2A, SET, MDFIC, MAP3K2, MAP3K1, HIPK3, RB1CC1, BCL2, RNF139, ADAM17, RAPGEF4, PIAS1, PDGFD	625	295	13528	1.68756	1	0.205384	28.0294
GOTERM_BP_FAT	GO:0003006~reproductive developmental process	21	0.253991	0.0188472	AR, AGFG1, HMGCR, SMAD5, AFF4, TGFB3, RPS6KB1, BCL2L11, NR2C2, TGFB2, CITED2, INHBB, ACVR2A, IGF1R, SDC1, PLA2G4A, BCL2, NKX2-1, FNDC3A, TBPL1, ACVR1	625	262	13528	1.73489	1	0.209307	28.6504
GOTERM_MF_FAT	GO:0032555~purine ribonucleotide binding	107	1.29415	0.0192258	TBK1, RAB1B, INO80, RPS6KB1, ACTG1, MAP3K7, PRKAR2A, DDX17, RAPGEF4, MYO6, BCR, AARS, STK4, MARK2, MAP4K4, EIF2AK1, MAPK4, ROR1, BMP2K, RAB14, DDX31, MAPK9, FGFR2, CLCN3, ERBB4, MAP4K2, UBA6, ARF6, ABCA1, UHMK1, UBE2D3, DDX46, RAC1, DYRK2, RUNX3, HCN1, KIF3A, TAOK1, TGFBR2, MYO1D, DOCK9, TRIO, EPHA5, EPHA8, CDC42BPA, RHEB, RIT1, MYLK, NUAK1, RAB5C, PPIP5K2, FER, CAMKK1, ANKRD17, ACVR1B, ACTR2, AD…	621	1836	12983	1.21841	0.999999	0.270469	25.5065
GOTERM_MF_FAT	GO:0032553~ribonucleotide binding	107	1.29415	0.0192258	TBK1, RAB1B, INO80, RPS6KB1, ACTG1, MAP3K7, PRKAR2A, DDX17, RAPGEF4, MYO6, BCR, AARS, STK4, MARK2, MAP4K4, EIF2AK1, MAPK4, ROR1, BMP2K, RAB14, DDX31, MAPK9, FGFR2, CLCN3, ERBB4, MAP4K2, UBA6, ARF6, ABCA1, UHMK1, UBE2D3, DDX46, RAC1, DYRK2, RUNX3, HCN1, KIF3A, TAOK1, TGFBR2, MYO1D, DOCK9, TRIO, EPHA5, EPHA8, CDC42BPA, RHEB, RIT1, MYLK, NUAK1, RAB5C, PPIP5K2, FER, CAMKK1, ANKRD17, ACVR1B, ACTR2, AD…	621	1836	12983	1.21841	0.999999	0.270469	25.5065
GOTERM_BP_FAT	GO:0031053~primary microRNA processing	3	0.0362845	0.0193567	SMAD3, SMAD2, SMAD1	625	5	13528	12.9869	1	0.213474	29.3048
GOTERM_BP_FAT	GO:0032232~negative regulation of actin filament bundle formation	3	0.0362845	0.0193567	DLC1, ARHGAP6, MAP3K1	625	5	13528	12.9869	1	0.213474	29.3048
GOTERM_BP_FAT	GO:0043271~negative regulation of ion transport	5	0.0604741	0.0197337	BEST3, BCL2, STIM2, NEDD4L, HTR2A	625	23	13528	4.70539	1	0.216288	29.7855
GOTERM_BP_FAT	GO:0031050~dsRNA fragmentation	4	0.0483793	0.0197554	RBM3, SMAD3, SMAD2, SMAD1	625	13	13528	6.65994	1	0.215615	29.8131
GOTERM_BP_FAT	GO:0008104~protein localization	55	0.665215	0.0197885	ALS2, GRPEL2, TLN2, AP1G1, GRIP1, RAB5C, XPO4, PAX6, TGFB3, RAB1B, AP3S1, TGFB2, OS9, BLZF1, AP2B1, ANK3, ZFYVE9, STAM, KPNB1, SCAMP3, MYO6, FLNB, SENP2, RAB11FIP4, COLQ, IPO7, RAB14, VPS26A, DERL2, EXOC8, MTX3, AKAP12, SNX4, ARF6, ABCA1, RIMS1, PIKFYVE, NUP50, PPP3CA, APPBP2, SNX24, EXOC5, PCSK5, TRAM1, TNPO1, EXOC2, MDFI, HCN1, GABARAPL2, SNX27, EPS15, YWHAG, YWHAH, RAB30, LRP2	625	882	13528	1.34973	1	0.215058	29.8551
GOTERM_BP_FAT	GO:0006470~protein amino acid dephosphorylation	13	0.157233	0.019944	PPP6C, PPP2R3A, PTPN3, SSH2, PTPN12, MTMR3, PPM1D, EYA2, BCL2, PTP4A2, PPP3CA, DUSP6, PPP5C	625	133	13528	2.11566	1	0.215687	30.0522
GOTERM_BP_FAT	GO:0080135~regulation of cellular response to stress	11	0.133043	0.0203647	MAP3K7, MDFI, BRCC3, MDFIC, MAP3K2, MAP3K1, HIPK3, HIPK2, H2AFX, PDCD4, TGFB2	625	103	13528	2.31158	1	0.218854	30.5831
GOTERM_BP_FAT	GO:0051329~interphase of mitotic cell cycle	11	0.133043	0.0203647	PPP6C, ACVR1B, PPM1D, CUL5, BCL2, CAMK2D, ADAM17, CDK6, CAMK2B, PPP3CA, ACVR1	625	103	13528	2.31158	1	0.218854	30.5831
GOTERM_CC_FAT	GO:0016604~nuclear body	14	0.169328	0.0205647	RREB1, CCNL1, YTHDC1, SKI, CBX5, RPA1, SON, DDX46, HIPK2, NUDT21, CPSF6, PIAS1, NCOR2, PRPF40A	524	168	12782	2.03276	0.99971	0.172568	25.097
GOTERM_MF_FAT	GO:0035091~phosphoinositide binding	11	0.133043	0.020928	SH3PXD2A, SGK3, SBF2, SNX27, SNX4, EEA1, SNX24, ARAP2, ZFYVE1, ZCCHC14, ITPR2	621	100	12983	2.29973	1	0.28545	27.4436
GOTERM_BP_FAT	GO:0032956~regulation of actin cytoskeleton organization	10	0.120948	0.0213165	DLC1, ARHGAP6, MAP3K1, RAC1, SMAD3, ARF6, ARPC5, RICTOR, CAPZB, RASA1	625	89	13528	2.432	1	0.227008	31.77
GOTERM_CC_FAT	GO:0043233~organelle lumen	92	1.11272	0.0216633	E2F2, GRPEL2, ZBTB33, KDM6A, E2F7, NR6A1, NAA15, DNAJC10, TGFB3, FOXO1, RLIM, CBX5, OS9, TGFB2, BLZF1, MDFIC, GATA6, H2AFX, MKX, FGF1, KPNB1, AKIRIN2, TBPL1, OXR1, SATB2, ZBTB20, MYO6, RREB1, SOX11, CCNL1, MED13, ZFR, PPARGC1B, GTF2H1, KDM2B, ANKRD28, HIPK2, NCOA6, CPSF6, DDX31, PIAS1, CLOCK, ING3, MTDH, ZBTB10, GLIS1, NR3C1, MYBL1, IVNS1ABP, NR2C2, ATF1, DAZAP1, RPA1, SET, HNRNPK, DDX46, FIGN, N…	524	1820	12782	1.23306	0.999813	0.177265	26.257
GOTERM_BP_FAT	GO:0030522~intracellular receptor-mediated signaling pathway	9	0.108853	0.0218514	AR, FLT1, YWHAH, GRIP1, NCOA6, PIAS1, MED13, NR3C1, PPARGC1B	625	75	13528	2.59738	1	0.231123	32.4286
GOTERM_MF_FAT	GO:0004843~ubiquitin-specific protease activity	5	0.0604741	0.0221162	BRCC3, USP12, USP46, USP33, MYSM1	621	23	12983	4.54491	1	0.293787	28.7678
GOTERM_BP_FAT	GO:0001892~embryonic placenta development	5	0.0604741	0.0228391	CEBPB, SP3, PRDM1, ARNT, CITED2	625	24	13528	4.50933	1	0.239367	33.629
GOTERM_MF_FAT	GO:0030165~PDZ domain binding	7	0.0846638	0.023525	CLCN3, CADM1, ADAM17, CFTR, LPAR2, LPAR1, DOCK4	621	47	12983	3.11375	1	0.304099	30.3086
GOTERM_MF_FAT	GO:0016790~thiolester hydrolase activity	11	0.133043	0.0236817	USP29, PAN2, BRCC3, USP12, USP37, USP46, USP48, USP33, MYSM1, USP45, USP31	621	102	12983	2.25463	1	0.300607	30.478
GOTERM_BP_FAT	GO:0016265~death	46	0.556362	0.0239611	DLC1, ALS2, E2F2, CADM1, RTKN, ARF6, RNF216, PDCD4, TGFB2, TNFRSF11B, ECE1, TIAM2, GATA6, TIAM1, MAP3K1, BCL2, SOS2, RAC1, DYRK2, SEMA3A, TRAF6, NET1, AR, SGK1, ABR, KLF11, RYBP, NR4A2, SMAD3, TRIO, STK4, BIRC2, BCL2L11, ELMO1, NCKAP1, NCSTN, NRAS, ATXN2, SEMA6A, RASSF5, EYA2, CSRNP3, ZFYVE26, HIPK3, HIPK2, HTR2A	625	724	13528	1.37522	1	0.248679	34.9681
GOTERM_BP_FAT	GO:0051325~interphase	11	0.133043	0.0243544	PPP6C, ACVR1B, PPM1D, CUL5, BCL2, CAMK2D, ADAM17, CDK6, CAMK2B, PPP3CA, ACVR1	625	106	13528	2.24616	1	0.25127	35.4315
GOTERM_CC_FAT	GO:0044456~synapse part	18	0.217707	0.0244007	ALS2, DLGAP1, ADAM10, CADM1, ERBB4, GRIP1, DLGAP2, GABRB2, CABP1, PSD3, CPEB1, GRIN3A, RIMS1, SHANK3, SLC1A2, EPS8, DLG4, CACNA1C	524	246	12782	1.78486	0.999938	0.193614	29.0752
GOTERM_BP_FAT	GO:0030001~metal ion transport	32	0.387034	0.0248003	SLC8A3, SLC38A2, CACHD1, SCN3A, ATP1B4, KCNA1, KCNA4, CACNB2, KCNA6, GRIN3A, KCNJ2, KCNJ3, TPT1, CAMK2D, SLC4A8, CAMK2B, PPP3CA, NEDD4L, SLC30A9, KCNQ1, JPH1, SLC4A5, SLC30A7, HCN1, SGK1, STIM2, HEPHL1, ITPR2, KCNN3, CACNA1C, KCNH2, CACNA1D	625	465	13528	1.48953	1	0.254299	35.953
GOTERM_MF_FAT	GO:0000166~nucleotide binding	127	1.53604	0.0251041	GRPEL2, TBK1, HMGCR, U2AF2, RBM3, RAB1B, INO80, RPS6KB1, ACTG1, MAP3K7, PRKAR2A, DDX17, RAPGEF4, MYO6, BCR, AARS, NAV3, STK4, PPARGC1B, MARK2, MAP4K4, RBPMS, EIF2AK1, MAPK4, BMP2K, ROR1, RAB14, MAPK9, DDX31, FGFR2, CLCN3, ERBB4, MAP4K2, UBA6, ARF6, ABCA1, UHMK1, DAZAP1, UBE2D3, DDX46, RAC1, DYRK2, PABPC1, SLC30A9, RUNX3, HCN1, KIF3A, TAOK1, MYO1D, TGFBR2, DOCK9, TRIO, SKI, EPHA5, HNRNPH2, EPHA8, …	621	2245	12983	1.18269	1	0.310444	31.9986
GOTERM_BP_FAT	GO:0030097~hemopoiesis	19	0.229802	0.0253285	EGR1, SMAD5, TGFBR2, CDK6, SOX6, CBFB, FOXP1, TGFB2, RPA1, HOXB3, HDAC4, SNRK, SP3, BCL2, BCL11B, NCOA6, HOXA9, ADAM17, TRAF6	625	236	13528	1.74259	1	0.258022	36.5657
GOTERM_BP_FAT	GO:0030879~mammary gland development	8	0.0967586	0.0254008	IGF1R, CAV2, ERBB4, CREB1, TGFB3, HOXA9, IRS1, BCL2L11	625	63	13528	2.74855	1	0.257684	36.6492
GOTERM_BP_FAT	GO:0032970~regulation of actin filament-based process	10	0.120948	0.0258355	DLC1, ARHGAP6, MAP3K1, RAC1, SMAD3, ARF6, ARPC5, RICTOR, CAPZB, RASA1	625	92	13528	2.3527	1	0.260526	37.1486
GOTERM_CC_FAT	GO:0030175~filopodium	5	0.0604741	0.0260271	ENAH, PPP1R9A, TIAM2, FSCN1, RAPH1	524	28	12782	4.35592	0.999968	0.201271	30.702
GOTERM_BP_FAT	GO:0032273~positive regulation of protein polymerization	5	0.0604741	0.0262252	CAV2, MAP3K1, RAC1, ARF6, RICTOR	625	25	13528	4.32896	1	0.262945	37.5933
GOTERM_BP_FAT	GO:0043506~regulation of JUN kinase activity	6	0.0725689	0.0264216	MDFI, MDFIC, MAP3K2, MAP3K1, HIPK3, PDCD4	625	37	13528	3.50997	1	0.263666	37.8161
GOTERM_MF_FAT	GO:0008270~zinc ion binding	130	1.57233	0.0265596	PLEKHM3, RNF216, MYLIP, RORA, ZNRF2, GATA6, TRIM44, LUC7L2, RC3H2, RC3H1, PHRF1, RREB1, ZHX2, KDM2B, MTF1, MTF2, RNF139, RAD18, CLIP1, PRDM2, PRDM1, PIAS1, ANKFY1, ADAMTS5, FBXO40, AGFG1, ASAP2, RIMS1, PXN, NR2C2, ATF2, PLAGL1, ARIH1, ARIH2, TRIM66, ECE1, CASZ1, VEZF1, TRAF6, FGD6, SLC30A9, SLC30A7, ESRRA, ZBTB46, IKZF2, KLF8, KLF11, NR4A2, RYBP, SKI, NR4A3, FOXP1, HDAC4, ZFHX4, LASP1, EBF3, SALL…	621	2311	12983	1.17605	1	0.320117	33.5224
GOTERM_BP_FAT	GO:0043087~regulation of GTPase activity	12	0.145138	0.026689	ALS2, TBC1D15, ARHGAP6, SMAP1, AGFG1, TBC1D12, RASGRP3, TBC1D14, ASAP2, RICTOR, FGD6, ARAP2	625	123	13528	2.11169	1	0.264992	38.1185
GOTERM_BP_FAT	GO:0060348~bone development	12	0.145138	0.026689	BMP3, SATB2, BCL2, SP3, SMAD5, ANKRD11, TGFB3, SMAD3, SMAD1, TRAF6, SLC26A2, CBFB	625	123	13528	2.11169	1	0.264992	38.1185
GOTERM_MF_FAT	GO:0031625~ubiquitin protein ligase binding	6	0.0725689	0.0270601	ACVR1B, CUL5, SMAD3, RAD18, SKI, SMAD2	621	36	12983	3.48443	1	0.319987	34.0389
GOTERM_BP_FAT	GO:0048167~regulation of synaptic plasticity	8	0.0967586	0.0274292	EGR1, NRAS, BDNF, YWHAG, YWHAH, MYO6, DLG4, CNTN4	625	64	13528	2.7056	1	0.270333	38.9482
GOTERM_MF_FAT	GO:0003713~transcription coactivator activity	18	0.217707	0.0276208	GRIP1, CRTC1, PRRX1, MED13, CBFB, NR2C2, PPARGC1B, ARNT, ATF2, CITED2, MTF1, TFEC, NCOA6, PIAS1, MYSM1, TBPL1, TFDP1, SERTAD2	621	214	12983	1.7585	1	0.320446	34.6132
GOTERM_CC_FAT	GO:0015629~actin cytoskeleton	19	0.229802	0.0281434	MYO5A, SH3PXD2A, MYO6, TLN2, MYO1D, FSCN1, MYL12B, MYL12A, ARPC5, CAPZB, FLNB, TPM4, CORO2B, ACTG1, ACTR2, PPP1R9A, ARHGAP6, LASP1, ADAM17	524	269	12782	1.72293	0.999986	0.211871	32.7669
GOTERM_BP_FAT	GO:0060395~SMAD protein signal transduction	3	0.0362845	0.0281554	HIPK2, SMAD4, SKI	625	6	13528	10.8224	1	0.275478	39.7519
GOTERM_MF_FAT	GO:0005070~SH3/SH2 adaptor activity	7	0.0846638	0.028299	ARHGAP6, GRB10, CRKL, EPS8, LASP1, STAM, CRK	621	49	12983	2.98666	1	0.322001	35.3015
GOTERM_BP_FAT	GO:0043408~regulation of MAPKKK cascade	11	0.133043	0.0288784	MAP3K7, MDFI, MDFIC, MAP3K2, MAP3K1, HIPK3, HIPK2, LPAR2, LPAR1, PDCD4, TGFB2	625	109	13528	2.18434	1	0.28052	40.5422
GOTERM_MF_FAT	GO:0005524~ATP binding	87	1.05225	0.0289613	NUAK1, TBK1, PPIP5K2, INO80, RPS6KB1, FER, CAMKK1, ACTG1, MAP3K7, ACTR2, ACVR1B, ANKRD17, DDX17, ADCK1, CSK, IPMK, CDK15, AKT3, ATP8B4, ABCE1, SGK1, MYO6, BCR, SGK3, AARS, CDK6, CFTR, STK4, MARK2, MAP4K4, ACVR2A, EIF2AK1, HIPK3, MAPK4, HIPK2, BMP2K, ROR1, MAPK9, DDX31, UBE2W, MAP3K12, PRKD3, ACVR1, CAMK1D, MYO5A, FGFR2, CLCN3, ERBB4, MAP4K2, UBA6, AKAP9, ABCA1, UHMK1, CHD9, IGF1R, UBE2D3, DDX46, …	621	1477	12983	1.23147	1	0.323354	35.9672
GOTERM_BP_FAT	GO:0001708~cell fate specification	7	0.0846638	0.0290926	EYA2, SALL1, NKX2-1, TLX3, FGF1, FRS2, HOXD10	625	51	13528	2.97085	1	0.281287	40.7744
GOTERM_BP_FAT	GO:0045767~regulation of anti-apoptosis	6	0.0725689	0.0293097	ERBB4, BTG2, ADM, RTKN, SMAD1, RASA1	625	38	13528	3.4176	1	0.282072	41.009
GOTERM_BP_FAT	GO:0006509~membrane protein ectodomain proteolysis	4	0.0483793	0.0293546	NCSTN, ADAM10, ADAM17, ADAM19	625	15	13528	5.77195	1	0.281436	41.0574
GOTERM_BP_FAT	GO:0046328~regulation of JNK cascade	8	0.0967586	0.0295649	MAP3K7, MDFI, MDFIC, MAP3K2, MAP3K1, HIPK3, HIPK2, PDCD4	625	65	13528	2.66398	1	0.282157	41.2835
GOTERM_BP_FAT	GO:0048754~branching morphogenesis of a tube	8	0.0967586	0.0295649	FLT1, HOXA5, BCL2, TGFBR2, SMAD4, PLXND1, MYCN, ACVR1	625	65	13528	2.66398	1	0.282157	41.2835
GOTERM_BP_FAT	GO:0016579~protein deubiquitination	5	0.0604741	0.0298964	BRCC3, USP12, USP46, USP33, MYSM1	625	26	13528	4.16246	1	0.283858	41.6384
GOTERM_MF_FAT	GO:0017002~activin receptor activity	3	0.0362845	0.0300451	ACVR2A, ACVR1B, ACVR1	621	6	12983	10.4533	1	0.328478	37.0427
GOTERM_MF_FAT	GO:0042803~protein homodimerization activity	25	0.302371	0.030289	ALS2, GRPEL2, CAV2, CLCN3, ADAM10, IKZF2, CEBPB, CADM1, HMGCR, NR6A1, SMAD4, SMAD3, EEA1, STK4, FOXP1, TGFB2, INHBB, TRIM66, EIF2AK1, ECE1, SBF2, BCL2, CLIP1, MAP3K12, ACVR1	621	334	12983	1.56487	1	0.325948	37.2824
GOTERM_BP_FAT	GO:0006915~apoptosis	39	0.471698	0.0304912	DLC1, E2F2, CADM1, RTKN, ARF6, RNF216, PDCD4, TNFRSF11B, ECE1, TIAM2, GATA6, TIAM1, MAP3K1, BCL2, SOS2, RAC1, DYRK2, SEMA3A, TRAF6, NET1, SGK1, ABR, KLF11, RYBP, SMAD3, TRIO, STK4, BIRC2, BCL2L11, ELMO1, NCKAP1, NCSTN, SEMA6A, NRAS, RASSF5, EYA2, CSRNP3, HIPK3, HIPK2	625	602	13528	1.40224	1	0.287663	42.27
GOTERM_BP_FAT	GO:0007568~aging	11	0.133043	0.0305108	NRAS, SLC1A2, PLA2G4A, ADM, BCL2, SERPINE1, TGFB3, RPS6KB1, LRP2, PDCD4, HTR2A	625	110	13528	2.16448	1	0.286816	42.2907
GOTERM_BP_FAT	GO:0008283~cell proliferation	30	0.362845	0.0307034	ZMYND11, ERBB4, NR6A1, EHF, NR2C2, TGFB2, BLZF1, CUL5, DAB2, BCL2, RAC1, HHIP, FRS2, RUNX3, TFDP1, ERF, ERG, AR, SOX11, FSCN1, FZD3, APPL1, CTNNBIP1, EPS15, ACVR2A, PLCE1, EPS8, MAPRE2, MAPRE1, LRP2	625	436	13528	1.48932	1	0.28736	42.4937
GOTERM_BP_FAT	GO:0006816~calcium ion transport	13	0.157233	0.0312856	SLC8A3, CACHD1, STIM2, CACNB2, GRIN3A, ITPR2, TPT1, CAMK2D, CAMK2B, PPP3CA, CACNA1C, JPH1, CACNA1D	625	142	13528	1.98157	1	0.290989	43.1035
GOTERM_BP_FAT	GO:0044087~regulation of cellular component biogenesis	13	0.157233	0.0312856	DLC1, CAV2, ARHGAP6, MAP3K1, RAC1, TGFB3, SMAD3, ARF6, ARPC5, MAPRE1, RICTOR, CAPZB, RASA1	625	142	13528	1.98157	1	0.290989	43.1035
GOTERM_BP_FAT	GO:0006511~ubiquitin-dependent protein catabolic process	19	0.229802	0.0314626	PAN2, DERL2, BTRC, ERLIN1, OS9, USP29, ARIH1, UBE2D3, CUL5, ARIH2, MAP3K1, SIAH3, USP12, USP37, USP46, USP48, USP33, USP45, USP31	625	242	13528	1.69939	1	0.291386	43.2877
GOTERM_CC_FAT	GO:0070013~intracellular organelle lumen	89	1.07644	0.031611	E2F2, GRPEL2, ZBTB33, KDM6A, E2F7, NR6A1, NAA15, DNAJC10, FOXO1, RLIM, CBX5, OS9, BLZF1, MDFIC, GATA6, H2AFX, MKX, FGF1, KPNB1, AKIRIN2, TBPL1, OXR1, SATB2, ZBTB20, MYO6, RREB1, SOX11, CCNL1, MED13, ZFR, PPARGC1B, GTF2H1, KDM2B, ANKRD28, HIPK2, NCOA6, CPSF6, DDX31, PIAS1, CLOCK, ING3, MTDH, ZBTB10, GLIS1, NR3C1, MYBL1, IVNS1ABP, NR2C2, ATF1, DAZAP1, RPA1, SET, HNRNPK, DDX46, FIGN, NUP50, NUDT21, …	524	1779	12782	1.22034	0.999997	0.230739	36.0273
GOTERM_BP_FAT	GO:0016050~vesicle organization	7	0.0846638	0.0316538	EPS15, ALS2, CAV2, BCL2, DLG4, EEA1, ABCA1	625	52	13528	2.91372	1	0.291891	43.486
GOTERM_BP_FAT	GO:0008584~male gonad development	7	0.0846638	0.0316538	ACVR2A, SDC1, AR, BCL2, NKX2-1, FNDC3A, BCL2L11	625	52	13528	2.91372	1	0.291891	43.486
GOTERM_BP_FAT	GO:0055002~striated muscle cell development	7	0.0846638	0.0316538	ALS2, ACTG1, CAV2, SDC1, CACNB2, PPP3CA, TMOD1	625	52	13528	2.91372	1	0.291891	43.486
GOTERM_BP_FAT	GO:0042471~ear morphogenesis	8	0.0967586	0.0318099	HOXA1, MYO6, DLX6, PRRX1, SOBP, FZD3, SIX4, NR4A3	625	66	13528	2.62361	1	0.292117	43.6474
GOTERM_BP_FAT	GO:0007611~learning or memory	11	0.133043	0.0322072	EGR1, NRAS, BDNF, HMGCR, DLG4, TMOD2, RPS6KB1, ACSL4, CACNA1C, VLDLR, HTR2A	625	111	13528	2.14498	1	0.294217	44.0563
GOTERM_CC_FAT	GO:0005905~coated pit	6	0.0725689	0.0328693	EPS15, DAB2, AP2B1, MYO6, LRP2, VLDLR	524	44	12782	3.32634	0.999998	0.234613	37.1737
GOTERM_BP_FAT	GO:0008219~cell death	45	0.544267	0.0335269	DLC1, ALS2, E2F2, CADM1, RTKN, ARF6, RNF216, PDCD4, TGFB2, TNFRSF11B, ECE1, TIAM2, GATA6, TIAM1, MAP3K1, BCL2, SOS2, RAC1, DYRK2, SEMA3A, TRAF6, NET1, AR, SGK1, ABR, KLF11, RYBP, SMAD3, TRIO, STK4, BIRC2, BCL2L11, ELMO1, NCKAP1, NCSTN, NRAS, ATXN2, SEMA6A, RASSF5, EYA2, CSRNP3, ZFYVE26, HIPK3, HIPK2, HTR2A	625	719	13528	1.35468	1	0.303374	45.3944
GOTERM_CC_FAT	GO:0031974~membrane-enclosed lumen	92	1.11272	0.0338192	E2F2, GRPEL2, ZBTB33, KDM6A, E2F7, NR6A1, NAA15, DNAJC10, TGFB3, FOXO1, RLIM, CBX5, OS9, TGFB2, BLZF1, MDFIC, GATA6, H2AFX, MKX, FGF1, KPNB1, AKIRIN2, TBPL1, OXR1, SATB2, ZBTB20, MYO6, RREB1, SOX11, CCNL1, MED13, ZFR, PPARGC1B, GTF2H1, KDM2B, ANKRD28, HIPK2, NCOA6, CPSF6, DDX31, PIAS1, CLOCK, ING3, MTDH, ZBTB10, GLIS1, NR3C1, MYBL1, IVNS1ABP, NR2C2, ATF1, DAZAP1, RPA1, SET, HNRNPK, DDX46, FIGN, N…	524	1856	12782	1.20914	0.999999	0.236414	38.0264
GOTERM_BP_FAT	GO:0008624~induction of apoptosis by extracellular signals	11	0.133043	0.0339689	NCSTN, ABR, TIAM2, TIAM1, SOS2, RAC1, TRIO, MAPK9, TRAF6, BCL2L11, NET1	625	112	13528	2.12583	1	0.305723	45.8358
GOTERM_BP_FAT	GO:0048705~skeletal system morphogenesis	11	0.133043	0.0339689	HOXB3, SATB2, HOXA3, HOXA5, GFPT1, ANKRD11, TGFBR2, PRRX1, TGFB3, SIX4, HOXD10	625	112	13528	2.12583	1	0.305723	45.8358
GOTERM_BP_FAT	GO:0022612~gland morphogenesis	4	0.0483793	0.0349208	BCL2, PAX6, TGFB3, TGFB2	625	16	13528	5.4112	1	0.311881	46.775
GOTERM_BP_FAT	GO:0001558~regulation of cell growth	16	0.193517	0.035053	DERL2, ADAM10, SMAD4, SMAD3, TGFB2, ACVR1B, BLZF1, DAB2, PLCE1, BTG1, BCL2, CAMK2D, ADAM17, SEMA3A, NET1, SERTAD2	625	194	13528	1.78514	1	0.311842	46.9041
GOTERM_CC_FAT	GO:0030425~dendrite	13	0.157233	0.0355293	HCN1, ALS2, PPP1R9A, AR, SLC1A2, CADM1, DLGAP2, SEMA3A, CPEB1, KCNJ2, CACNA1C, CAPRIN1, HTR2A	524	163	12782	1.94546	0.999999	0.242746	39.5346
GOTERM_BP_FAT	GO:0021915~neural tube development	8	0.0967586	0.0366357	MAP3K7, DLC1, PAX6, FZD3, CELSR1, TRAF6, IPMK, HECTD1	625	68	13528	2.54645	1	0.322523	48.4282
GOTERM_BP_FAT	GO:0008344~adult locomotory behavior	7	0.0846638	0.0372061	EFNB3, EPS8, HIPK2, NR4A2, PBX3, CACNA1C, HOXD10	625	54	13528	2.80581	1	0.325643	48.9673
GOTERM_BP_FAT	GO:0030833~regulation of actin filament polymerization	7	0.0846638	0.0372061	MAP3K1, RAC1, ARF6, ARPC5, RICTOR, CAPZB, RASA1	625	54	13528	2.80581	1	0.325643	48.9673
GOTERM_BP_FAT	GO:0012501~programmed cell death	39	0.471698	0.0374342	DLC1, E2F2, CADM1, RTKN, ARF6, RNF216, PDCD4, TNFRSF11B, ECE1, TIAM2, GATA6, TIAM1, MAP3K1, BCL2, SOS2, RAC1, DYRK2, SEMA3A, TRAF6, NET1, SGK1, ABR, KLF11, RYBP, SMAD3, TRIO, STK4, BIRC2, BCL2L11, ELMO1, NCKAP1, NCSTN, SEMA6A, NRAS, RASSF5, EYA2, CSRNP3, HIPK3, HIPK2	625	611	13528	1.38158	1	0.326251	49.1814
GOTERM_BP_FAT	GO:0043066~negative regulation of apoptosis	25	0.302371	0.0374464	CEBPB, SGK3, AARS, TGFB3, NR4A2, SMAD3, FOXO1, GCLM, CITED2, MAP3K7, IGF1R, NRAS, SON, BDNF, BTG2, HIPK3, RB1CC1, BCL2, BCL11B, HIPK2, TPT1, ADAM17, TRAF6, RASA1, ACVR1	625	354	13528	1.52859	1	0.325295	49.1928
GOTERM_BP_FAT	GO:0032844~regulation of homeostatic process	11	0.133043	0.0376921	ACVR2A, ACVR1B, PLA2G4A, TNFRSF11B, SMAP1, ETS1, BCL2, ADAM17, CDK6, GCLM, ARNT	625	114	13528	2.08853	1	0.326026	49.4224
GOTERM_BP_FAT	GO:0007173~epidermal growth factor receptor signaling pathway	5	0.0604741	0.0381057	EPS15, PLCE1, EPS8, ADAM17, SOCS5	625	28	13528	3.86514	1	0.327953	49.8067
GOTERM_BP_FAT	GO:0035051~cardiac cell differentiation	5	0.0604741	0.0381057	GATA6, TBX5, SOX6, FOXP1, TGFB2	625	28	13528	3.86514	1	0.327953	49.8067
GOTERM_BP_FAT	GO:0042921~glucocorticoid receptor signaling pathway	3	0.0362845	0.0382281	YWHAH, NCOA6, NR3C1	625	7	13528	9.27634	1	0.327789	49.9199
GOTERM_BP_FAT	GO:0048013~ephrin receptor signaling pathway	3	0.0362845	0.0382281	SS18, EFNB3, TIAM1	625	7	13528	9.27634	1	0.327789	49.9199
GOTERM_BP_FAT	GO:0007435~salivary gland morphogenesis	3	0.0362845	0.0382281	PAX6, TGFB3, TGFB2	625	7	13528	9.27634	1	0.327789	49.9199
GOTERM_MF_FAT	GO:0030554~adenyl nucleotide binding	91	1.10063	0.0384759	GRPEL2, NUAK1, TBK1, PPIP5K2, INO80, RPS6KB1, FER, CAMKK1, ACTG1, MAP3K7, ACTR2, ACVR1B, ANKRD17, PRKAR2A, DDX17, ADCK1, RAPGEF4, CSK, IPMK, CDK15, AKT3, ATP8B4, ABCE1, SGK1, MYO6, BCR, SGK3, AARS, CDK6, CFTR, STK4, MARK2, MAP4K4, ACVR2A, EIF2AK1, HIPK3, MAPK4, HIPK2, BMP2K, ROR1, MAPK9, DDX31, UBE2W, MAP3K12, PRKD3, ACVR1, CAMK1D, MYO5A, FGFR2, CLCN3, ERBB4, MAP4K2, UBA6, AKAP9, ABCA1, UHMK1, CH…	621	1577	12983	1.20641	1	0.390127	44.8509
GOTERM_BP_FAT	GO:0035107~appendage morphogenesis	10	0.120948	0.0389299	WNT5A, LMBR1, ECE1, DLX6, TBX5, PRRX1, HOXA9, SKI, PCSK5, HOXD10	625	99	13528	2.18634	1	0.331727	50.5643
GOTERM_BP_FAT	GO:0035108~limb morphogenesis	10	0.120948	0.0389299	WNT5A, LMBR1, ECE1, DLX6, TBX5, PRRX1, HOXA9, SKI, PCSK5, HOXD10	625	99	13528	2.18634	1	0.331727	50.5643
KEGG_PATHWAY	hsa00562:Inositol phosphate metabolism	7	0.0846638	0.0389749	PLCE1, IMPA1, PLCB4, SYNJ1, PIKFYVE, PLCD1, IPMK	239	54	5085	2.75802	0.995142	0.224055	37.2155
GOTERM_BP_FAT	GO:0034329~cell junction assembly	6	0.0725689	0.0391349	DLC1, ARHGAP6, TJP1, TLN2, BCL2, FN1	625	41	13528	3.16753	1	0.332133	50.7511
GOTERM_BP_FAT	GO:0001503~ossification	11	0.133043	0.0396556	BMP3, SATB2, BCL2, SP3, SMAD5, TGFB3, SMAD3, SMAD1, TRAF6, SLC26A2, CBFB	625	115	13528	2.07037	1	0.334741	51.2224
GOTERM_BP_FAT	GO:0010627~regulation of protein kinase cascade	19	0.229802	0.0399333	MDFI, TBK1, TSPAN6, NDFIP2, LPAR2, RICTOR, LPAR1, PDCD4, BIRC2, TGFB2, MAP3K7, TMEM9B, MDFIC, MAP3K2, HIPK3, MAP3K1, HIPK2, TRAF6, PPP5C	625	249	13528	1.65161	1	0.335636	51.472
GOTERM_BP_FAT	GO:0051130~positive regulation of cellular component organization	15	0.181422	0.040653	CAV2, TGFB3, SMAD4, SMAD3, ARF6, SMAD2, RICTOR, SMAD1, TGFB2, PLA2G4A, TIAM1, ROBO1, MAP3K1, RAC1, NEDD4L	625	181	13528	1.79377	1	0.339572	52.1134
GOTERM_MF_FAT	GO:0034713~type I transforming growth factor beta receptor binding	3	0.0362845	0.0407499	TGFBR2, TGFB3, SMAD2	621	7	12983	8.95997	1	0.402774	46.7964
KEGG_PATHWAY	hsa04960:Aldosterone-regulated sodium reabsorption	6	0.0725689	0.0408452	SGK1, ATP1B4, NR3C2, NEDD4L, PIK3R3, IRS1	239	41	5085	3.11358	0.996258	0.224314	38.6312
GOTERM_BP_FAT	GO:0035195~gene silencing by miRNA	4	0.0483793	0.0409899	RBM3, SMAD3, SMAD2, SMAD1	625	17	13528	5.09289	1	0.340842	52.4109
KEGG_PATHWAY	hsa05222:Small cell lung cancer	9	0.108853	0.0416661	E2F2, BCL2, CDK6, PIAS1, TRAF6, PIK3R3, BIRC2, AKT3, FN1	239	84	5085	2.27959	0.996664	0.219603	39.2434
GOTERM_MF_FAT	GO:0003690~double-stranded DNA binding	10	0.120948	0.0419135	EGR1, SATB1, ANKRD17, CREB1, SP3, SMAD3, SMAD2, KLF4, NFIB, PURA	621	97	12983	2.15532	1	0.406464	47.767
GOTERM_CC_FAT	GO:0034702~ion channel complex	15	0.181422	0.042247	SCN3A, GABRB2, KCNA1, KCNA4, CACNB2, CFTR, KCNA6, KCNJ3, BEST3, KCNN3, CACNA1C, KCNH2, CACNA1D, KCNQ1, ANO6	524	205	12782	1.78486	1	0.277762	45.1354
GOTERM_BP_FAT	GO:0048641~regulation of skeletal muscle tissue development	5	0.0604741	0.0426469	HDAC4, BTG1, BCL2, RPS6KB1, ACVR1	625	29	13528	3.73186	1	0.351035	53.8489
GOTERM_BP_FAT	GO:0048663~neuron fate commitment	6	0.0725689	0.0428048	PAX6, SMAD4, NKX2-1, TLX3, HOXD10, TGFB2	625	42	13528	3.09211	1	0.351038	53.9837
GOTERM_MF_FAT	GO:0017076~purine nucleotide binding	108	1.30624	0.0432153	GRPEL2, TBK1, RAB1B, INO80, RPS6KB1, ACTG1, MAP3K7, PRKAR2A, DDX17, RAPGEF4, MYO6, BCR, AARS, STK4, MARK2, MAP4K4, EIF2AK1, MAPK4, BMP2K, ROR1, RAB14, DDX31, MAPK9, FGFR2, CLCN3, ERBB4, MAP4K2, UBA6, ARF6, ABCA1, UHMK1, UBE2D3, DDX46, RAC1, DYRK2, RUNX3, HCN1, KIF3A, TAOK1, TGFBR2, MYO1D, DOCK9, TRIO, EPHA5, EPHA8, CDC42BPA, RHEB, RIT1, MYLK, NUAK1, RAB5C, PPIP5K2, FER, CAMKK1, ANKRD17, ACVR1B, A…	621	1918	12983	1.17722	1	0.411041	48.8331
GOTERM_BP_FAT	GO:0006366~transcription from RNA polymerase II promoter	18	0.217707	0.0432428	E2F2, PHRF1, CEBPB, TAF5, RREB1, KLF11, AFF4, CREB5, NR3C1, MED13, CBFB, ARNT, GTF2H1, ETS1, NCOA6, ETV1, RUNX3, TBPL1	625	234	13528	1.66498	1	0.352909	54.3559
GOTERM_BP_FAT	GO:0016458~gene silencing	7	0.0846638	0.0433449	RBM3, SMAD3, SMAD2, SMAD1, SOX6, TNRC6B, KCNQ1	625	56	13528	2.7056	1	0.352535	54.4422
GOTERM_BP_FAT	GO:0055001~muscle cell development	7	0.0846638	0.0433449	ALS2, ACTG1, CAV2, SDC1, CACNB2, PPP3CA, TMOD1	625	56	13528	2.7056	1	0.352535	54.4422
GOTERM_BP_FAT	GO:0032870~cellular response to hormone stimulus	12	0.145138	0.0435522	IGF1R, PRKAR2A, GRB10, EIF4EBP2, AP3S1, SOCS7, FOXO1, RPS6KB1, PIK3R3, APPL1, IRS1, VLDLR	625	133	13528	1.95291	1	0.35286	54.6171
GOTERM_BP_FAT	GO:0007610~behavior	31	0.37494	0.043819	ALS2, HMGCR, SOBP, RPS6KB1, FER, HOXD10, TGFB2, SLC1A2, BDNF, ROBO1, BCL2, RAC1, DLG4, NKX2-1, SEMA3A, ACSL4, EGR1, MYO6, EFNB3, NR4A2, NR4A3, CPT1A, NRAS, EPS8, HIPK2, TMOD2, USP46, PBX3, CACNA1C, HTR2A, VLDLR	625	469	13528	1.43068	1	0.353575	54.8411
GOTERM_BP_FAT	GO:0046907~intracellular transport	41	0.495888	0.0439358	MYO5A, ALS2, GRPEL2, DERL2, ENAH, AGFG1, AP1G1, MTX3, TGFB3, AKAP12, AP3S1, EEA1, KLC2, ABCA1, RIMS1, TGFB2, AP2B1, SET, BCL2, ZFYVE9, PIKFYVE, NUP50, STAM, PPP3CA, APPBP2, EXOC5, TNPO1, KPNB1, TRAM1, GABARAPL2, SCAMP3, MYO6, NUDT4, SLC25A30, YWHAG, YWHAH, IPO7, RAB14, SH3D19, LRP2, VPS26A	625	657	13528	1.35074	1	0.3533	54.9389
GOTERM_BP_FAT	GO:0043069~negative regulation of programmed cell death	25	0.302371	0.0439863	CEBPB, SGK3, AARS, TGFB3, NR4A2, SMAD3, FOXO1, GCLM, CITED2, MAP3K7, IGF1R, NRAS, SON, BDNF, BTG2, HIPK3, RB1CC1, BCL2, BCL11B, HIPK2, TPT1, ADAM17, TRAF6, RASA1, ACVR1	625	359	13528	1.5073	1	0.352593	54.9811
KEGG_PATHWAY	hsa05410:Hypertrophic cardiomyopathy (HCM)	9	0.108853	0.0442174	ACTG1, ACTB, ITGB8, TGFB3, CACNB2, CACNA1C, CACNA1D, TPM4, TGFB2	239	85	5085	2.25277	0.997666	0.223148	41.1104
GOTERM_CC_FAT	GO:0034703~cation channel complex	11	0.133043	0.0443084	SCN3A, KCNN3, KCNA1, KCNA4, CACNB2, KCNA6, KCNH2, CACNA1C, CACNA1D, KCNQ1, KCNJ3	524	132	12782	2.03276	1	0.284803	46.7551
GOTERM_BP_FAT	GO:0030534~adult behavior	9	0.108853	0.0445229	SLC1A2, EFNB3, EPS8, HIPK2, NR4A2, NR4A3, PBX3, CACNA1C, HOXD10	625	86	13528	2.26515	1	0.355058	55.4273
GOTERM_MF_FAT	GO:0043566~structure-specific DNA binding	13	0.157233	0.044803	EGR1, SATB1, SSBP3, CREB1, SMAD3, SMAD2, PURA, RPA1, ANKRD17, SP3, RAD18, KLF4, NFIB	621	145	12983	1.87439	1	0.417509	50.106
GOTERM_BP_FAT	GO:0060548~negative regulation of cell death	25	0.302371	0.04517	CEBPB, SGK3, AARS, TGFB3, NR4A2, SMAD3, FOXO1, GCLM, CITED2, MAP3K7, IGF1R, NRAS, SON, BDNF, BTG2, HIPK3, RB1CC1, BCL2, BCL11B, HIPK2, TPT1, ADAM17, TRAF6, RASA1, ACVR1	625	360	13528	1.50311	1	0.35821	55.9598
GOTERM_CC_FAT	GO:0012506~vesicle membrane	12	0.145138	0.0457594	CAV2, CLCN3, DAB2, AP2B1, MYO6, CAMK2D, DLG4, VMA21, CFTR, CAMK2B, APPL1, FNDC3A	524	151	12782	1.93853	1	0.288244	47.8684
GOTERM_CC_FAT	GO:0031090~organelle membrane	57	0.689405	0.0466534	GRPEL2, AP1G1, HMGCR, OS9, ST6GALNAC6, AP2B1, ST6GALNAC3, DAB2, SLC35D1, SLC25A25, ZFYVE9, VMA21, DLG4, PDGFD, FNDC3A, JPH1, SCAMP3, MYO6, SPTLC2, CFTR, ERLIN1, NAV3, BCL2L11, SLC25A30, PLCE1, SBF2, ASPHD2, SLC25A36, HIPK2, ANKFY1, SRGAP2, CAV2, CLCN3, DERL2, MTDH, MTX3, MAP4K2, TAGLN2, ECE1, BCL2, PIKFYVE, CAMK2D, CAMK2B, ACSL4, TRAM1, NDUFA4, GABARAPL2, ST6GAL2, SMAD3, SMAD1, SUN1, APPL1, CPT1A…	524	1096	12782	1.26862	1	0.288598	48.5435
KEGG_PATHWAY	hsa05218:Melanoma	8	0.0967586	0.0469843	E2F2, IGF1R, NRAS, CDK6, PDGFD, PIK3R3, FGF1, AKT3	239	71	5085	2.39731	0.998417	0.227362	43.0758
GOTERM_BP_FAT	GO:0030326~embryonic limb morphogenesis	9	0.108853	0.0471441	WNT5A, LMBR1, ECE1, DLX6, TBX5, PRRX1, HOXA9, SKI, HOXD10	625	87	13528	2.23912	1	0.369768	57.5477
GOTERM_BP_FAT	GO:0035113~embryonic appendage morphogenesis	9	0.108853	0.0471441	WNT5A, LMBR1, ECE1, DLX6, TBX5, PRRX1, HOXA9, SKI, HOXD10	625	87	13528	2.23912	1	0.369768	57.5477
GOTERM_BP_FAT	GO:0045768~positive regulation of anti-apoptosis	5	0.0604741	0.0474795	ERBB4, BTG2, ADM, SMAD1, RASA1	625	30	13528	3.60747	1	0.370827	57.812
GOTERM_BP_FAT	GO:0060606~tube closure	5	0.0604741	0.0474795	DLC1, FZD3, CELSR1, TRAF6, HECTD1	625	30	13528	3.60747	1	0.370827	57.812
GOTERM_BP_FAT	GO:0001843~neural tube closure	5	0.0604741	0.0474795	DLC1, FZD3, CELSR1, TRAF6, HECTD1	625	30	13528	3.60747	1	0.370827	57.812
GOTERM_BP_FAT	GO:0048701~embryonic cranial skeleton morphogenesis	4	0.0483793	0.0475519	GFPT1, TGFBR2, PRRX1, TGFB3	625	18	13528	4.80996	1	0.370228	57.8689
GOTERM_BP_FAT	GO:0051051~negative regulation of transport	12	0.145138	0.0476444	INHBB, MDFI, BEST3, GRB10, BCL2, RAC1, STIM2, NDFIP2, ARF6, NEDD4L, KCNQ1, HTR2A	625	135	13528	1.92398	1	0.369759	57.9414
GOTERM_BP_FAT	GO:0060173~limb development	10	0.120948	0.0481455	WNT5A, LMBR1, ECE1, DLX6, TBX5, PRRX1, HOXA9, SKI, PCSK5, HOXD10	625	103	13528	2.10144	1	0.371838	58.3323
GOTERM_BP_FAT	GO:0048736~appendage development	10	0.120948	0.0481455	WNT5A, LMBR1, ECE1, DLX6, TBX5, PRRX1, HOXA9, SKI, PCSK5, HOXD10	625	103	13528	2.10144	1	0.371838	58.3323
GOTERM_BP_FAT	GO:0014706~striated muscle tissue development	11	0.133043	0.0482102	ALS2, CAV2, GATA6, TBX5, CACNB2, ZFPM2, SIX4, PPP3CA, HOXD10, FOXP1, TGFB2	625	119	13528	2.00078	1	0.371196	58.3825
KEGG_PATHWAY	hsa04670:Leukocyte transendothelial migration	11	0.133043	0.0485585	ACTG1, ACTB, RASSF5, ARHGAP5, RAC1, CTNND1, RAPGEF4, MYL12B, MYL12A, PIK3R3, PXN	239	118	5085	1.98337	0.998732	0.226279	44.167
GOTERM_CC_FAT	GO:0031253~cell projection membrane	7	0.0846638	0.0493071	SLC1A2, MYO6, ROBO1, PDE4A, ADAM17, MAPRE1, LRP2	524	65	12782	2.62695	1	0.298089	50.5
GOTERM_BP_FAT	GO:0009950~dorsal/ventral axis specification	3	0.0362845	0.0494391	MDFI, PAX6, SMAD2	625	8	13528	8.1168	1	0.377724	59.3256
GOTERM_BP_FAT	GO:0001710~mesodermal cell fate commitment	3	0.0362845	0.0494391	EYA2, SMAD1, KLF4	625	8	13528	8.1168	1	0.377724	59.3256
GOTERM_BP_FAT	GO:0007184~SMAD protein nuclear translocation	3	0.0362845	0.0494391	ZFYVE9, TGFB3, TGFB2	625	8	13528	8.1168	1	0.377724	59.3256
GOTERM_BP_FAT	GO:0007016~cytoskeletal anchoring at plasma membrane	3	0.0362845	0.0494391	TLN2, ANK3, FLNB	625	8	13528	8.1168	1	0.377724	59.3256
GOTERM_BP_FAT	GO:0031958~corticosteroid receptor signaling pathway	3	0.0362845	0.0494391	YWHAH, NCOA6, NR3C1	625	8	13528	8.1168	1	0.377724	59.3256
GOTERM_BP_FAT	GO:0048333~mesodermal cell differentiation	3	0.0362845	0.0494391	EYA2, SMAD1, KLF4	625	8	13528	8.1168	1	0.377724	59.3256
GOTERM_BP_FAT	GO:0051493~regulation of cytoskeleton organization	12	0.145138	0.0497855	DLC1, CAV2, ARHGAP6, MAP3K1, RAC1, SMAD3, ARF6, ARPC5, MAPRE1, RICTOR, CAPZB, RASA1	625	136	13528	1.90984	1	0.37879	59.5878
GOTERM_BP_FAT	GO:0050804~regulation of synaptic transmission	12	0.145138	0.0497855	EGR1, NRAS, BDNF, YWHAG, YWHAH, MYO6, ERBB4, DLG4, USP46, CNTN4, PPP3CA, HTR2A	625	136	13528	1.90984	1	0.37879	59.5878
GOTERM_CC_FAT	GO:0005887~integral to plasma membrane	61	0.737784	0.0499743	GYPC, MPZL1, SCN3A, GABRB2, ATP1B4, SLC7A8, LPAR2, GRIN3A, LPAR1, SLC26A2, ACVR1B, ROBO1, GPC6, DLG4, HHIP, RAPGEF2, KCNQ1, FRS2, EFNB3, MMP16, IRS1, ACVR2A, SDC1, ROR1, ADAM17, HAS3, KCNH2, ACVR1, CAV2, KCNA1, KCNA4, CACNB2, KCNA6, ABCA1, KCNJ2, KCNJ3, IGF1R, RASGRP3, ITGB8, HS6ST1, SCARB2, ADRA2B, MRC1, TRHDE, FLT1, PODXL, TGFBR2, FZD3, CELSR1, PTGFR, CAPRIN1, NCSTN, EPHA5, SLC16A2, LYVE1, EPS8…	524	1188	12782	1.25251	1	0.297119	50.981
GOTERM_BP_FAT	GO:0009968~negative regulation of signal transduction	17	0.205612	0.0500711	MDFI, DLC1, ONECUT2, TGFB3, SOCS7, SKI, SOCS5, IRS1, RGS9BP, CTNNBIP1, GRB10, RGS20, HIPK2, RGS7, RGS8, HHIP, ACVR1	625	221	13528	1.66498	1	0.37948	59.8028
GOTERM_BP_FAT	GO:0016197~endosome transport	7	0.0846638	0.0500828	ALS2, PIKFYVE, RAB14, EEA1, ABCA1, LRP2, VPS26A	625	58	13528	2.6123	1	0.378507	59.8115
KEGG_PATHWAY	hsa04910:Insulin signaling pathway	12	0.145138	0.0503983	NRAS, PRKAR2A, CRKL, SOS2, RHEB, MAPK9, FOXO1, RPS6KB1, PIK3R3, CRK, IRS1, AKT3	239	135	5085	1.89121	0.999022	0.226359	45.4181
GOTERM_BP_FAT	GO:0032318~regulation of Ras GTPase activity	10	0.120948	0.0506568	ALS2, TBC1D15, SMAP1, AGFG1, TBC1D12, TBC1D14, ASAP2, RICTOR, FGD6, ARAP2	625	104	13528	2.08123	1	0.38093	60.2402
GOTERM_BP_FAT	GO:0046661~male sex differentiation	8	0.0967586	0.0507341	ACVR2A, SDC1, AR, BCL2, SMAD5, NKX2-1, FNDC3A, BCL2L11	625	73	13528	2.37203	1	0.380356	60.2976
GOTERM_BP_FAT	GO:0032012~regulation of ARF protein signal transduction	6	0.0725689	0.0507459	SMAP1, AGFG1, CYTH1, PSD3, ASAP2, ARAP2	625	44	13528	2.95156	1	0.379392	60.3064
GOTERM_BP_FAT	GO:0006351~transcription, DNA-dependent	21	0.253991	0.0507664	E2F2, PHRF1, AR, CEBPB, TAF5, RREB1, CREB1, KLF11, AFF4, CREB5, MED13, NR3C1, IVNS1ABP, CBFB, ARNT, GTF2H1, ETS1, NCOA6, ETV1, RUNX3, TBPL1	625	292	13528	1.55665	1	0.378486	60.3216
GOTERM_MF_FAT	GO:0004675~transmembrane receptor protein serine/threonine kinase activity	4	0.0483793	0.0518144	ACVR2A, ACVR1B, TGFBR2, ACVR1	621	18	12983	4.64591	1	0.460626	55.3813
GOTERM_MF_FAT	GO:0005024~transforming growth factor beta receptor activity	4	0.0483793	0.0518144	ACVR2A, ACVR1B, TGFBR2, ACVR1	621	18	12983	4.64591	1	0.460626	55.3813
GOTERM_BP_FAT	GO:0030155~regulation of cell adhesion	12	0.145138	0.0519906	ARHGAP6, ADAM10, CYTH1, BCL2, PODXL, ONECUT2, SMAD3, CDK6, FGF1, RASA1, CITED2, TGFB2	625	137	13528	1.89589	1	0.384728	61.2198
GOTERM_MF_FAT	GO:0070410~co-SMAD binding	3	0.0362845	0.0526441	SMAD3, SMAD2, SMAD1	621	8	12983	7.83998	1	0.460817	55.9698
GOTERM_MF_FAT	GO:0016791~phosphatase activity	19	0.229802	0.0527273	PPP6C, IMPA1, PTPN3, SYNJ1, SSH2, PPIP5K2, LPIN2, PTPN12, EYA4, MTMR3, PPM1D, EYA2, SBF2, PTP4A2, CTDSP2, PPP3CA, MTMR9, PPP5C, DUSP6	621	249	12983	1.59528	1	0.456206	56.0285
GOTERM_MF_FAT	GO:0005100~Rho GTPase activator activity	5	0.0604741	0.0527539	DLC1, ARHGAP6, ARHGAP5, ARHGAP29, DOCK4	621	30	12983	3.48443	1	0.451334	56.0472
GOTERM_MF_FAT	GO:0001883~purine nucleoside binding	91	1.10063	0.0531256	GRPEL2, NUAK1, TBK1, PPIP5K2, INO80, RPS6KB1, FER, CAMKK1, ACTG1, MAP3K7, ACTR2, ACVR1B, ANKRD17, PRKAR2A, DDX17, ADCK1, RAPGEF4, CSK, IPMK, CDK15, AKT3, ATP8B4, ABCE1, SGK1, MYO6, BCR, SGK3, AARS, CDK6, CFTR, STK4, MARK2, MAP4K4, ACVR2A, EIF2AK1, HIPK3, MAPK4, HIPK2, BMP2K, ROR1, MAPK9, DDX31, UBE2W, MAP3K12, PRKD3, ACVR1, CAMK1D, MYO5A, FGFR2, CLCN3, ERBB4, MAP4K2, UBA6, AKAP9, ABCA1, UHMK1, CH…	621	1601	12983	1.18832	1	0.448762	56.3081
GOTERM_BP_FAT	GO:0016477~cell migration	20	0.241896	0.0534605	CAV2, SATB2, FLT1, HMGCR, PLXNA2, PODXL, NR4A2, PAX6, RPS6KB1, SIX4, TGFB2, ROBO1, BTG1, RAC1, NKX2-1, ADAM17, LRP8, TLX3, FN1, ACVR1	625	276	13528	1.56846	1	0.392305	62.2728
GOTERM_MF_FAT	GO:0010843~promoter binding	7	0.0846638	0.0535626	HDAC4, TAF5, SMAD4, SMAD3, NKX2-1, SMAD2, NR5A2	621	57	12983	2.56748	1	0.446665	56.6129
GOTERM_BP_FAT	GO:0001763~morphogenesis of a branching structure	8	0.0967586	0.0539127	FLT1, HOXA5, BCL2, TGFBR2, SMAD4, PLXND1, MYCN, ACVR1	625	74	13528	2.33998	1	0.393887	62.5913
GOTERM_BP_FAT	GO:0032880~regulation of protein localization	12	0.145138	0.0542606	MDFI, CADM1, BCL2, SMAD4, TGFB3, RAB14, SMAD3, NDFIP2, TRAF6, APPL1, UHMK1, TGFB2	625	138	13528	1.88216	1	0.394853	62.8346
GOTERM_BP_FAT	GO:0048536~spleen development	4	0.0483793	0.0545949	JARID2, BCL2, ADAM17, BCL2L11	625	19	13528	4.5568	1	0.395736	63.0671
GOTERM_BP_FAT	GO:0031128~developmental induction	4	0.0483793	0.0545949	SALL1, NKX2-1, FGF1, FRS2	625	19	13528	4.5568	1	0.395736	63.0671
GOTERM_BP_FAT	GO:0045168~cell-cell signaling involved in cell fate specification	4	0.0483793	0.0545949	SALL1, NKX2-1, FGF1, FRS2	625	19	13528	4.5568	1	0.395736	63.0671
GOTERM_BP_FAT	GO:0051495~positive regulation of cytoskeleton organization	6	0.0725689	0.0550184	CAV2, MAP3K1, RAC1, SMAD3, ARF6, RICTOR	625	45	13528	2.88597	1	0.39712	63.3595
KEGG_PATHWAY	hsa04540:Gap junction	9	0.108853	0.0554435	NRAS, TJP1, PLCB4, MAP3K2, SOS2, LPAR1, PDGFD, ITPR2, HTR2A	239	89	5085	2.15152	0.999521	0.238889	48.7184
GOTERM_BP_FAT	GO:0043254~regulation of protein complex assembly	9	0.108853	0.0556034	CAV2, MAP3K1, RAC1, ARF6, ARPC5, MAPRE1, RICTOR, CAPZB, RASA1	625	90	13528	2.16448	1	0.399408	63.7598
GOTERM_CC_FAT	GO:0005625~soluble fraction	20	0.241896	0.0560456	WNT5A, ACTB, CAV2, AARS, HMGCS1, MAP4K2, RPS6KB1, GCLM, PTPN12, ADCYAP1, ACTG1, ADM, IPO7, PDE4A, SERPINE1, MTR, CTDSP2, PPP3CA, RASD1, DUSP6	524	313	12782	1.55867	1	0.322821	55.1624
KEGG_PATHWAY	hsa04070:Phosphatidylinositol signaling system	8	0.0967586	0.056595	PLCE1, IMPA1, PLCB4, SYNJ1, PIKFYVE, PLCD1, PIK3R3, ITPR2	239	74	5085	2.30012	0.999593	0.236009	49.4456
GOTERM_BP_FAT	GO:0032774~RNA biosynthetic process	21	0.253991	0.0566588	E2F2, PHRF1, AR, CEBPB, TAF5, RREB1, CREB1, KLF11, AFF4, CREB5, MED13, NR3C1, IVNS1ABP, CBFB, ARNT, GTF2H1, ETS1, NCOA6, ETV1, RUNX3, TBPL1	625	296	13528	1.53561	1	0.404318	64.4717
GOTERM_BP_FAT	GO:0030902~hindbrain development	7	0.0846638	0.0574285	DLC1, HOXA1, PLXNA2, BCL2, SMAD1, RORA, NFIB	625	60	13528	2.52523	1	0.407574	64.9825
GOTERM_CC_FAT	GO:0005925~focal adhesion	9	0.108853	0.0574321	DLC1, CAV2, ENAH, SDC1, TLN2, LASP1, ADAM17, NEDD9, PXN	524	102	12782	2.15233	1	0.324957	56.0696
GOTERM_BP_FAT	GO:0009880~embryonic pattern specification	5	0.0604741	0.0580136	SATB2, SMAD5, SMAD2, SMAD1, FRS2	625	32	13528	3.382	1	0.409775	65.3662
GOTERM_MF_FAT	GO:0004629~phospholipase C activity	5	0.0604741	0.0583751	PLCL2, PLCE1, PLCB4, PLCD1, PHLDB2	621	31	12983	3.37203	1	0.471241	59.8414
GOTERM_CC_FAT	GO:0019717~synaptosome	8	0.0967586	0.0589832	PPFIA2, ALS2, PPP1R9A, MAGI2, CADM1, EPS8, DLG4, RPS6KB1	524	85	12782	2.29582	1	0.327793	57.0644
GOTERM_MF_FAT	GO:0004709~MAP kinase kinase kinase activity	4	0.0483793	0.0594198	MAP3K7, MAP3K2, MAP3K1, MAP3K12	621	19	12983	4.40139	1	0.472556	60.5119
GOTERM_BP_FAT	GO:0010810~regulation of cell-substrate adhesion	6	0.0725689	0.0594926	ARHGAP6, BCL2, ONECUT2, SMAD3, CDK6, RASA1	625	46	13528	2.82323	1	0.416846	66.3183
GOTERM_BP_FAT	GO:0048545~response to steroid hormone stimulus	15	0.181422	0.060897	CAV2, ERBB4, TGFBR2, TGFB3, CFTR, RPS6KB1, PPARGC1B, TGFB2, SDC1, TNFRSF11B, PLA2G4A, ADM, BCL2, SLC25A36, LOX	625	192	13528	1.691	1	0.423397	67.1996
GOTERM_BP_FAT	GO:0008064~regulation of actin polymerization or depolymerization	7	0.0846638	0.0613308	MAP3K1, RAC1, ARF6, ARPC5, RICTOR, CAPZB, RASA1	625	61	13528	2.48383	1	0.424668	67.4674
GOTERM_BP_FAT	GO:0048009~insulin-like growth factor receptor signaling pathway	3	0.0362845	0.0616621	IGF1R, GRB10, IRS1	625	9	13528	7.21493	1	0.425382	67.6705
GOTERM_BP_FAT	GO:0030308~negative regulation of cell growth	9	0.108853	0.0617472	ACVR1B, DAB2, BTG1, BCL2, SMAD4, SMAD3, SEMA3A, SERTAD2, TGFB2	625	92	13528	2.11743	1	0.424783	67.7225
GOTERM_MF_FAT	GO:0001882~nucleoside binding	91	1.10063	0.0618904	GRPEL2, NUAK1, TBK1, PPIP5K2, INO80, RPS6KB1, FER, CAMKK1, ACTG1, MAP3K7, ACTR2, ACVR1B, ANKRD17, PRKAR2A, DDX17, ADCK1, RAPGEF4, CSK, IPMK, CDK15, AKT3, ATP8B4, ABCE1, SGK1, MYO6, BCR, SGK3, AARS, CDK6, CFTR, STK4, MARK2, MAP4K4, ACVR2A, EIF2AK1, HIPK3, MAPK4, HIPK2, BMP2K, ROR1, MAPK9, DDX31, UBE2W, MAP3K12, PRKD3, ACVR1, CAMK1D, MYO5A, FGFR2, CLCN3, ERBB4, MAP4K2, UBA6, AKAP9, ABCA1, UHMK1, CH…	621	1612	12983	1.18021	1	0.482001	62.0563
GOTERM_MF_FAT	GO:0004722~protein serine/threonine phosphatase activity	6	0.0725689	0.0620524	PPP6C, MTMR3, PPM1D, PPP3CA, PPP5C, DUSP6	621	45	12983	2.78755	1	0.478163	62.1555
GOTERM_MF_FAT	GO:0008289~lipid binding	30	0.362845	0.0621448	PLEKHM3, NR3C2, LPAR2, SNX4, EEA1, NR3C1, ABCA1, RASGRP3, TIAM1, MAP3K1, OSBPL1A, SNX24, RAPGEF2, ZFYVE1, EPN3, ESRRA, AR, SH3PXD2A, SGK3, SNX27, ARHGAP29, ZCCHC14, ITPR2, RASSF5, SBF2, FNBP1L, CDC42BPA, NR5A2, ARAP2, PRKD3	621	450	12983	1.39377	1	0.474011	62.212
GOTERM_BP_FAT	GO:0060537~muscle tissue development	11	0.133043	0.0632279	ALS2, CAV2, GATA6, TBX5, CACNB2, ZFPM2, SIX4, PPP3CA, HOXD10, FOXP1, TGFB2	625	125	13528	1.90474	1	0.431554	68.6144
GOTERM_BP_FAT	GO:0014020~primary neural tube formation	5	0.0604741	0.0637103	DLC1, FZD3, CELSR1, TRAF6, HECTD1	625	33	13528	3.27952	1	0.433023	68.8999
GOTERM_BP_FAT	GO:0031047~gene silencing by RNA	5	0.0604741	0.0637103	RBM3, SMAD3, SMAD2, SMAD1, TNRC6B	625	33	13528	3.27952	1	0.433023	68.8999
GOTERM_BP_FAT	GO:0046324~regulation of glucose import	5	0.0604741	0.0637103	SLC1A2, GRB10, ERBB4, APPL1, IRS1	625	33	13528	3.27952	1	0.433023	68.8999
GOTERM_BP_FAT	GO:0045639~positive regulation of myeloid cell differentiation	5	0.0604741	0.0637103	ACVR2A, ACVR1B, SMAP1, ETS1, ARNT	625	33	13528	3.27952	1	0.433023	68.8999
GOTERM_MF_FAT	GO:0000287~magnesium ion binding	30	0.362845	0.0637757	IMPA1, ADPGK, NUAK1, CABP1, GRIN3A, CNOT6, MAP3K7, ACVR1B, SNRK, MAP3K2, MAP3K1, DYRK2, ACSL4, CDK15, ATP8B4, NUDT4, TGFBR2, STK4, MARK2, PRPSAP2, ACVR2A, EYA4, PPM1D, EYA2, SLC41A2, CDC42BPA, RHEB, MYLK, MAP3K12, ACVR1	621	452	12983	1.38761	1	0.478469	63.1966
GOTERM_BP_FAT	GO:0007517~muscle organ development	16	0.193517	0.0640932	ALS2, CAV2, TBX5, CACNB2, SIX4, SOX6, TAGLN2, FLNB, HOXD10, FOXP1, TGFB2, GATA6, ZFPM2, MKX, PPP3CA, JPH1	625	211	13528	1.64131	1	0.433963	69.1248
KEGG_PATHWAY	hsa05414:Dilated cardiomyopathy	9	0.108853	0.0649602	ACTG1, ACTB, ITGB8, TGFB3, CACNB2, CACNA1C, CACNA1D, TPM4, TGFB2	239	92	5085	2.08136	0.999877	0.259188	54.4519
GOTERM_MF_FAT	GO:0070491~transcription repressor binding	3	0.0362845	0.0655899	HDAC4, NCOR2, CBX5	621	9	12983	6.96887	1	0.483775	64.2636
GOTERM_CC_FAT	GO:0000932~cytoplasmic mRNA processing body	4	0.0483793	0.0657422	PATL1, MEX3A, CPEB1, TNRC6B	524	23	12782	4.24228	1	0.35403	61.16
GOTERM_BP_FAT	GO:0010648~negative regulation of cell communication	18	0.217707	0.0671597	MDFI, DLC1, ONECUT2, TGFB3, SOCS7, SKI, SOCS5, IRS1, RGS9BP, CTNNBIP1, GRB10, RGS20, HIPK2, RGS7, RGS8, HHIP, ACVR1, HTR2A	625	248	13528	1.57099	1	0.448629	70.8713
GOTERM_MF_FAT	GO:0004683~calmodulin-dependent protein kinase activity	4	0.0483793	0.0675154	CAMK2D, CAMK2B, CAMKK1, CAMK1D	621	20	12983	4.18132	1	0.489494	65.3644
GOTERM_BP_FAT	GO:0007565~female pregnancy	10	0.120948	0.0675244	PLA2G4A, FLT1, ADM, BCL2, SP3, TGFBR2, TGFB3, PCSK5, CITED2, ADCYAP1	625	110	13528	1.96771	1	0.449403	71.0726
GOTERM_BP_FAT	GO:0045926~negative regulation of growth	10	0.120948	0.0675244	ATXN2, ACVR1B, DAB2, BTG1, BCL2, SMAD4, SMAD3, SEMA3A, SERTAD2, TGFB2	625	110	13528	1.96771	1	0.449403	71.0726
KEGG_PATHWAY	hsa04020:Calcium signaling pathway	14	0.169328	0.0675783	SLC8A3, ERBB4, PTGFR, ITPR2, PLCE1, PLCB4, CAMK2D, PLCD1, CAMK2B, PPP3CA, CACNA1C, CACNA1D, MYLK, HTR2A	239	176	5085	1.69242	0.999915	0.260996	55.923
GOTERM_MF_FAT	GO:0046872~metal ion binding	216	2.61248	0.0685791	PLEKHM3, SCN3A, RNF216, GRIN3A, MYLIP, RORA, ZNRF2, MAP3K7, LUC7L2, RAPGEF2, RREB1, ZHX2, MARK2, EIF2AK1, MTF1, MTF2, PRDM2, PRDM1, PIAS1, ADD3, ADAMTS5, PPP2R3A, ASAP2, CACNB2, KCNJ2, RIMS1, KCNJ3, PXN, PLAGL1, ARIH1, ARIH2, CASZ1, VEZF1, ESRRA, ZBTB46, IKZF2, KLF8, KLF11, TGFBR2, RYBP, SKI, CELSR1, PRPSAP2, PLA2G4A, ZFHX4, LASP1, CDC42BPA, RHEB, KLF4, TLL1, KLF3, ZBTB33, ZBTB34, CACHD1, NUAK1, …	621	4140	12983	1.09078	1	0.490567	65.9589
GOTERM_CC_FAT	GO:0005924~cell-substrate adherens junction	9	0.108853	0.0688025	DLC1, CAV2, ENAH, SDC1, TLN2, LASP1, ADAM17, NEDD9, PXN	524	106	12782	2.07111	1	0.362817	62.8924
GOTERM_BP_FAT	GO:0030832~regulation of actin filament length	7	0.0846638	0.0695956	MAP3K1, RAC1, ARF6, ARPC5, RICTOR, CAPZB, RASA1	625	63	13528	2.40498	1	0.458677	72.1916
GOTERM_BP_FAT	GO:0010827~regulation of glucose transport	5	0.0604741	0.0696888	SLC1A2, GRB10, ERBB4, APPL1, IRS1	625	34	13528	3.18306	1	0.458065	72.241
GOTERM_BP_FAT	GO:0000060~protein import into nucleus, translocation	5	0.0604741	0.0696888	ZFYVE9, TGFB3, KPNB1, TNPO1, TGFB2	625	34	13528	3.18306	1	0.458065	72.241
GOTERM_BP_FAT	GO:0016441~posttranscriptional gene silencing	4	0.0483793	0.0700652	RBM3, SMAD3, SMAD2, SMAD1	625	21	13528	4.12282	1	0.458851	72.4396
GOTERM_BP_FAT	GO:0035194~posttranscriptional gene silencing by RNA	4	0.0483793	0.0700652	RBM3, SMAD3, SMAD2, SMAD1	625	21	13528	4.12282	1	0.458851	72.4396
GOTERM_BP_FAT	GO:0001702~gastrulation with mouth forming second	4	0.0483793	0.0700652	ACVR2A, SMAD4, FRS2, ACVR1	625	21	13528	4.12282	1	0.458851	72.4396
GOTERM_BP_FAT	GO:0008038~neuron recognition	4	0.0483793	0.0700652	BDNF, EFNB3, CNTN4, SEMA3A	625	21	13528	4.12282	1	0.458851	72.4396
GOTERM_BP_FAT	GO:0032231~regulation of actin filament bundle formation	4	0.0483793	0.0700652	DLC1, ARHGAP6, MAP3K1, SMAD3	625	21	13528	4.12282	1	0.458851	72.4396
GOTERM_BP_FAT	GO:0001569~patterning of blood vessels	4	0.0483793	0.0700652	FLT1, TGFBR2, PLXND1, ACVR1	625	21	13528	4.12282	1	0.458851	72.4396
KEGG_PATHWAY	hsa04114:Oocyte meiosis	10	0.120948	0.0711759	IGF1R, AR, YWHAG, YWHAH, BTRC, CAMK2D, CAMK2B, CPEB1, PPP3CA, ITPR2	239	110	5085	1.9342	0.99995	0.265957	57.8735
GOTERM_CC_FAT	GO:0031226~intrinsic to plasma membrane	61	0.737784	0.0712318	GYPC, MPZL1, SCN3A, GABRB2, ATP1B4, SLC7A8, LPAR2, GRIN3A, LPAR1, SLC26A2, ACVR1B, ROBO1, GPC6, DLG4, HHIP, RAPGEF2, KCNQ1, FRS2, EFNB3, MMP16, IRS1, ACVR2A, SDC1, ROR1, ADAM17, HAS3, KCNH2, ACVR1, CAV2, KCNA1, KCNA4, CACNB2, KCNA6, ABCA1, KCNJ2, KCNJ3, IGF1R, RASGRP3, ITGB8, HS6ST1, SCARB2, ADRA2B, MRC1, TRHDE, FLT1, PODXL, TGFBR2, FZD3, CELSR1, PTGFR, CAPRIN1, NCSTN, EPHA5, SLC16A2, LYVE1, EPS8…	524	1215	12782	1.22468	1	0.368589	64.2162
GOTERM_BP_FAT	GO:0043623~cellular protein complex assembly	13	0.157233	0.0716385	CAV2, ARHGAP6, IPO7, ZFYVE9, RAC1, SMAD4, VMA21, SMAD3, SMAD2, SMAD1, KPNB1, TNPO1, PXN	625	162	13528	1.73693	1	0.465466	73.2553
GOTERM_BP_FAT	GO:0048610~reproductive cellular process	13	0.157233	0.0716385	ACVR2A, SDC1, AGFG1, HMGCR, BCL2, SMAD5, AFF4, NKX2-1, RPS6KB1, FNDC3A, NR2C2, TBPL1, ACVR1	625	162	13528	1.73693	1	0.465466	73.2553
GOTERM_BP_FAT	GO:0032268~regulation of cellular protein metabolic process	30	0.362845	0.0723158	DLC1, BTRC, TGFB3, CPEB1, PDCD4, PRKAR2A, SET, EIF4EBP2, MAP3K2, MDFIC, MAP3K1, BCL2, RB1CC1, RAPGEF4, PDGFD, TNRC6B, MDFI, PTPN3, SMAD4, NDFIP2, RICTOR, HDAC4, ACVR2A, ATXN2, EIF2AK1, HIPK3, RNF139, ADAM17, SH3D19, PIAS1	625	474	13528	1.36992	1	0.467669	73.5994
GOTERM_BP_FAT	GO:0016044~membrane organization	25	0.302371	0.0735222	MRC1, CAV2, MYO6, AP1G1, SYNJ1, TGFBR2, EEA1, SNX4, ABCA1, RIMS1, ELMO1, NRAS, DAB2, ARRB2, FNBP1L, BCL2, ZFYVE9, PIKFYVE, RAC1, RIN2, DLG4, LRP8, SH3D19, LRP2, VLDLR	625	381	13528	1.42026	1	0.472379	74.2019
GOTERM_CC_FAT	GO:0016323~basolateral plasma membrane	14	0.169328	0.0737709	DLC1, CAV2, ENAH, CADM1, ERBB4, TLN2, NEDD9, CFTR, PXN, TJP1, SDC1, LASP1, ANK3, ADAM17	524	203	12782	1.68228	1	0.374611	65.553
GOTERM_BP_FAT	GO:0008406~gonad development	10	0.120948	0.0738449	INHBB, ACVR2A, PLA2G4A, SDC1, AR, HMGCR, BCL2, NKX2-1, FNDC3A, BCL2L11	625	112	13528	1.93257	1	0.472842	74.3609
GOTERM_BP_FAT	GO:0045745~positive regulation of G-protein coupled receptor protein signaling pathway	3	0.0362845	0.0747804	CAV2, ECE1, TMOD2	625	10	13528	6.49344	1	0.476195	74.8165
GOTERM_BP_FAT	GO:0045927~positive regulation of growth	8	0.0967586	0.0755594	DERL2, ADAM10, BCL2, CREB1, TGFBR2, ADAM17, RPS6KB1, TGFB2	625	80	13528	2.16448	1	0.478779	75.19
GOTERM_BP_FAT	GO:0051674~localization of cell	21	0.253991	0.0759436	CAV2, SATB2, FLT1, HMGCR, PLXNA2, PODXL, NR4A2, PAX6, RPS6KB1, SIX4, TGFB2, ROBO1, BTG1, ETS1, RAC1, NKX2-1, ADAM17, LRP8, TLX3, ACVR1, FN1	625	307	13528	1.48059	1	0.479502	75.3723
GOTERM_BP_FAT	GO:0048870~cell motility	21	0.253991	0.0759436	CAV2, SATB2, FLT1, HMGCR, PLXNA2, PODXL, NR4A2, PAX6, RPS6KB1, SIX4, TGFB2, ROBO1, BTG1, ETS1, RAC1, NKX2-1, ADAM17, LRP8, TLX3, ACVR1, FN1	625	307	13528	1.48059	1	0.479502	75.3723
GOTERM_BP_FAT	GO:0031334~positive regulation of protein complex assembly	5	0.0604741	0.0759446	CAV2, MAP3K1, RAC1, ARF6, RICTOR	625	35	13528	3.09211	1	0.47844	75.3728
GOTERM_BP_FAT	GO:0001657~ureteric bud development	5	0.0604741	0.0759446	BDNF, SALL1, BCL2, GDF11, SMAD4	625	35	13528	3.09211	1	0.47844	75.3728
GOTERM_BP_FAT	GO:0010906~regulation of glucose metabolic process	5	0.0604741	0.0759446	HDAC4, NR3C1, DYRK2, IRS1, ARNT	625	35	13528	3.09211	1	0.47844	75.3728
GOTERM_BP_FAT	GO:0045216~cell-cell junction organization	5	0.0604741	0.0759446	TJP1, TLN2, TGFB3, SMAD3, TGFB2	625	35	13528	3.09211	1	0.47844	75.3728
GOTERM_BP_FAT	GO:0051969~regulation of transmission of nerve impulse	12	0.145138	0.0776821	EGR1, NRAS, BDNF, YWHAG, YWHAH, MYO6, ERBB4, DLG4, USP46, CNTN4, PPP3CA, HTR2A	625	147	13528	1.76692	1	0.485397	76.1816
GOTERM_BP_FAT	GO:0046546~development of primary male sexual characteristics	7	0.0846638	0.0784721	ACVR2A, SDC1, AR, BCL2, NKX2-1, FNDC3A, BCL2L11	625	65	13528	2.33098	1	0.487937	76.541
GOTERM_BP_FAT	GO:0043123~positive regulation of I-kappaB kinase/NF-kappaB cascade	9	0.108853	0.0789003	MAP3K7, TMEM9B, TBK1, TSPAN6, NDFIP2, LPAR1, TRAF6, BIRC2, PPP5C	625	97	13528	2.00828	1	0.488815	76.7336
GOTERM_MF_FAT	GO:0016564~transcription repressor activity	22	0.266086	0.0790104	ERF, JARID2, E2F7, RYBP, SMAD3, SKI, RLIM, UBP1, FOXP1, CBX5, CITED2, HDAC4, TRIM66, SP3, TFEC, HIPK2, RFX3, ZFPM2, PIAS1, KLF4, NCOR2, AKIRIN2	621	316	12983	1.45552	1	0.537616	71.3046
GOTERM_MF_FAT	GO:0050431~transforming growth factor beta binding	3	0.0362845	0.0794602	TGFBR2, TGFB3, ACVR1	621	10	12983	6.27198	1	0.535185	71.5164
GOTERM_MF_FAT	GO:0070412~R-SMAD binding	3	0.0362845	0.0794602	SMAD4, SMAD3, SMAD2	621	10	12983	6.27198	1	0.535185	71.5164
GOTERM_MF_FAT	GO:0034185~apolipoprotein binding	3	0.0362845	0.0794602	LRP8, ABCA1, VLDLR	621	10	12983	6.27198	1	0.535185	71.5164
GOTERM_MF_FAT	GO:0030674~protein binding, bridging	9	0.108853	0.0798979	ARHGAP6, GRB10, CRKL, EPS8, LASP1, FSCN1, STAM, CRK, CBX5	621	94	12983	2.0017	1	0.532748	71.7211
GOTERM_BP_FAT	GO:0040007~growth	14	0.169328	0.081045	FGFR2, AR, ST6GAL2, TGFB3, SMAD2, SOCS5, TGFB2, INHBB, SLC1A2, HOXA5, BCL2, ANKRD11, SERPINE1, GDF11	625	183	13528	1.65589	1	0.49738	77.6762
GOTERM_BP_FAT	GO:0045184~establishment of protein localization	45	0.544267	0.0811424	GRPEL2, DERL2, RAB5C, AP1G1, MTX3, EXOC8, XPO4, TGFB3, AKAP12, RAB1B, AP3S1, ARF6, SNX4, ABCA1, RIMS1, TGFB2, BLZF1, AP2B1, ANK3, ZFYVE9, NUP50, STAM, PPP3CA, APPBP2, EXOC5, SNX24, TNPO1, PCSK5, KPNB1, TRAM1, EXOC2, GABARAPL2, SCAMP3, MYO6, SNX27, SENP2, EPS15, RAB11FIP4, YWHAG, RAB30, YWHAH, IPO7, RAB14, LRP2, VPS26A	625	769	13528	1.2666	1	0.496744	77.7182
GOTERM_MF_FAT	GO:0005543~phospholipid binding	14	0.169328	0.0815198	SH3PXD2A, SGK3, SNX27, SNX4, EEA1, ABCA1, ZCCHC14, ITPR2, SBF2, TIAM1, OSBPL1A, SNX24, ARAP2, ZFYVE1	621	177	12983	1.65363	1	0.535788	72.4679
GOTERM_BP_FAT	GO:0060538~skeletal muscle organ development	7	0.0846638	0.0831384	ALS2, CAV2, CACNB2, SIX4, PPP3CA, HOXD10, FOXP1	625	66	13528	2.29566	1	0.504474	78.5615
GOTERM_BP_FAT	GO:0007519~skeletal muscle tissue development	7	0.0846638	0.0831384	ALS2, CAV2, CACNB2, SIX4, PPP3CA, HOXD10, FOXP1	625	66	13528	2.29566	1	0.504474	78.5615
GOTERM_CC_FAT	GO:0032587~ruffle membrane	3	0.0362845	0.0840988	MYO6, PDE4A, ADAM17	524	12	12782	6.09828	1	0.411268	70.5268
GOTERM_BP_FAT	GO:0008277~regulation of G-protein coupled receptor protein signaling pathway	6	0.0725689	0.0848568	CAV2, RGS20, PLCE1, ECE1, TMOD2, RGS7	625	51	13528	2.54645	1	0.510862	79.2633
GOTERM_BP_FAT	GO:0045792~negative regulation of cell size	9	0.108853	0.0864827	ACVR1B, DAB2, BTG1, BCL2, SMAD4, SMAD3, SEMA3A, SERTAD2, TGFB2	625	99	13528	1.96771	1	0.516749	79.9073
GOTERM_BP_FAT	GO:0030004~cellular monovalent inorganic cation homeostasis	4	0.0483793	0.087268	CLCN3, CAMK2D, NR3C2, NEDD4L	625	23	13528	3.76431	1	0.519004	80.2116
GOTERM_BP_FAT	GO:0007044~cell-substrate junction assembly	4	0.0483793	0.087268	DLC1, ARHGAP6, BCL2, FN1	625	23	13528	3.76431	1	0.519004	80.2116
GOTERM_BP_FAT	GO:0045664~regulation of neuron differentiation	11	0.133043	0.0875046	BDNF, YWHAG, YWHAH, TIAM1, ROBO1, BCL2, PAX6, CNTN4, SEMA3A, SMAD1, TLX3	625	133	13528	1.79017	1	0.51893	80.3024
GOTERM_CC_FAT	GO:0030055~cell-substrate junction	9	0.108853	0.0882752	DLC1, CAV2, ENAH, SDC1, TLN2, LASP1, ADAM17, NEDD9, PXN	524	112	12782	1.96016	1	0.422416	72.3418
GOTERM_BP_FAT	GO:0048569~post-embryonic organ development	3	0.0362845	0.0886856	BCL11B, KLF4, BCL2L11	625	11	13528	5.90313	1	0.522811	80.7498
GOTERM_BP_FAT	GO:0003081~regulation of systemic arterial blood pressure by renin-angiotensin	3	0.0362845	0.0886856	ECE1, NKX2-1, PCSK5	625	11	13528	5.90313	1	0.522811	80.7498
GOTERM_BP_FAT	GO:0021602~cranial nerve morphogenesis	3	0.0362845	0.0886856	HOXB3, HOXA1, HOXA3	625	11	13528	5.90313	1	0.522811	80.7498
GOTERM_BP_FAT	GO:0042423~catecholamine biosynthetic process	3	0.0362845	0.0886856	DDC, NR4A2, TGFB2	625	11	13528	5.90313	1	0.522811	80.7498
GOTERM_BP_FAT	GO:0031293~membrane protein intracellular domain proteolysis	3	0.0362845	0.0886856	NCSTN, ADAM17, TRAF6	625	11	13528	5.90313	1	0.522811	80.7498
GOTERM_BP_FAT	GO:0060510~Type II pneumocyte differentiation	2	0.0241896	0.0901287	GATA6, NKX2-1	625	2	13528	21.6448	1	0.527726	81.2835
GOTERM_BP_FAT	GO:0060430~lung saccule development	2	0.0241896	0.0901287	GATA6, NKX2-1	625	2	13528	21.6448	1	0.527726	81.2835
GOTERM_BP_FAT	GO:0032916~positive regulation of transforming growth factor-beta3 production	2	0.0241896	0.0901287	CREB1, SMAD3	625	2	13528	21.6448	1	0.527726	81.2835
GOTERM_BP_FAT	GO:0060479~lung cell differentiation	2	0.0241896	0.0901287	GATA6, NKX2-1	625	2	13528	21.6448	1	0.527726	81.2835
GOTERM_BP_FAT	GO:0010819~regulation of T cell chemotaxis	2	0.0241896	0.0901287	ADAM10, ADAM17	625	2	13528	21.6448	1	0.527726	81.2835
GOTERM_BP_FAT	GO:0060486~Clara cell differentiation	2	0.0241896	0.0901287	GATA6, NKX2-1	625	2	13528	21.6448	1	0.527726	81.2835
GOTERM_BP_FAT	GO:0010820~positive regulation of T cell chemotaxis	2	0.0241896	0.0901287	ADAM10, ADAM17	625	2	13528	21.6448	1	0.527726	81.2835
GOTERM_BP_FAT	GO:0060487~lung epithelial cell differentiation	2	0.0241896	0.0901287	GATA6, NKX2-1	625	2	13528	21.6448	1	0.527726	81.2835
KEGG_PATHWAY	hsa04916:Melanogenesis	9	0.108853	0.0909006	WNT5A, NRAS, PLCB4, CREB1, CAMK2D, WNT9B, FZD3, CAMK2B, FZD4	239	99	5085	1.9342	0.999997	0.320895	67.235
GOTERM_MF_FAT	GO:0016566~specific transcriptional repressor activity	5	0.0604741	0.0909783	HDAC4, SMAD3, UBP1, AKIRIN2, FOXP1	621	36	12983	2.90369	1	0.572728	76.4684
GOTERM_MF_FAT	GO:0022843~voltage-gated cation channel activity	12	0.145138	0.0935006	HCN1, SCN3A, KCNA1, KCNA4, CACNB2, KCNA6, KCNJ2, KCNH2, CACNA1C, CACNA1D, KCNQ1, KCNJ3	621	147	12983	1.70666	1	0.578764	77.4396
GOTERM_MF_FAT	GO:0048185~activin binding	3	0.0362845	0.0941376	ACVR2A, ACVR1B, ACVR1	621	11	12983	5.7018	1	0.577001	77.6788
GOTERM_BP_FAT	GO:0007281~germ cell development	9	0.108853	0.0944757	AGFG1, BCL2, SMAD5, AFF4, RPS6KB1, FNDC3A, NR2C2, TBPL1, ACVR1	625	101	13528	1.92874	1	0.544272	82.8081
GOTERM_MF_FAT	GO:0043169~cation binding	216	2.61248	0.0947252	PLEKHM3, SCN3A, RNF216, GRIN3A, MYLIP, RORA, ZNRF2, MAP3K7, LUC7L2, RAPGEF2, RREB1, ZHX2, MARK2, EIF2AK1, MTF1, MTF2, PRDM2, PRDM1, PIAS1, ADD3, ADAMTS5, PPP2R3A, ASAP2, CACNB2, KCNJ2, RIMS1, KCNJ3, PXN, PLAGL1, ARIH1, ARIH2, CASZ1, VEZF1, ESRRA, ZBTB46, IKZF2, KLF8, KLF11, TGFBR2, RYBP, SKI, CELSR1, PRPSAP2, PLA2G4A, ZFHX4, LASP1, CDC42BPA, RHEB, KLF4, TLL1, KLF3, ZBTB33, ZBTB34, CACHD1, NUAK1, …	621	4179	12983	1.0806	1	0.575076	77.8975
GOTERM_MF_FAT	GO:0043167~ion binding	219	2.64877	0.0949746	PLEKHM3, SCN3A, RNF216, GRIN3A, MYLIP, RORA, ZNRF2, MAP3K7, LUC7L2, RAPGEF2, RREB1, ZHX2, MARK2, EIF2AK1, MTF1, MTF2, PRDM2, PRDM1, PIAS1, ADD3, ADAMTS5, CLCN3, PPP2R3A, ASAP2, CACNB2, KCNJ2, RIMS1, KCNJ3, PXN, PLAGL1, ARIH1, ARIH2, CASZ1, VEZF1, ESRRA, ZBTB46, IKZF2, KLF8, KLF11, TGFBR2, RYBP, SKI, CELSR1, PRPSAP2, PLA2G4A, ZFHX4, LASP1, CDC42BPA, RHEB, KLF4, TLL1, KLF3, ZBTB33, ZBTB34, CACHD1, …	621	4241	12983	1.07959	1	0.57183	77.9896
GOTERM_CC_FAT	GO:0044431~Golgi apparatus part	18	0.217707	0.0951364	GABARAPL2, CAV2, SCAMP3, ADAM10, ST6GAL2, AP1G1, MAP4K2, ATXN2, ST6GALNAC6, BLZF1, ST6GALNAC3, PLCE1, RAB30, VMA21, RAB14, PDGFD, PCSK5, ZFYVE1	524	294	12782	1.49346	1	0.442841	75.1
GOTERM_MF_FAT	GO:0016407~acetyltransferase activity	8	0.0967586	0.0963123	ING3, NAA50, NAA30, TAF5, NAA40, NAA15, DLAT, CLOCK	621	82	12983	2.03967	1	0.572975	78.478
GOTERM_BP_FAT	GO:0010675~regulation of cellular carbohydrate metabolic process	5	0.0604741	0.0963202	HDAC4, NR3C1, DYRK2, IRS1, ARNT	625	38	13528	2.848	1	0.55049	83.419
GOTERM_BP_FAT	GO:0007266~Rho protein signal transduction	5	0.0604741	0.0963202	ARHGAP6, ARHGAP5, RTKN, ABCA1, ARHGAP29	625	38	13528	2.848	1	0.55049	83.419
GOTERM_BP_FAT	GO:0031644~regulation of neurological system process	12	0.145138	0.0963609	EGR1, NRAS, BDNF, YWHAG, YWHAH, MYO6, ERBB4, DLG4, USP46, CNTN4, PPP3CA, HTR2A	625	153	13528	1.69763	1	0.549572	83.4322
GOTERM_BP_FAT	GO:0006898~receptor-mediated endocytosis	6	0.0725689	0.0963666	MRC1, DAB2, ARRB2, PIKFYVE, TGFBR2, LRP2	625	53	13528	2.45035	1	0.548521	83.434
GOTERM_BP_FAT	GO:0007268~synaptic transmission	20	0.241896	0.0964038	ALS2, CAV2, DLGAP1, MYO6, DLGAP2, GABRB2, KCNA1, CACNB2, AKAP9, RIMS1, SLC1A2, COLQ, KCNN3, TMOD2, DLG4, RAB14, PPP3CA, CACNA1C, DTNA, HTR2A	625	298	13528	1.45267	1	0.547597	83.4461
GOTERM_BP_FAT	GO:0001101~response to acid	4	0.0483793	0.0964722	SLC1A2, BCL2, AARS, RPS6KB1	625	24	13528	3.60747	1	0.546798	83.4684
GOTERM_BP_FAT	GO:0006512~ubiquitin cycle	4	0.0483793	0.0964722	UBE2W, USP37, NEDD4L, SOCS5	625	24	13528	3.60747	1	0.546798	83.4684
GOTERM_MF_FAT	GO:0004721~phosphoprotein phosphatase activity	13	0.157233	0.0967792	PPP6C, PTPN3, SSH2, PTPN12, EYA4, MTMR3, PPM1D, EYA2, PTP4A2, CTDSP2, PPP3CA, DUSP6, PPP5C	621	165	12983	1.64719	1	0.570673	78.646
GOTERM_BP_FAT	GO:0015031~protein transport	44	0.532172	0.0967872	GRPEL2, DERL2, RAB5C, AP1G1, MTX3, EXOC8, XPO4, TGFB3, AKAP12, RAB1B, AP3S1, ARF6, SNX4, ABCA1, RIMS1, TGFB2, BLZF1, AP2B1, ZFYVE9, NUP50, STAM, PPP3CA, APPBP2, EXOC5, SNX24, TNPO1, PCSK5, KPNB1, TRAM1, EXOC2, GABARAPL2, SCAMP3, MYO6, SNX27, SENP2, EPS15, RAB11FIP4, YWHAG, RAB30, YWHAH, IPO7, RAB14, LRP2, VPS26A	625	762	13528	1.24983	1	0.546966	83.5703
GOTERM_BP_FAT	GO:0003001~generation of a signal involved in cell-cell signaling	8	0.0967586	0.0969799	BDNF, MYO6, RAB14, RAPGEF4, SMAD2, LRP2, CACNA1C, RIMS1	625	85	13528	2.03716	1	0.546658	83.6324
KEGG_PATHWAY	hsa04720:Long-term potentiation	7	0.0846638	0.0970913	NRAS, PLCB4, CAMK2D, CAMK2B, PPP3CA, CACNA1C, ITPR2	239	68	5085	2.19019	0.999999	0.331372	69.7542
KEGG_PATHWAY	hsa04062:Chemokine signaling pathway	14	0.169328	0.0977018	PXN, ELMO1, NRAS, CRKL, PLCB4, ARRB2, TIAM2, TIAM1, RAC1, SOS2, PIK3R3, CSK, CRK, AKT3	239	187	5085	1.59287	0.999999	0.325387	69.9928

## Sheet: Table S2-down
Category	Term	Count	%	PValue	Genes	List Total	Pop Hits	Pop Total	Fold Enrichment	Bonferroni	Benjamini	FDR
GOTERM_BP_FAT	GO:0006357~regulation of transcription from RNA polymerase II promoter	130	0.824402	1.27503e-14	MEF2C, JDP2, CASK, CBX2, RORA, FOXO3, CBFB, EPC1, SMARCD2, GATA6, MED26, RARB, SATB1, RARG, MECP2, SIX4, MECOM, PPARGC1A, TBR1, PPARGC1B, JUNB, SIX1, SMARCA5, PRDM1, ONECUT2, SOX5, SOX6, SOX9, ARNT, MED12L, HOXA1, OVOL1, SKIL, VEZF1, BCOR, RUNX1, RUNX2, NKX2-2, TFDP1, PLAGL2, DNMT3A, IKZF2, KLF12, NTF3, KLF9, MAML1, KLF10, KLF11, FOXA1, NR4A2, TEAD1, SMAD1, FOXP4, FOXP1, FOXP2, CDKN1C, HDAC5, NOT…	1215	727	13528	1.99098	4.25926e-11	4.25926e-11	2.32592e-11
GOTERM_BP_FAT	GO:0045449~regulation of transcription	328	2.08003	3.96182e-12	MEF2C, ASCC1, RORA, EPC1, EPC2, BRPF1, CDCA7, MED26, WWP1, PHTF2, RARB, TBPL1, PITX1, CCAR1, PTPRK, RARG, ZNF644, ZNF507, TAF4B, RCOR1, EMX2, MECP2, MECOM, PPARGC1A, TBR1, PPARGC1B, FRY, MAPK1, BAZ1A, ASCC3, FOXG1, PRDM1, ZNF382, ELL, HOXA11, AFAP1L2, MYBL2, KRAS, LHX1, DMD, CASZ1, PBRM1, LHX6, VEZF1, LHX8, BCOR, LHX9, NKX2-2, PLAGL2, PLAG1, DNMT3A, ASXL3, NRBF2, KLF8, IKZF2, KLF9, NTF3, KLF12, M…	1215	2601	13528	1.40408	1.32167e-08	6.60833e-09	7.21829e-09
GOTERM_BP_FAT	GO:0010629~negative regulation of gene expression	94	0.596106	8.77408e-12	MEF2C, JDP2, RSF1, ARID4A, E2F6, DEDD, DICER1, NR6A1, CTCF, CBX2, ZEB2, PAWR, PAX3, GLI2, MAF1, SAP30, EPC1, ZNF148, WWP1, EED, POU4F2, RARB, LRRFIP1, KDM5B, TBL1XR1, PTPRK, SATB1, RARG, ARID5B, MECP2, SKP2, UBE2I, RB1, SPEN, GZF1, NRIP1, EREG, HIPK2, NAB1, ZFPM2, PRDM1, MDM4, LCOR, CUX1, NSD1, RASD1, ZNF382, GLIS3, GCLC, MTDH, SOX6, LIN28A, SOX9, LIN28B, HIC2, TNRC6C, PRKRA, OVOL1, BCL6, SKIL, B…	1215	504	13528	2.07661	2.92704e-08	9.75679e-09	1.5986e-08
GOTERM_BP_FAT	GO:0006350~transcription	268	1.69954	2.73484e-10	MEF2C, ASCC1, RORA, EPC1, EPC2, BRPF1, CDCA7, MED26, PHTF2, RARB, TBPL1, PITX1, CCAR1, RARG, ZNF644, ZNF507, RCOR1, TAF4B, MECP2, PPARGC1A, TBR1, PPARGC1B, FRY, BAZ1A, ASCC3, FOXG1, PRDM1, ZNF382, ELL, HOXA11, MYBL2, LHX1, CASZ1, PBRM1, LHX6, VEZF1, BCOR, LHX8, PLAGL2, PLAG1, ASXL3, NRBF2, KLF8, IKZF2, KLF9, KLF12, KLF10, MAML1, KLF11, ZBTB41, KLF14, ZNF521, SMAD1, ZFHX4, NOTCH1, TRPS1, ZFHX3, TC…	1215	2101	13528	1.42025	9.12344e-07	2.28086e-07	4.98278e-07
GOTERM_BP_FAT	GO:0016481~negative regulation of transcription	84	0.532691	3.40778e-10	MEF2C, JDP2, RSF1, ARID4A, E2F6, DEDD, NR6A1, CTCF, CBX2, ZEB2, PAWR, PAX3, GLI2, MAF1, SAP30, EPC1, ZNF148, WWP1, EED, POU4F2, RARB, LRRFIP1, KDM5B, TBL1XR1, PTPRK, SATB1, RARG, ARID5B, MECP2, UBE2I, RB1, SPEN, GZF1, NRIP1, EREG, HIPK2, NAB1, ZFPM2, PRDM1, MDM4, CUX1, LCOR, NSD1, RASD1, ZNF382, GLIS3, GCLC, MTDH, SOX6, SOX9, HIC2, OVOL1, BCL6, SKIL, BCOR, RUNX2, ETV3, DNMT3A, ZBTB7A, NACC2, CREB…	1215	459	13528	2.03762	1.13683e-06	2.27367e-07	6.20884e-07
GOTERM_MF_FAT	GO:0030528~transcription regulator activity	206	1.30636	4.71479e-10	MEF2C, RORA, EPC1, BRPF1, MED26, RARB, PITX1, TBPL1, RARG, TAF4B, EMX2, MECP2, MECOM, PPARGC1A, TBR1, PPARGC1B, CAMK4, FOXG1, PRDM1, ZNF382, ELL, HOXA11, MYBL2, LHX1, LHX6, BCOR, LHX8, VEZF1, LHX9, NKX2-2, PLAGL2, PLAG1, IKZF2, KLF12, KLF9, KLF10, MAML1, KLF11, SMAD1, NOTCH1, ZFHX4, TULP4, ETS2, TRPS1, ZFHX3, TCF12, BACH1, HNF1B, ELF2, BACH2, MITF, ZEB2, GLI2, ZNF148, SERTAD2, GMEB2, SPEN, GTF2H1…	1176	1512	12983	1.50412	5.02597e-07	5.02597e-07	7.50991e-07
GOTERM_BP_FAT	GO:0010628~positive regulation of gene expression	98	0.621473	9.87622e-10	MEF2C, CASK, FOXO3, RORA, CBFB, EPC1, BRPF1, GATA5, GATA6, RARB, RARG, GRHL3, ARID1A, SIX4, MECOM, TBR1, PPARGC1A, JUNB, PPARGC1B, MAPK1, SIX1, PRDM1, ONECUT2, SOX5, SOX4, AFAP1L2, SOX6, SOX9, ARNT, HOXA1, RUNX1, RUNX2, NKX2-2, PLAGL2, IKZF2, NTF3, KLF12, MAML1, FOXA1, NR4A2, TEAD1, SMAD1, HDAC5, NOTCH1, SALL4, EBF2, ETS2, E2F3, HNF1B, RSF1, MITF, CTCF, PAX3, GLI2, CAMKK2, FOS, PAX9, ZNF148, POU4…	1215	581	13528	1.87805	3.2947e-06	5.49118e-07	1.79941e-06
GOTERM_BP_FAT	GO:0010557~positive regulation of macromolecule biosynthetic process	106	0.672205	1.84458e-09	MEF2C, CASK, RORA, FOXO3, CBFB, EPC1, BRPF1, GATA5, GATA6, RARB, SAMD4A, IRS2, RARG, GRHL3, ARID1A, SIX4, MECOM, TBR1, IRS1, PPARGC1A, PPARGC1B, JUNB, MAPK1, SIX1, ONECUT2, SOX5, SOX4, AFAP1L2, SOX6, SOX9, ARNT, HOXA1, TNKS, RUNX1, TRAF6, RUNX2, NKX2-2, PLAGL2, IKZF2, NTF3, KLF12, MAML1, FOXA1, NR4A2, TEAD1, SMAD1, HDAC5, NOTCH1, SALL4, EBF2, ETS2, E2F3, HNF1B, RSF1, MITF, CTCF, PAWR, PAX3, GLI2,…	1215	654	13528	1.80462	6.1535e-06	8.79073e-07	3.36075e-06
GOTERM_BP_FAT	GO:0045941~positive regulation of transcription	95	0.602448	1.98546e-09	MEF2C, E2F3, HNF1B, RSF1, MITF, CASK, CTCF, PAX3, FOXO3, RORA, GLI2, CBFB, CAMKK2, EPC1, FOS, BRPF1, GATA5, PAX9, GATA6, ZNF148, POU4F2, RARB, KDM5A, SERTAD2, IHH, TBL1XR1, RARG, SOX11, GRHL3, ARID1A, RB1, SIX4, MECOM, PPARGC1A, TBR1, JUNB, PPARGC1B, GTF2H1, NRIP1, MAPK1, NCOA3, HIPK2, SIX1, ZFPM2, CAND1, USP22, NSD1, CLOCK, ACVR1, GLIS3, ONECUT2, SOX5, SOX4, AFAP1L2, NFYB, SOX6, SOX9, TCF7L2, AR…	1215	564	13528	1.87543	6.62347e-06	8.27937e-07	3.61743e-06
GOTERM_BP_FAT	GO:0045892~negative regulation of transcription, DNA-dependent	68	0.431226	3.45705e-09	MEF2C, JDP2, RSF1, ARID4A, E2F6, NR6A1, CBX2, CTCF, PAWR, PAX3, MAF1, GLI2, SAP30, EPC1, ZNF148, POU4F2, RARB, KDM5B, TBL1XR1, SATB1, RARG, ARID5B, MECP2, UBE2I, RB1, SPEN, GZF1, NRIP1, HIPK2, ZFPM2, PRDM1, MDM4, CUX1, LCOR, NSD1, RASD1, GLIS3, MTDH, SOX6, SOX9, HIC2, OVOL1, BCL6, SKIL, BCOR, ETV3, DNMT3A, ZBTB7A, KLF12, JARID2, KLF10, KLF11, FOXA1, FOXP4, SIRT1, FOXP1, FOXP2, HDAC5, CDKN1C, SALL…	1215	356	13528	2.12675	1.15327e-05	1.28141e-06	6.2986e-06
GOTERM_BP_FAT	GO:0010558~negative regulation of macromolecule biosynthetic process	92	0.583423	4.0717e-09	MEF2C, JDP2, RSF1, ARID4A, E2F6, DEDD, NR6A1, CTCF, CBX2, ZEB2, PAWR, PAX3, GLI2, MAF1, SAP30, EPC1, ZNF148, WWP1, TIA1, EED, POU4F2, RARB, LRRFIP1, KDM5B, TBL1XR1, PTPRK, SATB1, RARG, ARID5B, MECP2, UBE2I, RB1, SPEN, GZF1, NRIP1, EREG, HIPK2, NAB1, ZFPM2, PRDM1, MDM4, LCOR, CUX1, NSD1, RASD1, ZNF382, GLIS3, GCLC, MTDH, IGF2BP2, ITGB3, SOX6, SOX9, HIC2, OVOL1, BCL6, SKIL, BCOR, RUNX2, TNRC6A, PGG…	1215	547	13528	1.87266	1.35831e-05	1.35832e-06	7.41846e-06
GOTERM_BP_FAT	GO:0051253~negative regulation of RNA metabolic process	68	0.431226	6.90714e-09	MEF2C, JDP2, RSF1, ARID4A, E2F6, NR6A1, CBX2, CTCF, PAWR, PAX3, MAF1, GLI2, SAP30, EPC1, ZNF148, POU4F2, RARB, KDM5B, TBL1XR1, SATB1, RARG, ARID5B, MECP2, UBE2I, RB1, SPEN, GZF1, NRIP1, HIPK2, ZFPM2, PRDM1, MDM4, CUX1, LCOR, NSD1, RASD1, GLIS3, MTDH, SOX6, SOX9, HIC2, OVOL1, BCL6, SKIL, BCOR, ETV3, DNMT3A, ZBTB7A, KLF12, JARID2, KLF10, KLF11, FOXA1, FOXP4, SIRT1, FOXP1, FOXP2, HDAC5, CDKN1C, SALL…	1215	362	13528	2.0915	2.30419e-05	2.09474e-06	1.25845e-05
GOTERM_BP_FAT	GO:0045893~positive regulation of transcription, DNA-dependent	82	0.520008	1.17055e-08	MEF2C, E2F3, HNF1B, MITF, CASK, CTCF, PAX3, FOXO3, RORA, GLI2, CBFB, EPC1, FOS, PAX9, ZNF148, GATA6, POU4F2, RARB, SERTAD2, IHH, TBL1XR1, RARG, SOX11, ARID1A, RB1, SIX4, MECOM, PPARGC1A, TBR1, JUNB, PPARGC1B, GTF2H1, NRIP1, NCOA3, HIPK2, SIX1, ZFPM2, CAND1, NSD1, CLOCK, GLIS3, ONECUT2, SOX5, SOX4, AFAP1L2, NFYB, SOX6, SOX9, TCF7L2, ARNT, HOXA1, REL, MAP3K1, BCL11B, NFAT5, RUNX1, NFATC2, NFATC3, R…	1215	477	13528	1.91405	3.90488e-05	3.25413e-06	2.1327e-05
GOTERM_BP_FAT	GO:0031328~positive regulation of cellular biosynthetic process	107	0.678547	1.19989e-08	MEF2C, CASK, RORA, FOXO3, CBFB, EPC1, BRPF1, GATA5, GATA6, RARB, DDAH1, SAMD4A, IRS2, RARG, GRHL3, ARID1A, SIX4, MECOM, PPARGC1A, TBR1, IRS1, PPARGC1B, JUNB, MAPK1, SIX1, ONECUT2, SOX5, SOX4, AFAP1L2, SOX6, SOX9, ARNT, HOXA1, TNKS, RUNX1, TRAF6, RUNX2, NKX2-2, PLAGL2, IKZF2, NTF3, KLF12, MAML1, FOXA1, NR4A2, TEAD1, SMAD1, HDAC5, NOTCH1, SALL4, EBF2, ETS2, E2F3, HNF1B, RSF1, MITF, CTCF, PAWR, PAX3…	1215	685	13528	1.7392	4.00274e-05	3.07909e-06	2.18614e-05
GOTERM_BP_FAT	GO:0045934~negative regulation of nucleobase, nucleoside, nucleotide and nucleic acid metabolic process	86	0.545374	1.46693e-08	MEF2C, JDP2, RSF1, ARID4A, E2F6, DEDD, NR6A1, CTCF, CBX2, ZEB2, PAWR, PAX3, GLI2, MAF1, EDNRA, SAP30, EPC1, ZNF148, WWP1, EED, POU4F2, RARB, LRRFIP1, KDM5B, TBL1XR1, PTPRK, SATB1, RARG, ARID5B, MECP2, UBE2I, RB1, SPEN, GZF1, NRIP1, EREG, HIPK2, NAB1, ZFPM2, PRDM1, MDM4, LCOR, CUX1, NSD1, RASD1, ZNF382, GLIS3, GCLC, MTDH, SOX6, SOX9, HIC2, OVOL1, CDA, BCL6, SKIL, BCOR, RUNX2, ETV3, DNMT3A, ZBTB7A,…	1215	512	13528	1.87019	4.89355e-05	3.49547e-06	2.67268e-05
GOTERM_BP_FAT	GO:0051254~positive regulation of RNA metabolic process	82	0.520008	1.69763e-08	MEF2C, E2F3, HNF1B, MITF, CASK, CTCF, PAX3, FOXO3, RORA, GLI2, CBFB, EPC1, FOS, PAX9, ZNF148, GATA6, POU4F2, RARB, SERTAD2, IHH, TBL1XR1, RARG, SOX11, ARID1A, RB1, SIX4, MECOM, PPARGC1A, TBR1, JUNB, PPARGC1B, GTF2H1, NRIP1, NCOA3, HIPK2, SIX1, ZFPM2, CAND1, NSD1, CLOCK, GLIS3, ONECUT2, SOX5, SOX4, AFAP1L2, NFYB, SOX6, SOX9, TCF7L2, ARNT, HOXA1, REL, MAP3K1, BCL11B, NFAT5, RUNX1, NFATC2, NFATC3, R…	1215	481	13528	1.89813	5.66313e-05	3.77552e-06	3.09301e-05
GOTERM_BP_FAT	GO:0045944~positive regulation of transcription from RNA polymerase II promoter	68	0.431226	1.92265e-08	MEF2C, HNF1B, MITF, CASK, RORA, FOXO3, PAX3, GLI2, CBFB, FOS, EPC1, PAX9, ZNF148, GATA6, POU4F2, RARB, IHH, TBL1XR1, RARG, SOX11, RB1, SIX4, MECOM, PPARGC1A, TBR1, JUNB, PPARGC1B, GTF2H1, NRIP1, HIPK2, SIX1, ZFPM2, CAND1, CLOCK, GLIS3, ONECUT2, SOX5, SOX6, SOX9, TCF7L2, ARNT, HOXA1, MAP3K1, BCL11B, NFAT5, RUNX1, NFATC2, NFATC3, RUNX2, NKX2-2, PLAGL2, IKZF2, NTF3, KLF12, MAML1, FOXA1, NR4A2, TEAD1…	1215	371	13528	2.04076	6.41376e-05	4.00872e-06	3.50299e-05
GOTERM_BP_FAT	GO:0009890~negative regulation of biosynthetic process	93	0.589765	1.96189e-08	MEF2C, JDP2, RSF1, ARID4A, E2F6, DEDD, NR6A1, CTCF, CBX2, ZEB2, PAWR, PAX3, GLI2, MAF1, EDNRA, SAP30, EPC1, ZNF148, WWP1, TIA1, EED, POU4F2, RARB, LRRFIP1, KDM5B, TBL1XR1, PTPRK, SATB1, RARG, ARID5B, MECP2, UBE2I, RB1, SPEN, GZF1, NRIP1, EREG, HIPK2, NAB1, ZFPM2, PRDM1, MDM4, LCOR, CUX1, NSD1, RASD1, ZNF382, GLIS3, GCLC, MTDH, IGF2BP2, ITGB3, SOX6, SOX9, HIC2, OVOL1, BCL6, SKIL, BCOR, RUNX2, TNRC…	1215	573	13528	1.80711	6.54465e-05	3.84991e-06	3.57448e-05
GOTERM_BP_FAT	GO:0000122~negative regulation of transcription from RNA polymerase II promoter	54	0.342444	2.11137e-08	MEF2C, JDP2, E2F6, NR6A1, CBX2, PAX3, PAWR, GLI2, EPC1, SAP30, ZNF148, POU4F2, RARB, SATB1, TBL1XR1, RARG, MECP2, RB1, NRIP1, GZF1, HIPK2, ZFPM2, MDM4, PRDM1, CUX1, LCOR, NSD1, GLIS3, MTDH, SOX6, OVOL1, BCL6, SKIL, BCOR, ETV3, DNMT3A, ZBTB7A, KLF12, JARID2, KLF10, FOXA1, KLF11, FOXP4, FOXP1, FOXP2, HDAC5, CDKN1C, SALL4, NEDD4, IRF2, HIVEP1, HDAC9, TBL1X, ZFHX3	1215	266	13528	2.26032	7.04327e-05	3.91306e-06	3.84683e-05
GOTERM_BP_FAT	GO:0006468~protein amino acid phosphorylation	104	0.659522	2.20264e-08	NRBP1, STK35, DSTYK, CASK, MAP3K7, MAP3K5, CSNK2A1, COL4A3BP, GAB1, TLK1, STK39, ADAM9, TWF1, TNIK, BRAF, CSNK1G1, PIK3CD, WNK1, WNK3, SCYL3, MARK1, MAPK1, MAP4K4, MAPK6, CAMK4, ROR1, PDGFRB, MAPK8, GNAI2, ERBB4, STK17B, EPHB2, SBK1, TTBK1, PRKRA, ADRA2A, TNKS, DYRK3, STK38L, NIN, TAOK1, TRIO, EPHA5, DYRK1A, MAP2, GRK5, ABL1, ABL2, CDC42BPB, CDK19, LATS1, DDR2, LATS2, CAMKK2, SLK, PAK2, CDK12, PA…	1215	667	13528	1.73606	7.34773e-05	3.86736e-06	4.01312e-05
KEGG_PATHWAY	hsa04360:Axon guidance	33	0.209271	2.35388e-08	PLXNC1, NRP1, GNAI3, GNAI2, PLXNA1, PLXNA2, EFNA3, PPP3R1, EPHB2, KRAS, PAK2, NFAT5, PPP3CB, UNC5D, PPP3CA, UNC5C, SEMA3A, PAK1, NFATC2, NFATC3, RASA1, LIMK2, EFNB2, NTNG1, DPYSL2, EPHA5, MAPK1, SEMA6B, SEMA6D, CFL2, SRGAP3, SEMA4D, ABL1	441	129	5085	2.94969	3.71912e-06	3.71912e-06	2.83617e-05
GOTERM_BP_FAT	GO:0009891~positive regulation of biosynthetic process	107	0.678547	2.61755e-08	MEF2C, CASK, RORA, FOXO3, CBFB, EPC1, BRPF1, GATA5, GATA6, RARB, DDAH1, SAMD4A, IRS2, RARG, GRHL3, ARID1A, SIX4, MECOM, PPARGC1A, TBR1, IRS1, PPARGC1B, JUNB, MAPK1, SIX1, ONECUT2, SOX5, SOX4, AFAP1L2, SOX6, SOX9, ARNT, HOXA1, TNKS, RUNX1, TRAF6, RUNX2, NKX2-2, PLAGL2, IKZF2, NTF3, KLF12, MAML1, FOXA1, NR4A2, TEAD1, SMAD1, HDAC5, NOTCH1, SALL4, EBF2, ETS2, E2F3, HNF1B, RSF1, MITF, CTCF, PAWR, PAX3…	1215	695	13528	1.71418	8.73176e-05	4.36606e-06	4.76906e-05
GOTERM_BP_FAT	GO:0051172~negative regulation of nitrogen compound metabolic process	86	0.545374	2.77127e-08	MEF2C, JDP2, RSF1, ARID4A, E2F6, DEDD, NR6A1, CTCF, CBX2, ZEB2, PAWR, PAX3, GLI2, MAF1, EDNRA, SAP30, EPC1, ZNF148, WWP1, EED, POU4F2, RARB, LRRFIP1, KDM5B, TBL1XR1, PTPRK, SATB1, RARG, ARID5B, MECP2, UBE2I, RB1, SPEN, GZF1, NRIP1, EREG, HIPK2, NAB1, ZFPM2, PRDM1, MDM4, LCOR, CUX1, NSD1, RASD1, ZNF382, GLIS3, GCLC, MTDH, SOX6, SOX9, HIC2, OVOL1, CDA, BCL6, SKIL, BCOR, RUNX2, ETV3, DNMT3A, ZBTB7A,…	1215	519	13528	1.84497	9.24452e-05	4.40235e-06	5.04914e-05
GOTERM_BP_FAT	GO:0031327~negative regulation of cellular biosynthetic process	91	0.577082	2.93274e-08	MEF2C, JDP2, RSF1, ARID4A, E2F6, DEDD, NR6A1, CTCF, CBX2, ZEB2, PAWR, PAX3, GLI2, MAF1, EDNRA, SAP30, EPC1, ZNF148, WWP1, TIA1, EED, POU4F2, RARB, LRRFIP1, KDM5B, TBL1XR1, PTPRK, SATB1, RARG, ARID5B, MECP2, UBE2I, RB1, SPEN, GZF1, NRIP1, EREG, HIPK2, NAB1, ZFPM2, PRDM1, MDM4, LCOR, CUX1, NSD1, RASD1, ZNF382, GLIS3, GCLC, MTDH, IGF2BP2, SOX6, SOX9, HIC2, OVOL1, BCL6, SKIL, BCOR, RUNX2, TNRC6A, ETV…	1215	561	13528	1.80608	9.78313e-05	4.44708e-06	5.34332e-05
GOTERM_BP_FAT	GO:0045935~positive regulation of nucleobase, nucleoside, nucleotide and nucleic acid metabolic process	98	0.621473	4.15643e-08	MEF2C, CASK, FOXO3, RORA, CBFB, EPC1, BRPF1, GATA5, GATA6, RARB, RARG, GRHL3, ARID1A, SIX4, MECOM, TBR1, PPARGC1A, JUNB, PPARGC1B, MAPK1, SIX1, ONECUT2, SOX5, SOX4, AFAP1L2, SOX6, SOX9, ARNT, HOXA1, TNKS, RUNX1, RUNX2, NKX2-2, PLAGL2, IKZF2, NTF3, KLF12, MAML1, FOXA1, NR4A2, TEAD1, SMAD1, HDAC5, NOTCH1, SALL4, EBF2, ETS2, E2F3, HNF1B, RSF1, MITF, CTCF, PAX3, GLI2, CAMKK2, FOS, PAX9, ZNF148, POU4F…	1215	624	13528	1.74863	0.000138649	6.02862e-06	7.57285e-05
GOTERM_CC_FAT	GO:0045202~synapse	59	0.374152	8.6165e-08	SEPT3, ENAH, CADM1, TLN2, GABRB1, CASK, CPEB1, ZNRF1, ITSN1, SNTB2, LGI1, SAMD4A, DLG2, MAGI2, ADAM10, LYN, RIMBP2, GRIN2A, PSD3, GRM1, GRM3, ARHGAP32, DOC2A, STXBP5, SH3KBP1, VAMP3, ERC2, SLC40A1, SNAP29, RAB3B, ACHE, SNAP91, ERBB4, CALD1, PPT1, CDH2, CACNB4, RIMS1, PRR7, SYPL1, DMD, SOS1, APBA1, NEFM, DLGAP1, GABRA1, GABRA5, DLGAP4, NLGN1, LIN7C, SNAPIN, SYNGR3, CAMK2N1, CADPS, PPP1R9A, GRIA2, …	1015	355	12782	2.09294	4.3857e-05	4.3857e-05	0.000124392
GOTERM_BP_FAT	GO:0051173~positive regulation of nitrogen compound metabolic process	99	0.627814	1.02533e-07	MEF2C, CASK, FOXO3, RORA, CBFB, EPC1, BRPF1, GATA5, GATA6, RARB, DDAH1, RARG, GRHL3, ARID1A, SIX4, MECOM, TBR1, PPARGC1A, JUNB, PPARGC1B, MAPK1, SIX1, ONECUT2, SOX5, SOX4, AFAP1L2, SOX6, SOX9, ARNT, HOXA1, TNKS, RUNX1, RUNX2, NKX2-2, PLAGL2, IKZF2, NTF3, KLF12, MAML1, FOXA1, NR4A2, TEAD1, SMAD1, HDAC5, NOTCH1, SALL4, EBF2, ETS2, E2F3, HNF1B, RSF1, MITF, CTCF, PAX3, GLI2, CAMKK2, FOS, PAX9, ZNF148…	1215	644	13528	1.71162	0.000341991	1.4252e-05	0.000186811
GOTERM_BP_FAT	GO:0051252~regulation of RNA metabolic process	225	1.42685	1.24523e-07	MEF2C, RORA, EPC1, MED26, RARB, PITX1, TBPL1, RARG, TAF4B, EMX2, MECP2, MECOM, PPARGC1A, TBR1, PPARGC1B, FOXG1, PRDM1, ZNF382, HOXA11, AFAP1L2, LHX1, LHX6, VEZF1, BCOR, LHX8, LHX9, NKX2-2, PLAGL2, DNMT3A, IKZF2, KLF9, KLF12, NTF3, KLF10, MAML1, PAIP1, KLF11, SMAD1, NOTCH1, ZFHX4, TULP4, ETS2, TRPS1, ZFHX3, TCF12, BACH1, HNF1B, ELF2, BACH2, MITF, ZEB2, GLI2, ZNF148, SERTAD2, IHH, TLE3, SPEN, GTF2H…	1215	1813	13528	1.38179	0.000415322	1.66162e-05	0.000226875
GOTERM_BP_FAT	GO:0010605~negative regulation of macromolecule metabolic process	109	0.69123	1.27882e-07	MEF2C, JDP2, IDE, CBX2, MAF1, EPC1, ATG5, WWP1, TIA1, EED, RAB23, RARB, PTPRK, SATB1, RARG, SOCS1, MECP2, GRIN2A, SKP2, PRDM1, ZNF382, GCLC, IGF2BP2, ITGB3, SOX6, LIN28A, SOX9, TIMP3, LIN28B, OVOL1, PRKRA, SKIL, BCOR, RUNX2, PGGT1B, DNMT3A, CREBZF, KLF12, PAIP2, KLF10, KLF11, FOXA1, SMAD1, FOXP4, FOXP1, FOXP2, HDAC5, CDKN1C, SALL4, CDKN1B, NEDD4, TRPS1, HIVEP1, RFX3, HDAC9, ZFHX3, RSF1, ARID4A, E…	1215	734	13528	1.65344	0.000426522	1.64081e-05	0.000232995
KEGG_PATHWAY	hsa04012:ErbB signaling pathway	25	0.158539	1.66271e-07	NRG3, ERBB4, CAMK2G, KRAS, PAK2, SOS1, GAB1, CAMK2D, PAK1, PIK3R2, BRAF, PIK3CD, CBL, MAPK10, MAPK1, CBLB, CRKL, CDKN1B, PLCG1, EREG, HBEGF, MAPK8, ABL1, ABL2, CRK	441	87	5085	3.31339	2.62704e-05	1.31353e-05	0.000200338
GOTERM_BP_FAT	GO:0007242~intracellular signaling cascade	166	1.0527	1.70139e-07	GNA13, CYP24A1, PLEKHM3, RASGEF1B, RASGEF1A, RRAD, ITPKB, ITSN1, RGL1, IQGAP1, MAP3K7, MAP3K5, GALR1, STAC, GAB1, RAB23, RAPGEF4, TLK1, DEPDC1B, RAPGEF2, RAB27B, DDAH1, PAG1, ADAM9, MAGI3, RARG, TNIK, MAGI2, NUDT4, SOCS2, BRAF, SOCS3, PIK3CD, SOCS1, SOCS6, WNK1, WNK3, ARID1A, SOCS5, PPARGC1A, IRS1, PPARGC1B, MARK1, MAP4K4, MAPK1, RAB15, ASB3, MAPK8, RAB10, GLP1R, DCBLD2, RALGPS1, GNAI2, STK17B, D…	1215	1256	13528	1.47155	0.000567424	2.10214e-05	0.000309987
GOTERM_MF_FAT	GO:0003702~RNA polymerase II transcription factor activity	49	0.310736	1.86627e-07	MEF2C, E2F2, MITF, FOXK2, PAX3, CBFB, FOS, GTF2A1, ZNF148, GATA6, MED26, CDK12, TBPL1, GMEB2, SOX12, PPARGC1A, PPARGC1B, JUNB, GTF2H1, ELL2, HOXC10, SMARCA5, ZFPM2, CUX1, LCOR, GLIS3, ONECUT2, HCFC2, SOX9, TCF7L2, ARNT, MED12L, HOXA1, LHX1, NFAT5, MLLT1, VEZF1, RUNX2, SMAD1, FOXP1, SP2, SP4, IRF2, NEUROD1, RFX3, IRF4, NR5A2, ZFHX3, TCF12	1176	244	12983	2.21704	0.000198925	9.94674e-05	0.000297267
GOTERM_MF_FAT	GO:0004672~protein kinase activity	94	0.596106	2.10493e-07	CDK19, NRP1, NRBP1, STK35, EFNA3, DSTYK, CASK, DDR2, LATS1, LATS2, CAMKK2, MAP3K7, MAP3K5, CSNK2A1, PAK2, SLK, COL4A3BP, CDK12, TLK1, STK39, PAK1, CDK14, SIK3, CDK13, CDC7, TWF1, TNIK, SGK3, LYN, BRAF, CSNK1G1, LIMK2, TRPM7, WNK1, WNK3, SCYL3, IRS1, MARK1, GTF2H1, MAST3, MAPK1, PDIK1L, MAP4K4, MAST4, CRKL, HIPK1, MAPK6, CAMK4, IGF2R, HIPK2, ROR1, PDGFRB, MAPK8, NRK, KSR1, MAP3K13, MAP3K12, ACVR1,…	1176	606	12983	1.71247	0.00022436	7.47923e-05	0.000335281
GOTERM_CC_FAT	GO:0005856~cytoskeleton	161	1.02099	2.67326e-07	CTTNBP2NL, MTSS1, SEPT3, ENAH, CEP76, CAPZA1, FAM110B, CASK, MYLIP, CD2AP, IQGAP1, HOOK3, ANK2, STK39, DISC1, STAG2, H1F0, INA, TWF1, KIF5B, ENC1, PSD3, GRIN2A, ACTN1, RAI14, PDE4D, DCTN4, BICD2, BICD1, MARK1, CCDC6, MAPK1, NDEL1, CEP350, NAV1, LYST, ERC2, SEPT7, ADD3, SEPT8, ALDOA, ERBB4, SSH1, SSH2, STK17B, IGF2BP2, MYO9A, KRT25, PFN2, CEP170, DMD, CLASP1, TNKS, STRBP, ACTR3C, FGD6, BMF, TRAF5,…	1015	1381	12782	1.46813	0.00013606	6.80322e-05	0.000385925
GOTERM_BP_FAT	GO:0010604~positive regulation of macromolecule metabolic process	121	0.767328	3.83532e-07	MEF2C, CASK, RORA, FOXO3, CBFB, EPC1, BRPF1, GATA5, GATA6, RARB, SAMD4A, ADAM9, IRS2, RARG, GRHL3, ARID1A, SIX4, MECOM, PPARGC1A, TBR1, IRS1, PPARGC1B, JUNB, MAPK1, SIX1, PRDM1, GCLC, ONECUT2, SOX5, SOX4, AFAP1L2, SOX6, SOX9, ARNT, HOXA1, TNKS, RUNX1, TRAF6, RUNX2, NKX2-2, PLAGL2, IKZF2, KLF12, NTF3, MAML1, FOXA1, NR4A2, TEAD1, DOCK7, SMAD1, HDAC5, CBLB, NOTCH1, SALL4, NEDD4, EBF2, ETS2, SMURF1, …	1215	857	13528	1.57203	0.00127865	4.56941e-05	0.000698778
GOTERM_BP_FAT	GO:0006355~regulation of transcription, DNA-dependent	218	1.38246	4.37582e-07	MEF2C, RORA, EPC1, MED26, RARB, PITX1, TBPL1, RARG, TAF4B, EMX2, MECP2, MECOM, PPARGC1A, TBR1, PPARGC1B, FOXG1, PRDM1, ZNF382, HOXA11, AFAP1L2, LHX1, LHX6, VEZF1, BCOR, LHX8, LHX9, NKX2-2, PLAGL2, DNMT3A, IKZF2, KLF12, NTF3, KLF9, KLF10, MAML1, KLF11, SMAD1, NOTCH1, ZFHX4, TULP4, ETS2, TRPS1, ZFHX3, TCF12, BACH1, HNF1B, ELF2, BACH2, MITF, ZEB2, GLI2, ZNF148, IHH, SERTAD2, TLE3, SPEN, GTF2H1, SS18…	1215	1773	13528	1.36901	0.00145871	5.03358e-05	0.000797254
GOTERM_BP_FAT	GO:0006793~phosphorus metabolic process	133	0.843427	5.81067e-07	PDP1, NRBP1, STK35, DSTYK, CASK, MAP3K7, MAP3K5, CSNK2A1, COL4A3BP, GAB1, TLK1, STK39, ADAM9, PTPRK, TWF1, TNIK, BRAF, CSNK1G1, PIK3CD, WNK1, WNK3, SCYL3, PTPDC1, MARK1, MAP4K4, MAPK1, MAPK6, CAMK4, DLD, ROR1, PDGFRB, MAPK8, ERBB4, GNAI2, SSH1, SSH2, STK17B, DUSP10, G6PC3, EPHB2, SBK1, TTBK1, PRKRA, ADRA2A, TNKS, DYRK3, STK38L, NIN, PTPN2, TAOK1, PTPN4, TRIO, PTPN13, PTPN12, EPHA5, DYRK1A, MAP2, …	1215	973	13528	1.52194	0.00193656	6.46126e-05	0.00105868
GOTERM_BP_FAT	GO:0006796~phosphate metabolic process	133	0.843427	5.81067e-07	PDP1, NRBP1, STK35, DSTYK, CASK, MAP3K7, MAP3K5, CSNK2A1, COL4A3BP, GAB1, TLK1, STK39, ADAM9, PTPRK, TWF1, TNIK, BRAF, CSNK1G1, PIK3CD, WNK1, WNK3, SCYL3, PTPDC1, MARK1, MAP4K4, MAPK1, MAPK6, CAMK4, DLD, ROR1, PDGFRB, MAPK8, ERBB4, GNAI2, SSH1, SSH2, STK17B, DUSP10, G6PC3, EPHB2, SBK1, TTBK1, PRKRA, ADRA2A, TNKS, DYRK3, STK38L, NIN, PTPN2, TAOK1, PTPN4, TRIO, PTPN13, PTPN12, EPHA5, DYRK1A, MAP2, …	1215	973	13528	1.52194	0.00193656	6.46126e-05	0.00105868
GOTERM_MF_FAT	GO:0003700~transcription factor activity	134	0.849769	6.06448e-07	MEF2C, JDP2, RORA, FOXO3, CBFB, GATA5, GATA6, RARB, PITX1, SATB1, RARG, TAF4B, EMX2, MTA1, FOXN2, SIX4, MECOM, TBR1, JUNB, ZNF197, SIX1, FOXG1, PRDM1, HOXA11, ONECUT2, SOX5, SOX4, SOX6, MYBL2, SOX9, ATF1, ARNT, HOXA1, LHX1, LHX6, LHX8, RUNX1, RUNX2, LHX9, NKX2-2, TFDP1, PLAGL2, MAFG, PLAG1, KLF12, KLF9, CREBZF, KLF10, FOXA1, KLF11, NR4A2, ARID3A, TEAD1, SMAD1, FOXP4, FOXP1, FOXP2, ZFHX4, NOTCH1, …	1176	975	12983	1.51729	0.000646265	0.000161606	0.000965971
GOTERM_MF_FAT	GO:0016564~transcription repressor activity	57	0.361469	6.91129e-07	JDP2, ELF2, RSF1, ARID4A, E2F6, E2F7, CBX2, CTCF, PAX3, PAWR, EPC1, SAP30, ZNF148, EED, LRRFIP1, KDM5B, TBL1XR1, ARID5B, RUNX1T1, MECP2, UBE2I, RB1, SPEN, JUNB, NRIP1, HIPK2, NAB1, ZFPM2, CUX1, NSD1, ZNF382, TCF7L2, SUFU, BCL6, SKIL, BCOR, ETV3, ZBTB7A, NACC2, CREBZF, KLF12, BHLHE22, JARID2, FOXP4, SIRT1, FOXP1, FOXP2, ATXN1, HDAC5, CDKN1C, YAF2, TRPS1, HIVEP1, RFX3, HDAC9, TBL1X, ZFHX3	1176	316	12983	1.99139	0.000736473	0.000147338	0.00110085
KEGG_PATHWAY	hsa04722:Neurotrophin signaling pathway	29	0.183905	1.4527e-06	CAMK2G, FOXO3, BDNF, MAP3K5, KRAS, MAP3K1, SOS1, GAB1, CAMK2D, SH2B3, TRAF6, PIK3R2, IRS2, NTF3, BRAF, PIK3CD, MAPK10, IRS1, RPS6KA5, MAPK1, YWHAG, CRKL, CAMK4, PLCG1, RPS6KA2, RAP1B, MAPK8, ABL1, CRK	441	124	5085	2.69668	0.000229501	7.65061e-05	0.00175034
GOTERM_CC_FAT	GO:0019717~synaptosome	22	0.139514	2.02255e-06	PPFIA2, SNAP29, SEPT3, GNAO1, MAGI2, CADM1, SNCB, SLC6A1, SLC6A3, GRIN2A, LIN7C, CASK, SNAPIN, ITSN1, CAMK2N1, FOS, PPP1R9A, DOC2A, SH3KBP1, VAMP3, ERC2, SAMD4A	1015	85	12782	3.25939	0.00102895	0.0003431	0.00291982
GOTERM_CC_FAT	GO:0044459~plasma membrane part	231	1.4649	2.22077e-06	ATP1B1, CADM1, SCN3A, EFNA3, LPAR4, AMOTL1, ITSN1, ZNRF1, AMOTL2, ATP2B1, ATP2B2, ACBD3, RAB23, RAPGEF2, ADAM9, SLC12A6, PTPRK, MAGI3, MAGI2, SCN2A, EFNB2, GRIN2A, LIFR, DOC2A, ROR1, PDGFRB, RAB15, RAB10, ADD3, DCBLD2, SCN1A, ERBB4, MMD, CACNB4, RIMS1, TJAP1, ITGBL1, EPHB2, ALCAM, KRAS, SYPL1, DMD, SEC23IP, GIT1, CELSR3, SYNGR3, CAMK2N1, EPHA5, ATP2A2, PKP4, RHEB, CLCN5, SLC9A1, CDC42BPB, ENOX2, …	1015	2203	12782	1.32048	0.00112973	0.000282553	0.00320597
GOTERM_CC_FAT	GO:0005626~insoluble fraction	105	0.665863	2.30839e-06	SEPT3, SLC13A5, SLC6A1, SNCB, SCN3A, CADM1, PLXNA1, VAPB, SLC6A3, JAG2, CASK, FOXO3, ITSN1, ATP2B2, PGP, RC3H2, STK39, RAPGEF4, FNDC3A, SLC4A3, SAMD4A, SLC12A6, MAGI2, SCN2A, WNK1, GRIN2A, PSD3, PDE4D, IRS1, BCL2L11, MAPK1, DOC2A, VAMP3, ERC2, SLC38A1, SCN1A, GNAI3, GCNT2, NAPG, GNAI2, CYSLTR1, MMD, PPT1, PEX5L, KRAS, DMD, STX16, PCDHA10, TNKS, TRAF6, CELSR3, LIN7C, SNAPIN, CAMK2N1, ATP2A2, NEDD4…	1015	839	12782	1.57601	0.00117428	0.000234966	0.00333246
GOTERM_MF_FAT	GO:0004674~protein serine/threonine kinase activity	69	0.437567	3.32039e-06	CDK19, STK35, CASK, DSTYK, LATS1, LATS2, CAMKK2, MAP3K7, MAP3K5, CSNK2A1, SLK, PAK2, CDK12, STK39, TLK1, PAK1, CDK14, SIK3, CDK13, CDC7, TNIK, SGK3, BRAF, LIMK2, CSNK1G1, TRPM7, WNK1, WNK3, MARK1, GTF2H1, MAST3, MAPK1, MAST4, MAP4K4, PDIK1L, HIPK1, MAPK6, CAMK4, HIPK2, NRK, MAPK8, KSR1, MAP3K13, MAP3K12, CAMK1D, ACVR1, CAMK2G, STK17B, SBK1, MAP3K2, TTBK1, MAP3K1, CAMK2D, DYRK3, PRKAA2, STK38L, CS…	1176	430	12983	1.77153	0.00353329	0.00058975	0.00528872
GOTERM_MF_FAT	GO:0000166~nucleotide binding	262	1.66149	3.32915e-06	MAP3K7, ATP2B1, ATP2B2, MAP3K5, AGPS, RAVER2, RAB23, RAPGEF4, DHX36, TLK1, PTBP2, RAB27B, MAGI3, TNIK, KIF5B, BRAF, SUCLG2, PIK3CD, WNK1, UBE2J1, WNK3, SCYL3, NAV3, PPARGC1A, PPARGC1B, MARK1, MAPK1, NAV1, MAPK6, CAMK4, ASCC3, DLD, ROR1, RAB15, PDGFRB, MAPK8, RAB10, ADSS, CHKA, GNAI3, ERBB4, GNAI2, PFKFB2, PABPC4, STK17B, IGF2BP2, MYO9A, EPHB2, HNRNPA3, KRAS, IDH1, TAOK1, TRIO, HNRNPA0, EPHA5, ATP…	1176	2245	12983	1.28841	0.00354259	0.000506855	0.00530267
GOTERM_CC_FAT	GO:0030054~cell junction	72	0.456592	3.3558e-06	SEPT3, ENAH, OCLN, CADM1, TLN2, GABRB1, FERMT2, GJA1, CPEB1, ITSN1, SDC4, ZNRF1, AMOTL1, AMOTL2, CALB2, ARHGAP21, SNTB2, DLG5, PAK1, SAMD4A, DLG2, PTPRK, MAGI3, MAGI2, ARHGEF7, SCN2A, RIMBP2, GRIN2A, PSD3, ACTN1, AJAP1, ARHGAP24, UBN1, ARHGAP26, ARHGAP31, ARHGAP32, DOC2A, STXBP5, SH3KBP1, VAMP3, ERC2, JAM2, ADD3, SNAP29, ACHE, LIMS1, SCN1A, MTDH, HCFC2, CDH2, RIMS1, TJAP1, PRR7, DMD, SSX2IP, GIT1…	1015	518	12782	1.75039	0.00170665	0.000284643	0.0048445
GOTERM_CC_FAT	GO:0005624~membrane fraction	101	0.640497	4.08912e-06	SEPT3, SNCB, SCN3A, CADM1, PLXNA1, SLC6A1, VAPB, SLC6A3, JAG2, CASK, FOXO3, ITSN1, ATP2B2, PGP, RC3H2, STK39, RAPGEF4, FNDC3A, SLC4A3, SAMD4A, SLC12A6, MAGI2, SCN2A, WNK1, GRIN2A, PSD3, IRS1, BCL2L11, DOC2A, VAMP3, ERC2, SLC38A1, SCN1A, GNAI3, GCNT2, NAPG, GNAI2, CYSLTR1, MMD, PPT1, PEX5L, KRAS, DMD, STX16, PCDHA10, TNKS, TRAF6, CELSR3, LIN7C, SNAPIN, CAMK2N1, ATP2A2, NEDD4, MAP2, SPCS3, SPCS2, C…	1015	809	12782	1.57219	0.0020792	0.000297294	0.00590311
GOTERM_BP_FAT	GO:0051603~proteolysis involved in cellular protein catabolic process	88	0.558057	4.14266e-06	HECW1, UBE2G1, IDE, RNF217, MYLIP, ZNRF1, CD2AP, CUL2, USP27X, USP53, WWP1, FBXO28, NEURL1B, FBXL14, YOD1, USP15, PSMD7, KLHL20, FBXL17, ADAM9, TBL1XR1, ADAM10, SOCS2, FBXL20, SOCS3, ENC1, SOCS1, SKP2, UBE2J1, SOCS6, UBR3, UBE2F, HERC3, ERLIN1, UBE2I, SOCS5, HERC2, BRAP, MIB1, DCUN1D1, KDM2B, UBE2K, ASB3, CAND1, USP22, ADAM19, CHFR, USP7, RAD23B, SYVN1, XIAP, USP2, UBE2V2, UBE3C, EDEM3, UBAC1, UB…	1215	600	13528	1.63301	0.0137249	0.000445706	0.0075475
GOTERM_BP_FAT	GO:0044257~cellular protein catabolic process	88	0.558057	5.08348e-06	HECW1, UBE2G1, IDE, RNF217, MYLIP, ZNRF1, CD2AP, CUL2, USP27X, USP53, WWP1, FBXO28, NEURL1B, FBXL14, YOD1, USP15, PSMD7, KLHL20, FBXL17, ADAM9, TBL1XR1, ADAM10, SOCS2, FBXL20, SOCS3, ENC1, SOCS1, SKP2, UBE2J1, SOCS6, UBR3, UBE2F, HERC3, ERLIN1, UBE2I, SOCS5, HERC2, BRAP, MIB1, DCUN1D1, KDM2B, UBE2K, ASB3, CAND1, USP22, ADAM19, CHFR, USP7, RAD23B, SYVN1, XIAP, USP2, UBE2V2, UBE3C, EDEM3, UBAC1, UB…	1215	603	13528	1.62489	0.0168155	0.000529814	0.00926148
GOTERM_BP_FAT	GO:0051056~regulation of small GTPase mediated signal transduction	46	0.291712	5.60368e-06	RASGEF1B, RASGEF1A, SHOC2, ASAP1, RABGAP1L, ITPKB, CDH2, ITSN1, ARFGEF1, MCF2L, IQGAP1, RGL1, TBC1D15, KRAS, SMAP1, EVI5, SOS1, PAFAH1B1, BCL6, RAPGEF4, RAPGEF2, FGD6, RASA1, EPO, RASA2, GIT1, ARHGEF3, TBC1D2B, VAV3, TBC1D10B, ARHGEF7, ARHGEF6, NF1, PSD3, TRIO, DOCK7, TBC1D22B, RALGDS, USP6NL, RALGAPA1, NDEL1, GAPVD1, ACAP2, DGKZ, CRK, ARAP2	1215	252	13528	2.03243	0.0185203	0.000566322	0.0102092
KEGG_PATHWAY	hsa04010:MAPK signaling pathway	46	0.291712	6.89873e-06	MEF2C, FGF14, DUSP10, PPP3R1, CACNB4, MAP3K7, FOS, MAP3K5, BDNF, KRAS, PAK2, MAP3K2, SOS1, PLA2G12A, MAP3K1, PPP3CB, PPP3CA, PAK1, RAPGEF2, NFATC2, TRAF6, RASA1, RASA2, NTF3, BRAF, TAOK1, NLK, NF1, MAPK10, MECOM, CACNA2D2, RPS6KA5, MAPK1, MAP4K4, CRKL, DUSP1, RPS6KA2, PDGFRB, MAPK8, RAP1B, DUSP9, CACNA1C, CRK, MAP3K13, CACNA1D, MAP3K12	441	267	5085	1.98655	0.00108941	0.000272464	0.00831192
GOTERM_BP_FAT	GO:0043632~modification-dependent macromolecule catabolic process	84	0.532691	7.67751e-06	HECW1, UBE2G1, RNF217, MYLIP, ZNRF1, CD2AP, CUL2, USP27X, USP53, WWP1, FBXO28, NEURL1B, FBXL14, YOD1, USP15, PSMD7, KLHL20, FBXL17, TBL1XR1, SOCS2, FBXL20, SOCS3, ENC1, SOCS1, SKP2, UBE2J1, SOCS6, UBR3, UBE2F, HERC3, ERLIN1, UBE2I, SOCS5, HERC2, BRAP, MIB1, DCUN1D1, KDM2B, UBE2K, ASB3, CAND1, USP22, CHFR, USP7, RAD23B, SYVN1, XIAP, USP2, UBE2V2, UBE3C, EDEM3, UBAC1, UBE2R2, SUMO2, UBE2D3, FBXW7, …	1215	574	13528	1.62939	0.0252871	0.000753019	0.0139872
GOTERM_BP_FAT	GO:0019941~modification-dependent protein catabolic process	84	0.532691	7.67751e-06	HECW1, UBE2G1, RNF217, MYLIP, ZNRF1, CD2AP, CUL2, USP27X, USP53, WWP1, FBXO28, NEURL1B, FBXL14, YOD1, USP15, PSMD7, KLHL20, FBXL17, TBL1XR1, SOCS2, FBXL20, SOCS3, ENC1, SOCS1, SKP2, UBE2J1, SOCS6, UBR3, UBE2F, HERC3, ERLIN1, UBE2I, SOCS5, HERC2, BRAP, MIB1, DCUN1D1, KDM2B, UBE2K, ASB3, CAND1, USP22, CHFR, USP7, RAD23B, SYVN1, XIAP, USP2, UBE2V2, UBE3C, EDEM3, UBAC1, UBE2R2, SUMO2, UBE2D3, FBXW7, …	1215	574	13528	1.62939	0.0252871	0.000753019	0.0139872
GOTERM_BP_FAT	GO:0016310~phosphorylation	109	0.69123	8.33544e-06	NRBP1, STK35, DSTYK, CASK, MAP3K7, MAP3K5, CSNK2A1, COL4A3BP, GAB1, TLK1, STK39, ADAM9, TWF1, TNIK, BRAF, CSNK1G1, PIK3CD, WNK1, WNK3, SCYL3, MARK1, MAP4K4, MAPK1, MAPK6, CAMK4, DLD, ROR1, PDGFRB, MAPK8, GNAI2, ERBB4, STK17B, EPHB2, SBK1, TTBK1, PRKRA, ADRA2A, TNKS, DYRK3, STK38L, NIN, TAOK1, TRIO, EPHA5, DYRK1A, MAP2, GRK5, ABL1, PIP4K2A, ABL2, CDC42BPB, CDK19, LATS1, DDR2, LATS2, CAMKK2, SLK, P…	1215	800	13528	1.51703	0.0274241	0.000794174	0.0151857
GOTERM_BP_FAT	GO:0030163~protein catabolic process	89	0.564399	9.78594e-06	HECW1, UBE2G1, IDE, RNF217, MYLIP, ZNRF1, CD2AP, CUL2, USP27X, USP53, WWP1, FBXO28, NEURL1B, FBXL14, YOD1, USP15, PSMD7, KLHL20, FBXL17, ADAM9, TBL1XR1, ADAM10, SOCS2, FBXL20, SOCS3, ENC1, SOCS1, SKP2, UBE2J1, SOCS6, UBR3, UBE2F, HERC3, ERLIN1, UBE2I, SOCS5, HERC2, BRAP, MIB1, DCUN1D1, KDM2B, UBE2K, ASB3, CAND1, USP22, ADAM19, CHFR, USP7, RAD23B, SYVN1, XIAP, USP2, PPT1, UBE2V2, UBE3C, EDEM3, UBA…	1215	622	13528	1.59315	0.0321189	0.000906423	0.0178281
GOTERM_CC_FAT	GO:0005794~Golgi apparatus	105	0.665863	1.26304e-05	SLC9A8, AP4E1, VAPB, PITPNB, SLC35A3, HOOK3, ACBD3, GOLGA8B, PICALM, COL4A3BP, RAB27B, FNDC3A, CCAR1, H1F0, NCALD, SCYL3, GRHL1, BICD2, BICD1, ERGIC2, GLCE, PTGFRN, MGAT5, RAB10, ACHE, GNAI3, GCNT2, NAPG, ST8SIA1, SNX1, PPT1, TJAP1, CALU, B3GNT5, STX16, TNKS, CLASP1, MBNL3, B4GALT6, FGD6, SLC30A6, NUDC, B4GALT5, MGAT4A, BECN1, NOTCH1, ST8SIA4, ARF4, CLCN5, SH3RF1, SEC24B, SEC24A, AP3S1, GJA1, SDC…	1015	872	12782	1.51637	0.00640829	0.000803291	0.0182324
GOTERM_BP_FAT	GO:0007507~heart development	40	0.253662	1.59643e-05	IRX4, NRP1, ERBB4, SOX4, GJA1, SOX6, PAX3, SOX9, GLI2, EDNRA, CHD7, ATG5, GATA6, COL4A3BP, RB1CC1, PPP3CB, GYS1, PBRM1, RARB, BCOR, NFATC3, ACTC1, ALPK3, NF1, TEAD1, ITGA4, MECOM, FOXP4, COL5A1, FOXP1, HDAC5, MIB1, NOTCH1, CRKL, SALL4, GNAQ, ZFPM2, ADAM19, HDAC9, ACVR1	1215	215	13528	2.07147	0.0518641	0.00143835	0.0290824
GOTERM_BP_FAT	GO:0007264~small GTPase mediated signal transduction	51	0.323419	2.00698e-05	GNA13, RASGEF1B, RASGEF1A, RRAD, SHOC2, ITSN1, IQGAP1, RGL1, ARHGAP5, RAB23, RHOB, RAB6B, RAPGEF4, RAB27B, RAPGEF2, RAP2B, ARHGEF3, RAP2C, BRAF, ARHGEF7, RAB4B, G3BP2, ARHGAP31, MAPK1, CRKL, RAB15, RAB10, KSR1, RASD1, NKIRAS1, ARL4A, RAB3B, RALGPS1, RAB3D, KRAS, SOS1, ADRA2A, RAB11A, RHEBL1, RAB2A, RAB8A, VAV3, NF1, TRIM23, RALGDS, RAB32, ARF4, RAB22A, RHEB, RAP1B, RAB38	1215	305	13528	1.86178	0.0647613	0.00176038	0.03656
GOTERM_CC_FAT	GO:0000267~cell fraction	124	0.786353	2.05165e-05	SEPT3, SLC13A5, SLC6A1, PLXNA1, SNCB, SCN3A, CADM1, VAPB, SLC6A3, IDE, JAG2, CASK, FOXO3, ITSN1, ATP2B2, PGP, STAC, SERPINE1, RC3H2, RAPGEF4, STK39, FNDC3A, SLC4A3, SAMD4A, SLC12A6, MAGI2, SCN2A, FMR1, PSD3, WNK1, GRIN2A, PDE4D, IRS1, BCL2L11, MAPK1, PITPNM2, DOC2A, VAMP3, SLC38A1, ERC2, ME1, SCN1A, GCNT2, GNAI3, CYSLTR1, NAPG, GNAI2, MMD, PPT1, PEX5L, KRAS, DMD, STX16, GYS1, PCDHA10, IDH1, TNKS,…	1015	1083	12782	1.44187	0.0103886	0.00115966	0.0296146
GOTERM_MF_FAT	GO:0032553~ribonucleotide binding	215	1.36343	2.85071e-05	ATP2B1, MAP3K7, ATP2B2, MAP3K5, RAB23, RAPGEF4, DHX36, TLK1, RAB27B, MAGI3, TNIK, KIF5B, BRAF, SUCLG2, PIK3CD, WNK1, UBE2J1, WNK3, SCYL3, MARK1, MAPK1, CAMK4, MAPK6, ASCC3, ROR1, PDGFRB, RAB15, MAPK8, RAB10, CHKA, ADSS, GNAI3, ERBB4, GNAI2, PFKFB2, STK17B, MYO9A, EPHB2, KRAS, TAOK1, TRIO, EPHA5, ATP2A2, ARF4, RHEB, GRK5, CLCN5, ATAD2B, CDC42BPB, SEPHS1, UBE2G1, HELZ, LATS1, LATS2, CAMKK2, ANKRD17…	1176	1836	12983	1.29281	0.0299319	0.00379142	0.0453976
GOTERM_MF_FAT	GO:0032555~purine ribonucleotide binding	215	1.36343	2.85071e-05	ATP2B1, MAP3K7, ATP2B2, MAP3K5, RAB23, RAPGEF4, DHX36, TLK1, RAB27B, MAGI3, TNIK, KIF5B, BRAF, SUCLG2, PIK3CD, WNK1, UBE2J1, WNK3, SCYL3, MARK1, MAPK1, CAMK4, MAPK6, ASCC3, ROR1, PDGFRB, RAB15, MAPK8, RAB10, CHKA, ADSS, GNAI3, ERBB4, GNAI2, PFKFB2, STK17B, MYO9A, EPHB2, KRAS, TAOK1, TRIO, EPHA5, ATP2A2, ARF4, RHEB, GRK5, CLCN5, ATAD2B, CDC42BPB, SEPHS1, UBE2G1, HELZ, LATS1, LATS2, CAMKK2, ANKRD17…	1176	1836	12983	1.29281	0.0299319	0.00379142	0.0453976
GOTERM_CC_FAT	GO:0014069~postsynaptic density	18	0.114148	2.91869e-05	DLGAP1, ADAM10, ERBB4, LYN, CALD1, PSD3, NLGN1, GRIN2A, CPEB1, GRM1, CAMK2N1, ARHGAP32, GRM3, GRIA2, SOS1, ITGA8, CACNA1C, DLG2	1015	71	12782	3.19262	0.0147466	0.00148453	0.0421276
GOTERM_BP_FAT	GO:0044265~cellular macromolecule catabolic process	98	0.621473	3.43743e-05	HECW1, UBE2G1, IDE, RNF217, MYLIP, ZNRF1, CD2AP, CUL2, USP27X, USP53, WWP1, FBXO28, NEURL1B, YOD1, FBXL14, PSMD7, USP15, FBXL17, KLHL20, ADAM9, TBL1XR1, ADAM10, SOCS2, SOCS3, FBXL20, ENC1, SOCS1, SKP2, SOCS6, UBE2J1, UBE2F, UBR3, CECR2, UBE2I, ERLIN1, HERC3, SOCS5, HERC2, BRAP, GTF2H1, MIB1, DCUN1D1, KDM2B, UBE2K, ASB3, CAND1, ADAM19, USP22, CHFR, USP7, RAD23B, SYVN1, XIAP, USP2, PABPC4, UBE2V2, …	1215	725	13528	1.50503	0.108344	0.00293605	0.06261
KEGG_PATHWAY	hsa04720:Long-term potentiation	18	0.114148	4.44015e-05	BRAF, CAMK2G, GRIN2A, PPP3R1, GRM1, GRM5, MAPK1, KRAS, GNAQ, CAMK4, GRIA2, RPS6KA2, PPP3CB, CAMK2D, PPP1R12A, RAP1B, PPP3CA, CACNA1C	441	68	5085	3.05222	0.00699104	0.00140213	0.0534859
GOTERM_CC_FAT	GO:0044451~nucleoplasm part	71	0.45025	6.32089e-05	MEF2C, E2F2, XPO1, HNF1B, E2F3, ARID4A, E2F6, E2F7, NR6A1, INTS2, SAP30, FOS, EPC1, BRPF1, CSNK2A1, GTF2A1, GATA6, MED26, CDK12, TBPL1, LUC7L3, TBL1XR1, RARG, TAF4B, MTA1, UBE2I, RB1, PPARGC1A, PPARGC1B, ELL2, GTF2H1, NRIP1, HIPK1, HIPK2, SIX1, CPSF6, USP22, CHFR, CLOCK, ELL, HOXA11, NFYB, TCF7L2, ATF1, MED12L, GTF3C2, RUNX2, CHD4, PRPF40A, TFDP1, ETV3, POLR3G, BRD1, ZMYM2, NACC2, MAML1, YTHDC1, …	1015	555	12782	1.61101	0.0316623	0.00292067	0.091213
GOTERM_BP_FAT	GO:0007243~protein kinase cascade	57	0.361469	6.72696e-05	GNA13, NRG3, ITPKB, LATS2, CAMKK2, MAP3K7, MAP3K5, CLCF1, GAB1, PAK1, RAPGEF2, ADAM9, TNIK, SOCS2, BRAF, SOCS3, ARHGEF6, SOCS1, G3BP2, WNK1, SOCS6, WNK3, IRS1, GRM1, MARK1, MAPK1, SS18, IFNAR2, PROK2, MAP4K4, CRKL, MAPK8, NKIRAS1, MAP3K13, MAP3K12, GNAI2, STK17B, DUSP10, KIT, IGF1R, MAP3K2, MAP3K1, RB1CC1, ADRA2A, TRAF6, THBS1, STK38L, NLK, NF1, MAPK10, SMAD1, RPS6KA5, ICK, PRLR, RPS6KA2, DUSP9, …	1215	370	13528	1.71526	0.20102	0.00559476	0.122491
GOTERM_MF_FAT	GO:0035091~phosphoinositide binding	23	0.145856	6.89396e-05	SNX18, ZCCHC2, SNX29, SNAP91, SH3PXD2A, SGK3, EPB41, SNX27, SNX8, SNX16, SNX1, EEA1, KIF16B, ZCCHC14, ARHGAP32, PFN2, PICALM, SNX33, SNX30, ARAP2, SNX10, APBA1, PLEKHA2	1176	100	12983	2.53919	0.0708566	0.00813255	0.109753
GOTERM_CC_FAT	GO:0043005~neuron projection	49	0.310736	7.16709e-05	NRP1, CADM1, SNCB, SLC6A1, TTLL7, CPEB1, KCNJ12, IQGAP1, ATP2B2, SEMA3A, NEGR1, SAMD4A, SLC12A6, KIF5B, ARHGEF7, SCN2A, GRIN2A, ESR1, SLC7A10, GRM1, NCAM1, MAPK1, ARHGAP32, GRM3, NDEL1, SLC38A1, ERC2, MAP3K12, CALCR, MYO5A, SCN1A, CALD1, VIM, PPT1, ALCAM, IGF1R, INPP5K, PAFAH1B1, NEFM, HCN1, NF1, DOCK7, DPYSL2, CAMK2N1, PPP1R9A, ITGA8, MAP2, TMOD2, CACNA1C	1015	342	12782	1.80428	0.0358244	0.00303553	0.103418
GOTERM_CC_FAT	GO:0043232~intracellular non-membrane-bounded organelle	255	1.6171	7.81037e-05	CTTNBP2NL, FAM110B, MYLIP, CD2AP, HOOK3, PITX1, STAG2, OXR1, H1F0, INA, KIF5B, BYSL, GRIN2A, MECP2, DCTN4, MARK1, MAPK1, BAZ1A, NAV1, CAMK4, CEP350, ADD3, ALDOA, SDAD1, ERBB4, STK17B, IGF2BP2, MYO9A, HNRNPA3, KRT25, PFN2, DMD, CEP170, STX17, PBRM1, TNKS, NUDC, NKX2-2, CNKSR2, GIT1, DNMT3A, PTPN13, GAS2, CAMK2N1, FXR1, MAP2, TMOD2, POP1, H3F3B, RANBP10, CDC42BPB, BACH1, CCNT2, HNF1B, ENOX2, FERMT2…	1015	2596	12782	1.237	0.0389764	0.00305351	0.112696
GOTERM_CC_FAT	GO:0043228~non-membrane-bounded organelle	255	1.6171	7.81037e-05	CTTNBP2NL, FAM110B, MYLIP, CD2AP, HOOK3, PITX1, STAG2, OXR1, H1F0, INA, KIF5B, BYSL, GRIN2A, MECP2, DCTN4, MARK1, MAPK1, BAZ1A, NAV1, CAMK4, CEP350, ADD3, ALDOA, SDAD1, ERBB4, STK17B, IGF2BP2, MYO9A, HNRNPA3, KRT25, PFN2, DMD, CEP170, STX17, PBRM1, TNKS, NUDC, NKX2-2, CNKSR2, GIT1, DNMT3A, PTPN13, GAS2, CAMK2N1, FXR1, MAP2, TMOD2, POP1, H3F3B, RANBP10, CDC42BPB, BACH1, CCNT2, HNF1B, ENOX2, FERMT2…	1015	2596	12782	1.237	0.0389764	0.00305351	0.112696
KEGG_PATHWAY	hsa04120:Ubiquitin mediated proteolysis	27	0.171222	8.9058e-05	SYVN1, XIAP, UBE2G1, UBE3C, UBE2R2, CUL2, FBXW7, UBE2D3, WWP1, MAP3K1, NEDD4L, TRAF6, TRIP12, SOCS3, CBL, SOCS1, UBE2J1, SKP2, UBE2F, HERC3, UBE2I, HERC2, CBLB, NEDD4, UBE2K, SMURF1, CUL4B	441	137	5085	2.27246	0.0139733	0.00234255	0.107253
GOTERM_CC_FAT	GO:0005886~plasma membrane	354	2.24491	9.40145e-05	SLC36A1, ATP1B1, SCN3A, CADM1, ATP1B2, VAPB, EFNA3, LPAR4, AMOTL1, ZNRF1, ITSN1, AMOTL2, CD2AP, ATP2B1, GOT2, ATP2B2, ACBD3, CDH20, FAP, SERPINE1, RAB23, RAPGEF2, ADAM9, SLC12A6, PTPRK, MAGI3, TMEFF1, MAGI2, BRAF, SCN2A, EFNB2, LIFR, GRIN2A, BCL2L11, ERMAP, GRB10, DOC2A, ROR1, RAB15, PDGFRB, RAB10, ADD3, DCBLD2, SCN1A, GNAI3, RALGPS1, GNAI2, ERBB4, PCDH20, MMD, CACNB4, NRN1, RIMS1, TJAP1, EPHB2, …	1015	3777	12782	1.18029	0.0467286	0.00341242	0.135639
GOTERM_BP_FAT	GO:0051270~regulation of cell motion	35	0.221954	9.99007e-05	GNA13, NRP1, ERBB4, ONECUT2, JAG2, ITGB3, KIT, IGF1R, MIA3, ARHGAP5, MAP3K1, GAB1, BCL6, UNC5C, SEMA3A, THBS1, ADAM9, PTPRK, IRS2, ADAM10, LYN, NF1, ACTN1, IRS1, VASH1, HDAC5, MAPK1, CDKN1B, CLIC4, DLL4, PTP4A1, PDGFRB, HBEGF, WDR44, HDAC9	1215	193	13528	2.01915	0.283434	0.00809596	0.181859
GOTERM_BP_FAT	GO:0016568~chromatin modification	45	0.28537	0.000101994	RSF1, CBX2, CTCF, NR3C1, ARID2, RCBTB1, CHD9, EPC1, EPC2, BRPF1, CHD7, SMARCD2, EED, CHD1, PBRM1, TLK1, KDM3A, CHD6, BCOR, KDM5A, KDM5B, CHD4, MYSM1, DNMT3A, TBL1XR1, BRD1, RCOR1, CECR2, ARID1A, RB1, SIRT1, UBN1, SUV39H2, RPS6KA5, HDAC5, EYA2, KDM2B, SMARCA5, SETD7, USP22, JMJD1C, IRF4, HDAC9, NSD1, MAP3K12	1215	274	13528	1.8286	0.28842	0.00806889	0.185665
GOTERM_MF_FAT	GO:0019904~protein domain specific binding	52	0.329761	0.000109106	MTSS1, ENAH, CADM1, GJA1, PAWR, KCNJ12, CD2AP, ATP2B2, ARHGAP5, QKI, MICAL1, SLC22A5, PAG1, ADAM9, RAP2B, IRS2, ADAM10, KHDRBS2, MECP2, UBE2I, IRS1, PPARGC1B, CCDC6, ARHGAP31, ADRB1, SH3KBP1, ADAM19, ADAM12, PMEPA1, AFAP1L2, CHMP2B, KRAS, DMD, SOS1, WIPF3, APBA1, TFDP1, DLGAP1, NLK, DLGAP4, CBL, LIN7C, ZNF521, SIRT1, PTPN12, SON, YWHAG, GRIA2, NEDD4, SH3BGRL2, TBL1X, CRK	1176	331	12983	1.73438	0.109804	0.011564	0.173647
GOTERM_BP_FAT	GO:0021953~central nervous system neuron differentiation	13	0.0824402	0.000134108	HOXA1, NDEL1, GNAQ, BCL11B, FOXG1, NR4A2, SOX5, LHX6, PAFAH1B1, GLI2, DCX, LHX8, EPHB2	1215	40	13528	3.6186	0.360722	0.0103511	0.244058
GOTERM_BP_FAT	GO:0006512~ubiquitin cycle	10	0.0634156	0.000138121	TULP4, USP2, SOCS3, SOCS1, HECTD3, USP37, UBE2V2, NEDD4L, SOCS5, SMURF1	1215	24	13528	4.63923	0.369223	0.0104181	0.251351
GOTERM_BP_FAT	GO:0009057~macromolecule catabolic process	101	0.640497	0.000148211	IDE, RNF217, MYLIP, ZNRF1, CD2AP, CUL2, USP53, USP27X, WWP1, FBXO28, ADAM9, SOCS2, SOCS3, ENC1, SOCS1, UBE2J1, SOCS6, SKP2, CECR2, UBR3, SOCS5, BRAP, GNS, MIB1, DCUN1D1, ADAMTS9, KDM2B, ASB3, RAD23B, SYVN1, PABPC4, UBE2V2, PPT1, UBAC1, LIN28A, LIN28B, UBE2D3, FBXW7, HECTD2, RNF11, HECTD3, TRAF6, FBXO45, SHPRH, HACE1, RNPS1, TULP4, CBLB, NEDD4, POP1, TDG, FBXO32, SMURF1, FBXO34, HECW1, UBE2G1, NEU…	1215	781	13528	1.43988	0.390105	0.010928	0.26969
GOTERM_CC_FAT	GO:0042995~cell projection	83	0.526349	0.000171873	GNA13, SH3RF1, MTSS1, ENAH, NRP1, NRBP1, SLC6A1, SNCB, CADM1, TLN2, CPEB1, TTLL7, ITSN1, GLI2, KCNJ12, CNGB3, CD2AP, IQGAP1, ATP2B2, CTTN, FAP, SLC22A5, SEMA3A, MSN, NEGR1, SAMD4A, SLC12A6, SH3PXD2A, KIF5B, ARHGEF7, TRPM7, SCN2A, ESR1, GRIN2A, ACTN1, SLC7A10, SCYL3, CLIC1, ARHGAP24, GRM1, NCAM1, MAPK1, ARHGAP31, GRM3, ARHGAP32, NDEL1, CLIC4, CLIC5, DLD, ERC2, SLC38A1, MAP3K12, MYO5A, CALCR, SCN1A…	1015	697	12782	1.49961	0.0837729	0.00581576	0.247839
GOTERM_MF_FAT	GO:0003677~DNA binding	258	1.63612	0.000197217	MEF2C, RORA, BRPF1, MED26, PHTF2, RARB, LUC7L3, TBPL1, PITX1, H1F0, ESCO1, RARG, ZNF644, ZNF507, RCOR1, TAF4B, EMX2, MECP2, MECOM, PPARGC1A, TBR1, MTF2, FOXG1, PRDM1, ZNF382, RAD23B, HOXA11, MYBL2, LHX1, CASZ1, PBRM1, LHX6, VEZF1, LHX8, LHX9, NKX2-2, PLAGL2, PLAG1, DNMT3A, IKZF2, KLF8, KLF9, KLF12, KLF10, KLF11, PPFIBP1, ZBTB41, KLF14, ZNF521, SMAD1, TULP4, NOTCH1, ZFHX4, TRPS1, ETS2, H3F3B, ZFHX…	1176	2331	12983	1.22193	0.189621	0.0189325	0.313672
GOTERM_BP_FAT	GO:0007167~enzyme linked receptor protein signaling pathway	52	0.329761	0.000205441	MTSS1, NRP1, SHOC2, AP3S1, DDR2, MAP3K7, FOS, ZFYVE9, GAB1, ADAM9, PTPRK, IRS2, SOCS2, ARID5B, LIFR, SOCS5, IRS1, SS18, GRB10, EREG, HIPK2, ROR1, PDGFRB, ACVR1, ZFAND5, ERBB4, TIPARP, KIT, EPHB2, PHIP, IGF1R, UBE2D3, RGMB, DGKD, MAP3K1, SOS1, CD4, GIGYF1, PTPRD, NIN, PTPN2, KLF10, NLK, CBL, TRIO, SMAD1, RPS6KA5, EPHA5, PRLR, ARF4, HBEGF, SMURF1	1215	342	13528	1.69291	0.496122	0.01479	0.373644
GOTERM_MF_FAT	GO:0017076~purine nucleotide binding	217	1.37612	0.000208977	ATP2B1, MAP3K7, ATP2B2, MAP3K5, AGPS, RAB23, RAPGEF4, DHX36, TLK1, RAB27B, MAGI3, TNIK, KIF5B, BRAF, SUCLG2, PIK3CD, WNK1, UBE2J1, WNK3, SCYL3, MARK1, MAPK1, CAMK4, MAPK6, ASCC3, DLD, ROR1, PDGFRB, RAB15, MAPK8, RAB10, CHKA, ADSS, GNAI3, ERBB4, GNAI2, PFKFB2, STK17B, MYO9A, EPHB2, KRAS, TAOK1, TRIO, EPHA5, ATP2A2, ARF4, RHEB, GRK5, CLCN5, ATAD2B, CDC42BPB, SEPHS1, UBE2G1, HELZ, LATS1, LATS2, CAMK…	1176	1918	12983	1.24905	0.199719	0.0183948	0.332348
GOTERM_MF_FAT	GO:0043565~sequence-specific DNA binding	82	0.520008	0.000218426	BACH1, MEF2C, JDP2, HNF1B, BACH2, ELF2, FOXK2, MITF, NR6A1, CTCF, ZEB2, PAX3, FOXO3, RORA, GLI2, FOS, GATA5, ZNF148, GATA6, POU4F2, RARB, PITX1, TBL1XR1, SATB1, RARG, SOX13, EMX2, HNRNPA2B1, ESR1, FOXN2, MTA1, SIX4, NCL, JUNB, HOXC10, SIX1, FOXG1, CUX1, IRX4, IRX5, HOXA11, ONECUT2, NFYB, SOX6, NR3C1, SOX9, ATF1, ARNT, HOXA1, LHX1, GBX2, LHX6, BCL6, LHX8, NFATC2, LHX9, FOXD1, NKX2-2, ETV3, MAFG, E…	1176	607	12983	1.4914	0.207741	0.0177534	0.34735
GOTERM_CC_FAT	GO:0044456~synapse part	37	0.234638	0.000246299	RAB3B, SNAP91, CADM1, ERBB4, GABRB1, CALD1, PPT1, CPEB1, RIMS1, PRR7, SYPL1, SOS1, DLG2, APBA1, DLGAP1, ADAM10, GABRA1, LYN, GABRA5, DLGAP4, PSD3, NLGN1, GRIN2A, LIN7C, SNAPIN, GRM1, CAMK2N1, SYNGR3, GRM3, ARHGAP32, DOC2A, GRIA2, STXBP5, ITGA8, ERC2, CACNA1C, SLC40A1	1015	246	12782	1.89408	0.11784	0.00780572	0.354982
GOTERM_MF_FAT	GO:0016881~acid-amino acid ligase activity	35	0.221954	0.000261333	HECW1, GCLC, SYVN1, UBE2G1, RNF217, UBE2V2, MYLIP, TTLL7, UBE3C, UBE2R2, SUMO2, UBE2D3, MAP3K1, WWP1, HECTD2, HECTD3, NEDD4L, BCOR, TRAF6, TRIP12, CBL, UBE2J1, UBR3, HACE1, UBE2F, HERC3, UBE2I, HERC2, TRIM23, BRAP, MIB1, NEDD4, UBE2K, SMURF1, CHFR	1176	201	12983	1.92238	0.243171	0.0197045	0.415451
GOTERM_MF_FAT	GO:0030695~GTPase regulator activity	59	0.374152	0.000263977	RASGEF1B, RASGEF1A, ITSN1, MCF2L, IQGAP1, RGL1, ARHGAP12, ARHGAP21, TBC1D15, ARHGAP5, SMAP1, EVI5, PAK2, RAPGEF4, DEPDC1B, RAPGEF2, ERRFI1, ARHGEF3, TNIK, ARHGEF7, ARHGEF6, PSD3, HERC2, ARHGAP24, TBC1D22B, ARHGAP26, ARHGAP31, MAP4K4, RALGAPA1, ARHGAP32, GAPVD1, BNIP2, ACAP2, SRGAP3, NRK, WDR44, RALGPS1, RABGAP1L, ASAP1, PEX5L, RIMS1, ARFGEF1, MYO9A, SOS1, FGD6, RASA1, RASA2, GIT1, TBC1D2B, VAV3, …	1176	404	12983	1.61227	0.245301	0.0185875	0.419645
GOTERM_BP_FAT	GO:0018210~peptidyl-threonine modification	9	0.057074	0.000288401	GALNT3, GALNT2, GALNT1, SBK1, NLK, MAP2, TNKS, MAPK8, MAP3K12	1215	21	13528	4.77178	0.617965	0.0202651	0.524151
KEGG_PATHWAY	hsa04810:Regulation of actin cytoskeleton	35	0.221954	0.000340203	GNA13, ENAH, SSH1, FGF14, SSH2, ITGB3, IQGAP1, PFN2, KRAS, PAK2, SOS1, PPP1R12A, MSN, PAK1, PIK3R2, GIT1, VAV3, LIMK2, BRAF, ARHGEF7, ARHGEF6, PIK3CD, ACTN1, ITGA4, MAPK1, ITGA9, CRKL, ITGA6, CFL2, ITGA8, PDGFRB, PIP4K2A, CRK, PIP4K2B, SLC9A1	441	215	5085	1.87708	0.0523416	0.00765075	0.409138
GOTERM_CC_FAT	GO:0016585~chromatin remodeling complex	16	0.101465	0.000374826	TBL1XR1, RSF1, ESR1, MTA1, ARID1A, RB1, NRIP1, HDAC5, SAP30, CSNK2A1, SMARCD2, SMARCA5, TBL1X, HDAC9, CHD4, MYSM1	1015	71	12782	2.83788	0.173721	0.0111621	0.539758
GOTERM_MF_FAT	GO:0008270~zinc ion binding	253	1.60441	0.00044044	PLEKHM3, RNF217, MYLIP, RORA, ZNRF1, BRPF1, STAC, RARB, DDAH1, ADAM9, ESCO1, RNF220, RARG, ZNF644, BRAF, ZNF507, UBR3, MECOM, BRAP, ADAMTS9, BAZ1A, MTF2, ACAP2, PRDM1, ADAMTS3, ZNF382, ASAP1, RIMS1, MYO9A, LHX1, DMD, CASZ1, CDA, LHX6, TNKS, VEZF1, LHX8, LHX9, PLAGL2, GIT1, PLAG1, DNMT3A, ASXL3, KLF8, IKZF2, KLF9, KLF12, KLF10, KLF11, ZBTB41, KLF14, ZNF521, ZFHX4, CBLB, TRPS1, TLL2, ZFHX3, CDC42BP…	1176	2311	12983	1.20862	0.374755	0.0289242	0.699248
GOTERM_MF_FAT	GO:0060589~nucleoside-triphosphatase regulator activity	59	0.374152	0.000476576	RASGEF1B, RASGEF1A, ITSN1, MCF2L, IQGAP1, RGL1, ARHGAP12, ARHGAP21, TBC1D15, ARHGAP5, SMAP1, EVI5, PAK2, RAPGEF4, DEPDC1B, RAPGEF2, ERRFI1, ARHGEF3, TNIK, ARHGEF7, ARHGEF6, PSD3, HERC2, ARHGAP24, TBC1D22B, ARHGAP26, ARHGAP31, MAP4K4, RALGAPA1, ARHGAP32, GAPVD1, BNIP2, ACAP2, SRGAP3, NRK, WDR44, RALGPS1, RABGAP1L, ASAP1, PEX5L, RIMS1, ARFGEF1, MYO9A, SOS1, FGD6, RASA1, RASA2, GIT1, TBC1D2B, VAV3, …	1176	413	12983	1.57714	0.398393	0.0294489	0.756415
GOTERM_CC_FAT	GO:0031252~cell leading edge	24	0.152197	0.000512126	MYO5A, SH3RF1, MTSS1, PTPRK, ENAH, NRBP1, SSH1, TRPM7, TLN2, SCYL3, CDH2, ITSN1, RAPH1, CD2AP, IQGAP1, ARHGAP31, CTTN, NDEL1, ITGA8, FAP, PAFAH1B1, FGD6, RASA1, CDC42BPB	1015	138	12782	2.1901	0.229518	0.0143811	0.736794
GOTERM_BP_FAT	GO:0046578~regulation of Ras protein signal transduction	35	0.221954	0.000515594	SHOC2, ASAP1, RABGAP1L, ITPKB, CDH2, ITSN1, ARFGEF1, MCF2L, TBC1D15, KRAS, SMAP1, EVI5, SOS1, PAFAH1B1, BCL6, FGD6, EPO, GIT1, ARHGEF3, TBC1D2B, VAV3, TBC1D10B, ARHGEF7, ARHGEF6, NF1, PSD3, TRIO, DOCK7, TBC1D22B, USP6NL, NDEL1, ACAP2, DGKZ, CRK, ARAP2	1215	210	13528	1.85569	0.821017	0.0352083	0.935233
KEGG_PATHWAY	hsa05220:Chronic myeloid leukemia	17	0.107806	0.000533266	E2F2, E2F3, BRAF, CBL, PIK3CD, RB1, MECOM, MAPK1, CBLB, CRKL, CDKN1B, KRAS, SOS1, RUNX1, ABL1, CRK, PIK3R2	441	75	5085	2.61361	0.0808247	0.0104795	0.640639
GOTERM_BP_FAT	GO:0048745~smooth muscle tissue development	6	0.0380493	0.000534577	ZFAND5, NF1, TIPARP, PDGFRB, FOXP1, FOXP2	1215	9	13528	7.42277	0.832006	0.0357499	0.969508
GOTERM_MF_FAT	GO:0032559~adenyl ribonucleotide binding	172	1.09075	0.000552368	NRBP1, STK35, IDE, CASK, DSTYK, ITPKB, PI4K2B, MAP3K7, ATP2B1, ATP2B2, MAP3K5, CSNK2A1, RAPGEF4, DHX36, STK39, TLK1, ITPK1, MAGI3, CARS, TNIK, CSNK1G1, BRAF, KIF5B, SUCLG2, PIK3CD, UBE2J1, WNK1, WNK3, SCYL3, HNRNPU, MARK1, MAP4K4, MAPK1, CAMK4, MAPK6, RFK, ASCC3, ROR1, SMARCA5, PDGFRB, MAPK8, ME1, CHKA, GCLC, ERBB4, GLUD2, GLUD1, PFKFB2, STK17B, MYO9A, EPHB2, UBE2D3, SBK1, TTBK1, DYRK3, ACTR3C, R…	1176	1497	12983	1.26845	0.445111	0.0321919	0.876215
GOTERM_BP_FAT	GO:0045165~cell fate commitment	26	0.16488	0.000577935	ERBB4, HOXA11, ONECUT2, MITF, JAG2, SOX5, PAX3, SOX6, SOX9, GLI2, TCF7L2, SPRY2, LHX6, RUNX2, NKX2-2, PITX1, NTF3, FOXA1, SMAD1, HOXC10, NOTCH1, EYA2, SALL1, SIX1, NEUROD1, PRDM1	1215	139	13528	2.08265	0.854641	0.0378366	1.04775
GOTERM_BP_FAT	GO:0043067~regulation of programmed cell death	101	0.640497	0.000596238	MEF2C, SNCB, CADM1, JAG2, FOXO3, ITSN1, MAP3K7, CUL2, MAP3K5, BDNF, PGP, ATG5, TIA1, RARB, ADAM9, RARG, BRAF, SOCS2, SOCS3, SKP2, GRIN2A, ACTN1, FADD, BCL2L11, MAPK1, TXNDC5, LYST, MAPK8, DCUN1D3, GCLC, SYVN1, STK17B, SOX4, PPT1, SOX9, TIMP3, PRUNE2, KRAS, PRKRA, TRAF6, TRAF5, BMF, PLAGL2, TRAF3, VAV3, NTF3, BECN1, KLF10, NR4A2, TRIO, NOTCH1, CDKN1B, BBC3, CFDP1, ABL1, SH3RF1, DEDD, MITF, PAWR, M…	1215	812	13528	1.38491	0.863256	0.0382614	1.08076
GOTERM_BP_FAT	GO:0016192~vesicle-mediated transport	76	0.481958	0.000607566	SEC24B, SEC24A, NRBP1, AP4E1, ATL2, AP3S1, ITSN1, HOOK3, PICALM, ZFYVE9, ACTR1A, AP3B2, RHOB, NECAP1, RAPGEF4, RAB6B, GOLGA4, RBM12, SEC23A, STX2, LYN, NCALD, RAB4B, ATP6V1H, CECR2, ERGIC2, DOC2A, GAPVD1, LRP10, STXBP5, IGF2R, LYST, TXNDC5, SH3KBP1, VAMP3, CUX1, SPAST, SNAP29, GNAI3, SNAP91, RAB3D, NAPG, SNX1, EEA1, PPT1, ARFGEF1, RIMS1, PEX5L, MIA3, KRAS, TMED2, STX17, STX16, SEC22C, EXOC5, THBS…	1215	576	13528	1.46909	0.86833	0.0382392	1.10119
GOTERM_CC_FAT	GO:0009898~internal side of plasma membrane	43	0.272687	0.000636925	SNX18, RAB3B, DNAJC25-GNG10, LIMS1, SNAP91, RAB3D, TLN2, AP3S1, SNX1, CACNB4, KIT, MCF2L, ACBD3, KRAS, FRMD6, SMAP1, DMD, AP3B2, PALM2, RAB23, MSN, SEC23IP, RHEBL1, WDFY3, RAP2B, RAB8A, RAP2C, PTPN4, RAB4B, FRMPD1, SNAPIN, RAPH1, CADPS, FAM120A, AP2A1, GNG10, RHEB, RAB15, RAB38, RAB10, EIF5A2, RASD1, YKT6, ADD3	1015	316	12782	1.71362	0.276965	0.0169235	0.915574
GOTERM_BP_FAT	GO:0042981~regulation of apoptosis	100	0.634156	0.000641265	MEF2C, SNCB, CADM1, JAG2, FOXO3, ITSN1, MAP3K7, CUL2, BDNF, PGP, MAP3K5, ATG5, TIA1, RARB, ADAM9, RARG, BRAF, SOCS2, SOCS3, SKP2, GRIN2A, ACTN1, FADD, BCL2L11, MAPK1, TXNDC5, LYST, MAPK8, DCUN1D3, GCLC, SYVN1, STK17B, SOX4, PPT1, SOX9, TIMP3, PRUNE2, KRAS, PRKRA, TRAF6, TRAF5, BMF, PLAGL2, TRAF3, VAV3, NTF3, BECN1, KLF10, NR4A2, TRIO, NOTCH1, CDKN1B, BBC3, CFDP1, ABL1, SH3RF1, DEDD, MITF, PAWR, M…	1215	804	13528	1.38485	0.882339	0.0395721	1.16193
GOTERM_BP_FAT	GO:0010941~regulation of cell death	101	0.640497	0.000679103	MEF2C, SNCB, CADM1, JAG2, FOXO3, ITSN1, MAP3K7, CUL2, MAP3K5, BDNF, PGP, ATG5, TIA1, RARB, ADAM9, RARG, BRAF, SOCS2, SOCS3, SKP2, GRIN2A, ACTN1, FADD, BCL2L11, MAPK1, TXNDC5, LYST, MAPK8, DCUN1D3, GCLC, SYVN1, STK17B, SOX4, PPT1, SOX9, TIMP3, PRUNE2, KRAS, PRKRA, TRAF6, TRAF5, BMF, PLAGL2, TRAF3, VAV3, NTF3, BECN1, KLF10, NR4A2, TRIO, NOTCH1, CDKN1B, BBC3, CFDP1, ABL1, SH3RF1, DEDD, MITF, PAWR, M…	1215	815	13528	1.37982	0.8963	0.0410993	1.23009
GOTERM_BP_FAT	GO:0048598~embryonic morphogenesis	46	0.291712	0.000683073	LMBR1, HOXA11, DICER1, JAG2, ZEB2, PAX3, GLI2, TCF7L2, MAP3K7, ATP2B2, SPRY2, HOXA1, PGP, CHD7, LHX1, PRKRA, RAB23, GBX2, RARB, TRAF6, FLVCR1, RARG, FZD3, MBNL1, SIX4, SMAD1, MECOM, FOXP4, FZD6, HOXC10, MIB1, NOTCH1, EYA2, SALL4, GNAQ, HOXB8, ITGA8, CLIC5, FOXG1, DLD, PRKAR1A, SIX1, LRP6, NEUROD1, NSD1, ACVR1	1215	307	13528	1.66831	0.897666	0.0405985	1.23724
GOTERM_MF_FAT	GO:0016563~transcription activator activity	58	0.36781	0.000683542	HNF1B, E2F3, ELF2, RSF1, MITF, CTCF, FOXO3, PAX3, GLI2, CBFB, EPC1, BRPF1, SMARCD2, GTF2A1, GATA5, ZNF148, GATA6, MED26, RARB, KDM5A, TBPL1, SERTAD2, TBL1XR1, ARID1A, RB1, SPEN, PPARGC1A, JUNB, PPARGC1B, NRIP1, NCOA3, CAMK4, SMARCA5, CAND1, USP22, HCFC2, SOX9, ARNT, RUNX1, NFATC2, RUNX2, MYSM1, TFDP1, IKZF2, MAML1, NR4A2, TEAD1, SMAD1, CDKN1C, NOTCH1, YAF2, SP4, NEUROD1, IRF4, TBL1X, NR5A2, TCF12…	1176	410	12983	1.56175	0.517563	0.0376369	1.08324
GOTERM_CC_FAT	GO:0031981~nuclear lumen	148	0.93855	0.000809779	MEF2C, XPO1, RNMT, DBF4, INTS2, CD2AP, IQGAP1, EPC1, BRPF1, CSNK2A1, GATA6, MED26, LUC7L3, TBPL1, PITX1, OXR1, RARG, TAF4B, BYSL, ENC1, FMR1, HNRNPA2B1, ACTN1, MTA1, ARID1A, GRHL1, PPARGC1A, PPARGC1B, JUNB, ELL2, MAPK1, KDM2B, CAMK4, SIX1, SMARCA5, MAPK8, ME1, RAD23B, SDAD1, SYVN1, ELL, HOXA11, UBAC1, LIN28A, SOX9, ATF1, MED12L, HNRNPA3, STX17, MBNL3, RUNX2, NKX2-2, NOVA1, TFDP1, PRPF40A, DNMT3A,…	1015	1450	12782	1.28537	0.337904	0.0204061	1.1627
GOTERM_BP_FAT	GO:0060322~head development	7	0.0443909	0.000823234	ZFAND5, CHD7, LHX1, ARID5B, TIPARP, ASPH, FLVCR1	1215	14	13528	5.56708	0.935908	0.0478773	1.48931
GOTERM_MF_FAT	GO:0017124~SH3 domain binding	20	0.126831	0.000858714	MTSS1, ENAH, ADAM10, KHDRBS2, CBL, GJA1, AFAP1L2, CD2AP, PTPN12, ARHGAP31, CCDC6, SOS1, SH3BGRL2, SH3KBP1, WIPF3, QKI, MICAL1, ADAM19, ADAM12, ADAM9	1176	96	12983	2.29999	0.599796	0.0447566	1.35906
GOTERM_MF_FAT	GO:0005083~small GTPase regulator activity	42	0.266345	0.00090538	ASAP1, RABGAP1L, ITSN1, PEX5L, RIMS1, ARFGEF1, MCF2L, IQGAP1, RGL1, TBC1D15, ARHGAP5, SMAP1, EVI5, PAK2, SOS1, RAPGEF2, ERRFI1, FGD6, RASA1, RASA2, GIT1, ARHGEF3, TBC1D2B, TNIK, VAV3, TBC1D10B, ARHGEF7, ARHGEF6, NF1, PSD3, TRIO, TBC1D22B, RALGDS, ARHGAP26, USP6NL, MAP4K4, ACAP2, NRK, WDR44, ARAP2, CDC42BPB, RANBP10	1176	274	12983	1.69226	0.619235	0.0449386	1.43242
GOTERM_CC_FAT	GO:0031410~cytoplasmic vesicle	74	0.469275	0.00101526	GNA13, MTSS1, SEC24B, SEC24A, AP4E1, CADM1, GJA1, AP3S1, ITSN1, ZNRF1, CD2AP, CANX, ARHGAP21, BDNF, CHIC1, PICALM, AP3B2, NECAP1, SNTB2, RAB6B, RAB27B, FNDC3A, SEC23A, ADAM10, STX2, SGK3, NCALD, ACTN1, HERC3, ERMAP, MIB1, ZDHHC17, DOC2A, STXBP5, CLIC4, IGF2R, DLD, SH3KBP1, SLC40A1, CALCR, RAB3B, GNAI3, RAB3D, CAMK2G, PPT1, ITGB3, KIT, CALU, SYPL1, TMED2, DGKD, SLC30A4, CAMK2D, RAB11A, SLC30A2, WI…	1015	642	12782	1.45154	0.40371	0.0243198	1.45572
KEGG_PATHWAY	hsa05200:Pathways in cancer	46	0.291712	0.00103003	E2F2, E2F3, XIAP, FGF14, MITF, KIT, GLI2, TCF7L2, SUFU, ARNT, CCNE2, IGF1R, FOS, CUL2, KRAS, SOS1, RARB, RUNX1, TRAF6, TRAF5, TRAF3, PIK3R2, BRAF, CBL, PIK3CD, SKP2, RUNX1T1, FZD3, FADD, RB1, MAPK10, FZD5, MECOM, RALGDS, FZD6, MAPK1, CCDC6, CBLB, CRKL, CDKN1B, ITGA6, PLCG1, PDGFRB, MAPK8, ABL1, CRK	441	328	5085	1.6171	0.150263	0.0179294	1.23404
GOTERM_BP_FAT	GO:0030334~regulation of cell migration	29	0.183905	0.00107725	GNA13, ERBB4, ONECUT2, JAG2, ITGB3, KIT, IGF1R, MIA3, ARHGAP5, MAP3K1, GAB1, UNC5C, THBS1, ADAM9, PTPRK, IRS2, ADAM10, NF1, IRS1, VASH1, HDAC5, MAPK1, CLIC4, DLL4, PTP4A1, PDGFRB, HBEGF, WDR44, HDAC9	1215	169	13528	1.91059	0.972557	0.061133	1.94461
GOTERM_BP_FAT	GO:0000082~G1/S transition of mitotic cell cycle	14	0.0887818	0.00111696	CDC7, BCAT1, E2F6, CAMK2G, DBF4, SKP2, RB1, LATS2, CUL2, CDKN1B, CAMK2D, PPP3CB, PPP3CA, ACVR1	1215	56	13528	2.78354	0.975965	0.0622579	2.0156
GOTERM_BP_FAT	GO:0035295~tube development	35	0.221954	0.00119469	GNA13, NRP1, HOXA11, DICER1, ZEB2, PAX3, GLI2, EDNRA, MAP3K7, SPRY2, BDNF, GATA6, LHX1, GBX2, LOX, RARB, TRAF6, IHH, MAN1A2, FOXA1, FZD3, FOXP1, BCL2L11, FOXP2, FZD6, GZF1, MIB1, NOTCH1, SALL1, SIX1, GDF11, ZFPM2, CUX1, NFIB, ACVR1	1215	220	13528	1.77134	0.981461	0.0653571	2.15442
GOTERM_BP_FAT	GO:0006325~chromatin organization	53	0.336102	0.0012177	RSF1, ARID4A, ARID4B, CBX2, CTCF, RCBTB1, EPC1, EPC2, BRPF1, SMARCD2, EED, TLK1, KDM5A, KDM5B, H1F0, SATB1, TBL1XR1, RCOR1, CECR2, ARID1A, RB1, UBN1, KDM2B, EYA2, SMARCA5, USP22, JMJD1C, NSD1, MAP3K12, NR3C1, SOX6, ARID2, CHD9, CHD7, CHD2, PBRM1, CHD1, KDM3A, BCOR, CHD6, CHD4, MYSM1, DNMT3A, BRD1, SHPRH, SIRT1, SUV39H2, RPS6KA5, HDAC5, SETD7, H3F3B, IRF4, HDAC9	1215	378	13528	1.56114	0.982832	0.0655015	2.19549
GOTERM_BP_FAT	GO:0046777~protein amino acid autophosphorylation	18	0.114148	0.00127446	TRPM7, NLK, CAMK2G, MEX3B, KIT, CAMKK2, IGF1R, CSNK2A1, PAK2, MAP3K1, DYRK1A, CAMK2D, CDK12, PDGFRB, PAK1, YES1, MAP3K13, MAP3K12	1215	85	13528	2.35782	0.985797	0.0673664	2.29671
GOTERM_MF_FAT	GO:0005096~GTPase activator activity	35	0.221954	0.00137418	ASAP1, RABGAP1L, ARFGEF1, MYO9A, IQGAP1, ARHGAP12, ARHGAP21, TBC1D15, ARHGAP5, SMAP1, EVI5, SOS1, DEPDC1B, RAPGEF2, ERRFI1, RASA1, RASA2, GIT1, TBC1D2B, VAV3, TBC1D10B, ARHGEF6, NF1, ARHGAP24, TBC1D22B, ARHGAP26, USP6NL, ARHGAP31, RALGAPA1, ARHGAP32, GAPVD1, BNIP2, ACAP2, SRGAP3, ARAP2	1176	220	12983	1.75636	0.769125	0.0644596	2.16654
GOTERM_MF_FAT	GO:0005524~ATP binding	167	1.05904	0.00143686	NRBP1, STK35, IDE, CASK, DSTYK, ITPKB, PI4K2B, MAP3K7, ATP2B1, ATP2B2, MAP3K5, CSNK2A1, DHX36, STK39, TLK1, ITPK1, MAGI3, CARS, TNIK, CSNK1G1, BRAF, KIF5B, SUCLG2, PIK3CD, UBE2J1, WNK1, WNK3, SCYL3, HNRNPU, MARK1, MAP4K4, MAPK1, CAMK4, MAPK6, RFK, ASCC3, ROR1, SMARCA5, PDGFRB, MAPK8, CHKA, GCLC, ERBB4, GLUD1, PFKFB2, STK17B, MYO9A, EPHB2, UBE2D3, SBK1, TTBK1, DYRK3, ACTR3C, RUNX1, RUNX2, STK38L, …	1176	1477	12983	1.24826	0.784069	0.0644712	2.26431
GOTERM_MF_FAT	GO:0001883~purine nucleoside binding	179	1.13514	0.00151355	NRBP1, STK35, IDE, CASK, DSTYK, ITPKB, PI4K2B, CNGB3, MAP3K7, ATP2B1, ATP2B2, MAP3K5, CSNK2A1, AGPS, RAPGEF4, DHX36, STK39, TLK1, ITPK1, MAGI3, CARS, TNIK, CSNK1G1, BRAF, KIF5B, SUCLG2, PIK3CD, UBE2J1, WNK1, WNK3, SCYL3, HNRNPU, MARK1, MAP4K4, MAPK1, CAMK4, MAPK6, RFK, ASCC3, PDE5A, DLD, ROR1, SMARCA5, PDGFRB, MAPK8, ME1, CHKA, GCLC, ERBB4, GLUD2, GLUD1, PFKFB2, STK17B, MYO9A, EPHB2, UBE2D3, KRAS…	1176	1601	12983	1.23432	0.801044	0.0650647	2.3838
GOTERM_BP_FAT	GO:0021954~central nervous system neuron development	10	0.0634156	0.001536	NDEL1, GNAQ, FOXG1, NR4A2, LHX6, PAFAH1B1, DCX, LHX8, GLI2, EPHB2	1215	32	13528	3.47942	0.994072	0.079382	2.76182
GOTERM_MF_FAT	GO:0001882~nucleoside binding	180	1.14148	0.00157221	NRBP1, STK35, IDE, CASK, DSTYK, ITPKB, PI4K2B, CNGB3, MAP3K7, ATP2B1, ATP2B2, MAP3K5, CSNK2A1, AGPS, RAPGEF4, DHX36, STK39, TLK1, ITPK1, MAGI3, CARS, TNIK, CSNK1G1, BRAF, KIF5B, SUCLG2, PIK3CD, UBE2J1, WNK1, WNK3, SCYL3, HNRNPU, MARK1, MAP4K4, MAPK1, CAMK4, MAPK6, RFK, ASCC3, PDE5A, DLD, ROR1, SMARCA5, PDGFRB, MAPK8, ME1, CHKA, GCLC, ERBB4, GLUD2, GLUD1, PFKFB2, STK17B, MYO9A, EPHB2, UBE2D3, KRAS…	1176	1612	12983	1.23275	0.813122	0.0648907	2.47511
GOTERM_BP_FAT	GO:0007169~transmembrane receptor protein tyrosine kinase signaling pathway	35	0.221954	0.00163364	MTSS1, ZFAND5, NRP1, ERBB4, TIPARP, AP3S1, SHOC2, KIT, DDR2, EPHB2, PHIP, IGF1R, DGKD, SOS1, GAB1, CD4, GIGYF1, IRS2, SOCS2, NIN, PTPN2, ARID5B, CBL, SOCS5, IRS1, RPS6KA5, EPHA5, SS18, GRB10, PRLR, EREG, ARF4, ROR1, PDGFRB, HBEGF	1215	224	13528	1.73971	0.995722	0.0829343	2.93494
GOTERM_CC_FAT	GO:0030424~axon	25	0.158539	0.00164696	CALCR, SCN1A, NRP1, CADM1, SLC6A1, SNCB, VIM, PPT1, ALCAM, SEMA3A, NEFM, HCN1, SLC12A6, SCN2A, NF1, ESR1, DOCK7, DPYSL2, GRM1, NCAM1, MAPK1, GRM3, NDEL1, SLC38A1, MAP3K12	1015	159	12782	1.98005	0.567856	0.0374181	2.35152
GOTERM_MF_FAT	GO:0016879~ligase activity, forming carbon-nitrogen bonds	36	0.228296	0.00167136	ADSS, HECW1, GCLC, SYVN1, UBE2G1, RNF217, UBE2V2, MYLIP, TTLL7, UBE3C, UBE2R2, SUMO2, UBE2D3, MAP3K1, WWP1, HECTD2, HECTD3, NEDD4L, BCOR, TRAF6, TRIP12, CBL, UBE2J1, UBR3, HACE1, UBE2F, HERC3, UBE2I, HERC2, TRIM23, BRAP, MIB1, NEDD4, UBE2K, SMURF1, CHFR	1176	231	12983	1.72051	0.831894	0.0662842	2.62926
GOTERM_BP_FAT	GO:0001655~urogenital system development	21	0.133173	0.00171888	HNF1B, HOXA11, ARID5B, SOX11, NF1, TIPARP, FOXA1, NID1, SMAD1, GLI2, BCL2L11, GZF1, BDNF, LHX1, ITGA8, SALL1, SIX1, GDF11, PDGFRB, RARB, ACVR1	1215	110	13528	2.12561	0.996782	0.0857706	3.08581
KEGG_PATHWAY	hsa04930:Type II diabetes mellitus	12	0.0760987	0.00177766	MAPK1, IRS2, SOCS2, SOCS3, SOCS1, PIK3CD, MAPK8, MAPK10, CACNA1C, CACNA1D, IRS1, PIK3R2	441	47	5085	2.94399	0.245062	0.0277205	2.12098
GOTERM_MF_FAT	GO:0004721~phosphoprotein phosphatase activity	28	0.177564	0.00178268	PDP1, SSH1, CAMK2G, SSH2, DUSP10, PPP3R1, PPP1R12A, PPP3CB, PPP3CA, MTMR4, PPTC7, PTPRB, PTPRK, PTPRD, PTPN2, PTPN4, PTPN13, PTPDC1, PTPN12, CTDSPL2, EYA2, PPM1E, DUSP1, SBF1, PTP4A1, DUSP9, PPP1R15B, PPP2R2A	1176	165	12983	1.87345	0.850734	0.0680214	2.80204
GOTERM_MF_FAT	GO:0016791~phosphatase activity	38	0.240979	0.00178362	PDP1, SSH1, CAMK2G, PFKFB2, SSH2, PPIP5K2, DUSP10, PPP3R1, G6PC3, PGP, INPP5K, PPP3CB, PPP1R12A, PPP3CA, NT5E, MTMR4, PPTC7, PTPRB, PTPRK, MINPP1, PTPRD, PTPN2, PTPN4, PTPN13, LPIN2, PTPDC1, PTPN12, CTDSPL2, EYA2, PPM1E, SBF1, DUSP1, PTP4A1, PON2, INPP4A, DUSP9, PPP1R15B, PPP2R2A	1176	249	12983	1.68481	0.850884	0.0657073	2.8035
KEGG_PATHWAY	hsa05412:Arrhythmogenic right ventricular cardiomyopathy (ARVC)	16	0.101465	0.00182857	ACTN1, GJA1, ITGB3, ITGA4, CDH2, CACNB4, TCF7L2, CACNA2D2, ITGA9, ATP2A2, ITGA6, ITGA8, DMD, CACNA1C, CACNA1D, SGCB	441	76	5085	2.4275	0.251122	0.0259464	2.18111
GOTERM_BP_FAT	GO:0007254~JNK cascade	14	0.0887818	0.00185887	TNIK, ARHGEF6, DUSP10, MAPK10, MAP3K5, CRKL, MAP3K2, RB1CC1, MAP3K1, GAB1, MAPK8, DUSP9, MAP3K13, MAP3K12	1215	59	13528	2.642	0.997985	0.0910741	3.33312
GOTERM_MF_FAT	GO:0019787~small conjugating protein ligase activity	28	0.177564	0.00195025	UBE2G1, RNF217, UBE2V2, MYLIP, UBE3C, UBE2R2, SUMO2, UBE2D3, MAP3K1, WWP1, HECTD3, NEDD4L, BCOR, TRAF6, TRIP12, CBL, UBE2J1, UBR3, UBE2F, UBE2I, HERC2, TRIM23, BRAP, MIB1, UBE2K, NEDD4, SMURF1, CHFR	1176	166	12983	1.86216	0.875194	0.0692442	3.06161
KEGG_PATHWAY	hsa04730:Long-term depression	15	0.0951233	0.00195601	GNA13, GNAI3, GNAO1, GNAI2, BRAF, LYN, GRM1, GRM5, MAPK1, IGF1R, KRAS, GNAQ, GRIA2, PLA2G12A, GUCY1A2	441	69	5085	2.50665	0.266078	0.0254499	2.33148
GOTERM_BP_FAT	GO:0001822~kidney development	19	0.12049	0.0020076	HNF1B, HOXA11, ARID5B, SOX11, NF1, TIPARP, NID1, SMAD1, GLI2, BCL2L11, GZF1, BDNF, LHX1, ITGA8, SALL1, SIX1, GDF11, PDGFRB, RARB	1215	96	13528	2.20364	0.998774	0.0965884	3.59522
KEGG_PATHWAY	hsa04660:T cell receptor signaling pathway	20	0.126831	0.00201241	VAV3, CBL, PIK3CD, PPP3R1, MAP3K7, MAPK1, FOS, CBLB, KRAS, PLCG1, PAK2, SOS1, NFAT5, PPP3CB, CD4, PPP3CA, PAK1, NFATC2, NFATC3, PIK3R2	441	108	5085	2.1353	0.272602	0.0241859	2.39797
GOTERM_CC_FAT	GO:0031982~vesicle	75	0.475617	0.00211969	GNA13, MTSS1, SEC24B, SEC24A, AP4E1, CADM1, GJA1, AP3S1, ITSN1, ZNRF1, CD2AP, CANX, ARHGAP21, BDNF, CHIC1, PICALM, AP3B2, NECAP1, SNTB2, RAB6B, RAB27B, FNDC3A, SEC23A, ADAM10, STX2, SGK3, NCALD, ACTN1, HERC3, ERMAP, MIB1, ZDHHC17, DOC2A, STXBP5, CLIC4, IGF2R, DLD, SH3KBP1, SLC40A1, CALCR, ALDOA, RAB3B, GNAI3, RAB3D, CAMK2G, PPT1, ITGB3, KIT, CALU, SYPL1, TMED2, DGKD, SLC30A4, CAMK2D, RAB11A, SLC3…	1015	670	12782	1.40968	0.660427	0.0458739	3.0169
KEGG_PATHWAY	hsa05214:Glioma	14	0.0887818	0.00239694	E2F2, E2F3, BRAF, CAMK2G, PIK3CD, RB1, IGF1R, MAPK1, KRAS, PLCG1, SOS1, CAMK2D, PDGFRB, PIK3R2	441	63	5085	2.56236	0.315571	0.0267202	2.85012
GOTERM_BP_FAT	GO:0030522~intracellular receptor-mediated signaling pathway	16	0.101465	0.00240388	DCBLD2, CYP24A1, RARG, KLF9, ESR1, ARID1A, RB1, NR3C1, PPARGC1A, PPARGC1B, NRIP1, NCOA3, NEDD4, DNAJA1, KDM3A, PMEPA1	1215	75	13528	2.37529	0.999674	0.112934	4.29029
GOTERM_BP_FAT	GO:0030001~metal ion transport	61	0.386835	0.00253281	KCNC2, SLC5A3, SLC9A8, JPH4, ATP1B1, SLC13A5, CACHD1, SCN3A, ATP1B2, KCNJ12, ATP2B1, ATP2B2, SLC22A5, SLC4A4, SLC12A6, TRPM7, SCN2A, GRIN2A, STIM2, KCTD20, HEPHL1, SLC38A1, SLC40A1, SCN1A, SLC38A2, MMGT1, CYSLTR1, CAMK2G, SLC38A7, KCNA4, TRIM13, SFXN1, CACNB4, SLC30A1, SLC4A8, CAMK2D, SLC30A4, PPP3CB, SCN9A, SLC4A7, SLC30A2, PPP3CA, NEDD4L, SLC30A6, HCN1, SLC10A7, KCTD3, KCTD5, CACNA2D2, KCTD7, K…	1215	465	13528	1.46061	0.999788	0.116986	4.51541
KEGG_PATHWAY	hsa04910:Insulin signaling pathway	23	0.145856	0.00255145	IRS2, SOCS2, BRAF, SOCS3, SOCS1, CBL, PIK3CD, MAPK10, PPARGC1A, IRS1, MAPK1, CBLB, CRKL, KRAS, INPP5K, SOS1, PRKAR1A, GYS1, RHEB, MAPK8, PRKAA2, CRK, PIK3R2	441	135	5085	1.96447	0.332118	0.0265507	3.03126
GOTERM_BP_FAT	GO:0060284~regulation of cell development	32	0.20293	0.00271357	NRP1, HOXA11, SOX5, KIT, CDH2, TIMP2, GLI2, EPHB2, BDNF, MBNL3, SEMA3A, NEFM, NKX2-2, LYN, NTF3, NF1, FOXA1, NLGN1, RTN4R, SMAD1, HDAC5, MIB1, YWHAG, NOTCH1, NDEL1, SIX1, FOXG1, NEUROD1, SEMA4D, HDAC9, OMG, ZFHX3	1215	205	13528	1.73801	0.999884	0.12311	4.83019
GOTERM_CC_FAT	GO:0016323~basolateral plasma membrane	29	0.183905	0.00281528	LIMS1, ATP1B1, ENAH, SLC13A5, CADM1, ERBB4, TLN2, FERMT2, CASK, HCFC2, SDC4, ANK2, DMD, STK39, MSN, PAK1, ADAM9, GIT1, SLC12A6, STX2, ARHGEF7, LPP, ACTN1, ARHGAP24, ARHGAP26, ARHGAP31, ITGA6, SH3KBP1, SLC9A1	1015	203	12782	1.79901	0.761884	0.0580391	3.9883
GOTERM_MF_FAT	GO:0030554~adenyl nucleotide binding	174	1.10343	0.00313294	NRBP1, STK35, IDE, CASK, DSTYK, ITPKB, PI4K2B, MAP3K7, ATP2B1, ATP2B2, MAP3K5, CSNK2A1, AGPS, RAPGEF4, DHX36, STK39, TLK1, ITPK1, MAGI3, CARS, TNIK, CSNK1G1, BRAF, KIF5B, SUCLG2, PIK3CD, UBE2J1, WNK1, WNK3, SCYL3, HNRNPU, MARK1, MAP4K4, MAPK1, CAMK4, MAPK6, RFK, ASCC3, DLD, ROR1, SMARCA5, PDGFRB, MAPK8, ME1, CHKA, GCLC, ERBB4, GLUD2, GLUD1, PFKFB2, STK17B, MYO9A, EPHB2, UBE2D3, SBK1, TTBK1, DYRK3…	1176	1577	12983	1.21811	0.964738	0.105507	4.87526
GOTERM_MF_FAT	GO:0046872~metal ion binding	418	2.65077	0.0031612	PDP1, SLC9A8, PLEKHM3, SCN3A, MYLIP, RORA, ITSN1, MAP3K7, BRPF1, MAP3K5, CDH20, DDAH1, ADAM9, ZNF644, BRAF, ZNF507, SCN2A, GRIN2A, MECOM, BRAP, MARK1, ADAMTS9, PITPNM2, DOC2A, PELO, ADAMTS3, ZNF382, ADSS, SCN1A, PCDH20, CACNB4, CASZ1, TNKS, VEZF1, SEC23IP, GIT1, DNMT3A, MGAT4A, ASXL3, KLF12, KLF10, PCDH10, KLF11, KLF14, ZNF521, PCDH17, TRPS1, TLL2, CDC42BPB, SLC9A1, SH3RF1, ENOX2, CACHD1, LATS1, …	1176	4140	12983	1.11466	0.965788	0.103159	4.9182
GOTERM_BP_FAT	GO:0032446~protein modification by small protein conjugation	23	0.145856	0.00326101	CBL, UBE2F, RNF217, UBE2V2, UBE3C, MYLIP, HERC2, TRIM23, SUMO2, MIB1, UBE2D3, FBXW7, NEDD4, WWP1, MAP3K1, RNF11, CAND1, NEDD4L, SMURF1, USP22, TRAF6, CHFR, TRIP12	1215	132	13528	1.94004	0.999981	0.144154	5.77751
GOTERM_BP_FAT	GO:0001944~vasculature development	37	0.234638	0.00326235	GNA13, ZFAND5, NRP1, LEPR, DICER1, TIPARP, CDH2, TCF7L2, MAP3K7, EDNRA, CHD7, ATG5, GBX2, RHOB, QKI, LOX, VEZF1, THBS1, RASA1, CEACAM1, IHH, NF1, EFNB2, ITGA4, ARHGAP24, NCL, COL5A1, JUNB, MIB1, PROK2, NOTCH1, CRKL, EREG, NUS1, DLL4, ZFPM2, ACVR1	1215	251	13528	1.64129	0.999982	0.142329	5.77983
GOTERM_BP_FAT	GO:0048534~hemopoietic or lymphoid organ development	38	0.240979	0.00330087	CALCR, TIPARP, JAG2, SOX4, ITPKB, SFXN1, SOX6, CACNB4, KIT, CBFB, CHD7, CXCR5, CLCF1, BCL11B, PPP3CB, RTKN2, SH2B3, CD4, BCL6, DYRK3, RUNX1, TRAF6, EPO, FLVCR1, LYN, JARID2, RB1, SIX4, ITGA4, OSTM1, FOXP1, BCL2L11, HDAC5, PGM3, CRKL, SIX1, IRF4, HDAC9	1215	260	13528	1.6273	0.999984	0.142036	5.84615
GOTERM_BP_FAT	GO:0003001~generation of a signal involved in cell-cell signaling	17	0.107806	0.00333938	HNF1B, LYN, NRXN3, CAMK2G, NLGN1, LIN7C, SNAPIN, ILDR2, CACNB4, RIMS1, BDNF, DOC2A, NEUROD1, RAPGEF4, CACNA1C, GLP1R, APBA1	1215	85	13528	2.22683	0.999986	0.141751	5.91241
GOTERM_BP_FAT	GO:0031098~stress-activated protein kinase signaling pathway	14	0.0887818	0.00343803	TNIK, ARHGEF6, DUSP10, MAPK10, MAP3K5, CRKL, MAP3K2, RB1CC1, MAP3K1, GAB1, MAPK8, DUSP9, MAP3K13, MAP3K12	1215	63	13528	2.47426	0.99999	0.143805	6.08194
GOTERM_MF_FAT	GO:0043167~ion binding	427	2.70784	0.00345566	PDP1, SLC9A8, PLEKHM3, SCN3A, MYLIP, RORA, ITSN1, MAP3K7, BRPF1, MAP3K5, CDH20, DDAH1, ADAM9, ZNF644, BRAF, ZNF507, SCN2A, GRIN2A, MECOM, BRAP, MARK1, ADAMTS9, PITPNM2, DOC2A, PELO, ADAMTS3, ZNF382, ADSS, SCN1A, PCDH20, CACNB4, CASZ1, TNKS, VEZF1, SEC23IP, GIT1, DNMT3A, MGAT4A, ASXL3, KLF12, KLF10, PCDH10, KLF11, KLF14, ZNF521, PCDH17, TRPS1, TLL2, CDC42BPB, SLC9A1, SH3RF1, ENOX2, CACHD1, LATS1, …	1176	4241	12983	1.11155	0.975031	0.108915	5.36458
GOTERM_MF_FAT	GO:0008187~poly-pyrimidine tract binding	5	0.0317078	0.00346928	ATXN1, KHDRBS2, CPEB2, PABPC4, MSI2	1176	8	12983	6.89998	0.975392	0.106191	5.38519
GOTERM_BP_FAT	GO:0050767~regulation of neurogenesis	27	0.171222	0.00355264	NRP1, SOX5, KIT, CDH2, GLI2, TIMP2, EPHB2, BDNF, SEMA3A, NEFM, NKX2-2, NTF3, LYN, NF1, FOXA1, NLGN1, RTN4R, SMAD1, MIB1, YWHAG, NOTCH1, NDEL1, SIX1, FOXG1, NEUROD1, SEMA4D, OMG	1215	166	13528	1.81098	0.999993	0.146409	6.27854
GOTERM_BP_FAT	GO:0045664~regulation of neuron differentiation	23	0.145856	0.00358508	NRP1, FOXA1, NLGN1, SOX5, RTN4R, CDH2, SMAD1, GLI2, TIMP2, EPHB2, MIB1, NOTCH1, YWHAG, BDNF, NDEL1, SIX1, FOXG1, NEUROD1, SEMA3A, SEMA4D, OMG, NKX2-2, NEFM	1215	133	13528	1.92546	0.999994	0.14585	6.33411
GOTERM_CC_FAT	GO:0030315~T-tubule	7	0.0443909	0.00361184	EDNRA, ABCC9, SCN1A, SCN2A, CAMK2D, ESR1, KCNJ12	1015	20	12782	4.40759	0.841461	0.0710219	5.08959
GOTERM_BP_FAT	GO:0035116~embryonic hindlimb morphogenesis	7	0.0443909	0.00372123	NOTCH1, RARG, CHD7, DICER1, LRP6, RARB, MECOM	1215	18	13528	4.32995	0.999996	0.149152	6.56702
GOTERM_BP_FAT	GO:0000165~MAPKKK cascade	29	0.183905	0.00387395	GNAI2, DUSP10, ITPKB, CAMKK2, MAP3K7, MAP3K5, MAP3K2, MAP3K1, RB1CC1, GAB1, ADRA2A, PAK1, THBS1, RAPGEF2, ADAM9, TNIK, BRAF, ARHGEF6, NF1, SMAD1, MAPK10, GRM1, MAPK1, PROK2, CRKL, MAPK8, DUSP9, MAP3K13, MAP3K12	1215	184	13528	1.75484	0.999998	0.15296	6.82762
GOTERM_BP_FAT	GO:0006607~NLS-bearing substrate import into nucleus	6	0.0380493	0.0040226	CBLB, TRPS1, KPNA6, KPNA4, KPNA3, KPNA2	1215	13	13528	5.13884	0.999999	0.156511	7.08063
GOTERM_BP_FAT	GO:0048839~inner ear development	16	0.101465	0.00405435	JAG2, FZD3, SIX4, FZD6, ATP2B2, HOXA1, SPRY2, BDNF, CHD7, CDKN1B, CLIC5, ITGA8, SIX1, FOXG1, GBX2, CUX1	1215	79	13528	2.25502	0.999999	0.155837	7.13458
GOTERM_CC_FAT	GO:0019898~extrinsic to membrane	57	0.361469	0.00407276	GNA13, SEPT3, DNAJC25-GNG10, CASK, MYLIP, ZNRF1, PLEKHB2, ARHGAP21, GOLGA8B, ARHGAP5, GOLGA1, SNTB2, RAPGEF4, MSN, DLG5, PPP1R14C, GOLGA4, SEC23A, MAGI3, MAGI2, ANKRA2, BCL2L11, PITPNM2, RAB11FIP2, DOC2A, GAPVD1, STXBP5, FRMD4A, SH3KBP1, AVEN, VPS26B, KSR1, MAP3K13, MAP3K12, SNAP29, ACHE, NAPG, EEA1, EPB41L4B, PEX5L, RIMS1, CHMP2B, DGKD, RAB11A, TNKS, MTMR4, CNKSR2, DLGAP1, EPB41, BECN1, DLGAP4, …	1015	494	12782	1.45305	0.874728	0.0767866	5.72146
GOTERM_MF_FAT	GO:0003682~chromatin binding	25	0.158539	0.00418582	DNMT3A, ARID4A, ARID4B, MITF, CTCF, CBX2, PAX3, GLI2, SUV39H2, CHD9, NOTCH1, CHD7, GATA6, SMARCA5, CHD2, POU4F2, PBRM1, CHD1, BCL6, CHD6, CUX1, NSD1, NFATC3, RUNX2, CHD4	1176	150	12983	1.83999	0.988569	0.123232	6.46302
GOTERM_BP_FAT	GO:0042325~regulation of phosphorylation	60	0.380493	0.00418936	CCNT2, ZEB2, SDC4, LATS1, LATS2, CAMKK2, MAP3K7, EDNRA, CCNE2, SPRY2, MAP3K5, PAK2, CLCF1, GAB1, RAPGEF4, PAK1, PPP1R14C, ADAM9, CCNK, LYN, LIMK2, SOCS3, SOCS1, RB1, IRS1, GRM1, GTF2H1, PROK2, EREG, PDGFRB, MAP3K13, GNAI2, PFKFB2, KIT, CCNG1, KRAS, DGKD, MAP3K2, MAP3K1, RB1CC1, ADRA2A, MLLT1, CD4, TRAF6, THBS1, AGK, EPO, VAV3, NF1, DGKH, DOCK7, ATXN1, CDKN1C, YWHAG, CDKN1B, PRLR, PRKAR1A, DGKZ, D…	1215	466	13528	1.43358	0.999999	0.15878	7.36367
GOTERM_BP_FAT	GO:0043583~ear development	18	0.114148	0.00436707	JAG2, FZD3, SIX4, BCL2L11, FZD6, ATP2B2, HOXA1, SPRY2, BDNF, CHD7, CDKN1B, CLIC5, ITGA8, PRKRA, SIX1, FOXG1, GBX2, CUX1	1215	95	13528	2.10963	1	0.163103	7.66441
GOTERM_BP_FAT	GO:0007423~sensory organ development	34	0.215613	0.00438357	IRX5, MITF, JAG2, NHS, EPHB2, ATP2B2, SPRY2, HOXA1, BDNF, CHD7, MAP3K1, BCL11B, PRKRA, GBX2, POU4F2, RARB, RARG, BHLHE22, NF1, FZD3, SIX4, COL5A1, BCL2L11, FOXP2, FZD6, CDKN1B, CLIC5, ITGA8, SIX1, FOXG1, GDF11, NEUROD1, MAB21L1, CUX1	1215	229	13528	1.65311	1	0.161864	7.69228
GOTERM_BP_FAT	GO:0035239~tube morphogenesis	22	0.139514	0.0043887	GNA13, NRP1, HOXA11, DICER1, FOXA1, ZEB2, FZD3, PAX3, GLI2, BCL2L11, FZD6, GZF1, EDNRA, MAP3K7, SPRY2, MIB1, NOTCH1, SIX1, GBX2, TRAF6, ACVR1, IHH	1215	127	13528	1.92875	1	0.160272	7.70095
GOTERM_MF_FAT	GO:0043169~cation binding	420	2.66345	0.0043983	PDP1, SLC9A8, PLEKHM3, SCN3A, MYLIP, RORA, ITSN1, MAP3K7, BRPF1, MAP3K5, CDH20, DDAH1, ADAM9, ZNF644, BRAF, ZNF507, SCN2A, GRIN2A, MECOM, BRAP, MARK1, ADAMTS9, PITPNM2, DOC2A, PELO, ADAMTS3, ZNF382, ADSS, SCN1A, PCDH20, CACNB4, CASZ1, TNKS, VEZF1, SEC23IP, GIT1, DNMT3A, MGAT4A, ASXL3, KLF12, KLF10, PCDH10, KLF11, KLF14, ZNF521, PCDH17, TRPS1, TLL2, CDC42BPB, SLC9A1, SH3RF1, ENOX2, CACHD1, LATS1, …	1176	4179	12983	1.10954	0.990895	0.125633	6.78043
GOTERM_BP_FAT	GO:0016567~protein ubiquitination	21	0.133173	0.00443777	CBL, RNF217, UBE2V2, UBE3C, MYLIP, HERC2, TRIM23, MIB1, UBE2D3, FBXW7, NEDD4, WWP1, MAP3K1, RNF11, CAND1, NEDD4L, SMURF1, USP22, TRAF6, CHFR, TRIP12	1215	119	13528	1.96485	1	0.160171	7.78379
GOTERM_CC_FAT	GO:0015629~actin cytoskeleton	35	0.221954	0.00453665	MYO5A, CTTNBP2NL, ALDOA, MTSS1, TLN2, CALD1, CAPZA1, FERMT2, STK17B, CASK, CD2AP, MYO9A, TPM4, IQGAP1, ESPN, PFN2, PAK2, ACTR1A, WIPF1, BMF, STK38L, KLHL20, ACTC1, TWF1, SH3PXD2A, EPB41, GAS2, PKNOX2, PPP1R9A, MYO10, ARHGAP32, CLIC4, CLIC5, ABL2, SEPT7	1015	269	12782	1.63851	0.901175	0.0821477	6.35344
GOTERM_BP_FAT	GO:0048754~branching morphogenesis of a tube	14	0.0887818	0.00456221	GNA13, NRP1, HOXA11, DICER1, FOXA1, GLI2, GZF1, EDNRA, SPRY2, NOTCH1, SIX1, GBX2, ACVR1, IHH	1215	65	13528	2.39813	1	0.162535	7.99358
GOTERM_CC_FAT	GO:0005667~transcription factor complex	29	0.183905	0.0045686	E2F2, E2F3, HNF1B, E2F6, E2F7, HOXA11, NR6A1, NFYB, TCF7L2, ATF1, FOS, GTF2A1, GATA6, GTF3C2, RUNX2, TBPL1, TFDP1, RARG, TAF4B, TEAD1, RB1, SMAD1, DACH1, GTF2H1, SIX1, HDAC9, ZFHX3, TCF12, CLOCK	1015	210	12782	1.73905	0.902777	0.0798706	6.39682
GOTERM_MF_FAT	GO:0008047~enzyme activator activity	46	0.291712	0.00461642	NRG3, DBF4, ASAP1, RABGAP1L, AFAP1L2, AZIN1, ITSN1, TIMP2, ARFGEF1, MYO9A, IQGAP1, ARHGAP12, ARHGAP21, TBC1D15, MAP3K5, ARHGAP5, SMAP1, EVI5, SOS1, PRKRA, DEPDC1B, RAPGEF2, ERRFI1, RASA1, RASA2, GIT1, TBC1D2B, VAV3, TBC1D10B, TAOK1, ARHGEF6, NF1, TRIM23, ARHGAP24, TBC1D22B, ARHGAP26, USP6NL, ARHGAP31, RALGAPA1, ARHGAP32, GAPVD1, PRLR, BNIP2, ACAP2, SRGAP3, ARAP2	1176	335	12983	1.51594	0.992792	0.128042	7.10519
GOTERM_BP_FAT	GO:0030518~steroid hormone receptor signaling pathway	13	0.0824402	0.00474301	KLF9, ESR1, ARID1A, RB1, NR3C1, PPARGC1A, PPARGC1B, NRIP1, NCOA3, NEDD4, DNAJA1, KDM3A, PMEPA1	1215	58	13528	2.49559	1	0.166651	8.29757
GOTERM_BP_FAT	GO:0043549~regulation of kinase activity	48	0.304395	0.0048208	CCNT2, GNAI2, PFKFB2, ZEB2, KIT, CCNG1, SDC4, LATS1, LATS2, CAMKK2, MAP3K7, EDNRA, CCNE2, SPRY2, MAP3K5, KRAS, PAK2, DGKD, MAP3K2, MAP3K1, GAB1, ADRA2A, MLLT1, CD4, PAK1, TRAF6, THBS1, AGK, ADAM9, CCNK, VAV3, NF1, DGKH, RB1, GRM1, IRS1, GTF2H1, CDKN1C, PROK2, YWHAG, CDKN1B, PRLR, EREG, PRKAR1A, DGKZ, DUSP9, MAP3K13, VLDLR	1215	357	13528	1.49703	1	0.167394	8.42808
KEGG_PATHWAY	hsa05210:Colorectal cancer	16	0.101465	0.00501604	BRAF, PIK3CD, FZD3, MAPK10, FZD5, TCF7L2, RALGDS, FZD6, IGF1R, FOS, MAPK1, KRAS, SOS1, PDGFRB, MAPK8, PIK3R2	441	84	5085	2.19631	0.548206	0.0484453	5.8791
GOTERM_MF_FAT	GO:0004709~MAP kinase kinase kinase activity	7	0.0443909	0.00524524	MAP3K7, MAP3K5, BRAF, MAP3K2, MAP3K1, MAP3K13, MAP3K12	1176	19	12983	4.06736	0.996325	0.140597	8.03555
GOTERM_BP_FAT	GO:0043069~negative regulation of programmed cell death	48	0.304395	0.00536449	MEF2C, GCLC, SYVN1, SNCB, XIAP, MITF, SOX4, PPT1, KIT, ITSN1, TCF7L2, MAP3K7, IGF1R, BDNF, KRAS, ATG5, CLCF1, BCL11B, RB1CC1, BCL6, CAT, THBS1, TRAF6, RASA1, IHH, SGK3, SOCS2, BRAF, SOCS3, BECN1, SKP2, ESR1, NR4A2, PROK2, SON, NOTCH1, PRLR, BTG2, BNIP2, TXNDC5, HIPK2, BNIP3L, AVEN, NEUROD1, CFDP1, MAPK8, SEMA4D, ACVR1	1215	359	13528	1.48869	1	0.182594	9.33529
GOTERM_BP_FAT	GO:0001763~morphogenesis of a branching structure	15	0.0951233	0.00557919	GNA13, NRP1, COL13A1, HOXA11, DICER1, FOXA1, GLI2, GZF1, EDNRA, SPRY2, NOTCH1, SIX1, GBX2, ACVR1, IHH	1215	74	13528	2.25692	1	0.18729	9.69119
KEGG_PATHWAY	hsa05223:Non-small cell lung cancer	12	0.0760987	0.00562677	E2F2, MAPK1, E2F3, KRAS, PLCG1, BRAF, SOS1, PIK3CD, RB1, RARB, FOXO3, PIK3R2	441	54	5085	2.56236	0.589976	0.0510921	6.57284
GOTERM_BP_FAT	GO:0060548~negative regulation of cell death	48	0.304395	0.00565386	MEF2C, GCLC, SYVN1, SNCB, XIAP, MITF, SOX4, PPT1, KIT, ITSN1, TCF7L2, MAP3K7, IGF1R, BDNF, KRAS, ATG5, CLCF1, BCL11B, RB1CC1, BCL6, CAT, THBS1, TRAF6, RASA1, IHH, SGK3, SOCS2, BRAF, SOCS3, BECN1, SKP2, ESR1, NR4A2, PROK2, SON, NOTCH1, PRLR, BTG2, BNIP2, TXNDC5, HIPK2, BNIP3L, AVEN, NEUROD1, CFDP1, MAPK8, SEMA4D, ACVR1	1215	360	13528	1.48455	1	0.187675	9.81467
GOTERM_CC_FAT	GO:0070013~intracellular organelle lumen	170	1.07806	0.00576542	MEF2C, PDP1, XPO1, RNMT, DBF4, IDE, INTS2, CD2AP, IQGAP1, PDHB, GOT2, EPC1, BRPF1, CSNK2A1, GATA6, MED26, LUC7L3, PITX1, TBPL1, OXR1, RARG, SUCLG2, TAF4B, BYSL, ENC1, FMR1, HNRNPA2B1, ACTN1, MTA1, ARID1A, GRHL1, PPARGC1A, PPARGC1B, JUNB, ELL2, MAPK1, KDM2B, CAMK4, TXNDC5, SIX1, DLD, SMARCA5, MAPK8, ME1, RAD23B, SDAD1, SYVN1, GLUD2, ELL, GLUD1, HOXA11, UBAC1, LIN28A, SOX9, ATF1, CALU, MED12L, HNRN…	1015	1779	12782	1.20339	0.947298	0.0965062	8.00846
GOTERM_BP_FAT	GO:0006814~sodium ion transport	22	0.139514	0.00578254	SLC12A6, SLC5A3, HCN1, SLC9A8, ATP1B1, SCN1A, SLC38A2, SLC13A5, SCN3A, ATP1B2, SLC38A7, SCN2A, SLC10A7, SCN9A, SLC4A8, SLC4A7, NEDD4L, SLC38A1, SLC22A5, SCN8A, SLC4A4, SLC9A1	1215	130	13528	1.88424	1	0.18965	10.0271
GOTERM_BP_FAT	GO:0006865~amino acid transport	17	0.107806	0.00596695	SLC36A1, SLC38A2, SLC6A1, SLC38A7, SLC7A10, SLC6A15, CACNB4, SLC7A5, SLC7A6, SLC7A11, SLC6A9, SLC7A1, SLC6A6, SLC38A1, SLC22A5, SLC36A4, APBA1	1215	90	13528	2.10312	1	0.193202	10.3306
GOTERM_BP_FAT	GO:0051272~positive regulation of cell motion	18	0.114148	0.00603517	IRS2, ADAM10, ERBB4, LYN, ONECUT2, KIT, IRS1, MAPK1, IGF1R, MIA3, ARHGAP5, PTP4A1, HBEGF, PDGFRB, BCL6, HDAC9, THBS1, ADAM9	1215	98	13528	2.04505	1	0.193324	10.4427
GOTERM_BP_FAT	GO:0051325~interphase	19	0.12049	0.00603937	CDC7, BCAT1, E2F6, DBF4, CAMK2G, SKP2, RB1, LATS1, LATS2, CDKN1C, CUL2, PRUNE2, CDKN1B, CAMK2D, PPP3CB, PPP3CA, ABL1, KPNA2, ACVR1	1215	106	13528	1.99575	1	0.191618	10.4496
KEGG_PATHWAY	hsa05211:Renal cell carcinoma	14	0.0887818	0.00622622	BRAF, PIK3CD, ARNT, CUL2, MAPK1, CRKL, KRAS, PAK2, SOS1, GAB1, RAP1B, PAK1, CRK, PIK3R2	441	70	5085	2.30612	0.627239	0.0533475	7.2492
GOTERM_BP_FAT	GO:0030902~hindbrain development	13	0.0824402	0.00630374	ATP2B2, HOXA1, HNF1B, LHX1, PLXNA2, GBX2, NEUROD1, SMAD1, RORA, GLI2, TBR1, NFIB, FOXP2	1215	60	13528	2.4124	1	0.197279	10.8826
GOTERM_BP_FAT	GO:0048469~cell maturation	15	0.0951233	0.00630795	IRX5, FOXA1, NR4A2, FOXO3, FZD5, CBFB, CDKN1C, GNAQ, EREG, DLD, GDF11, LHX6, RUNX2, IHH, EPO	1215	75	13528	2.22683	1	0.195576	10.8894
GOTERM_BP_FAT	GO:0006928~cell motion	60	0.380493	0.00635726	GNA13, CTHRC1, MTSS1, NRP1, PLXNA2, CAPZA1, ZEB2, MYLIP, PAX3, GLI2, CD2AP, BDNF, CXCR5, POU4F2, SEMA3A, MSN, UNC5C, CEACAM1, PTPRK, ARHGEF7, NRXN3, ARID5B, EMX2, SCYL3, SIX4, TBR1, NDEL1, LYST, FOXG1, SIX1, CELF3, PDGFRB, MAPK8, ACVR1, ZFAND5, CALD1, VIM, CDH2, KIT, DNAH5, TPM4, EPHB2, ALCAM, HOXA1, GBX2, ADRA2A, DNAJA1, LHX6, PAFAH1B1, STRBP, DCX, THBS1, VAV3, NTF3, NR4A2, ITGA4, COL5A1, ITGA6,…	1215	475	13528	1.40642	1	0.195148	10.97
GOTERM_CC_FAT	GO:0031974~membrane-enclosed lumen	176	1.11611	0.00639814	MEF2C, PDP1, XPO1, RNMT, DBF4, IDE, INTS2, CD2AP, IQGAP1, PDHB, GOT2, EPC1, BRPF1, CSNK2A1, GATA6, MED26, LUC7L3, PITX1, TBPL1, OXR1, RARG, GATM, SUCLG2, TAF4B, BYSL, ENC1, FMR1, HNRNPA2B1, ACTN1, MTA1, ARID1A, GRHL1, PPARGC1A, PPARGC1B, JUNB, ELL2, MAPK1, KDM2B, CAMK4, TXNDC5, SIX1, DLD, SMARCA5, MAPK8, ME1, RAD23B, SDAD1, SYVN1, GLUD2, ELL, GLUD1, HOXA11, UBAC1, LIN28A, SOX9, ATF1, CALU, MED12L…	1015	1856	12782	1.19417	0.961884	0.103183	8.85001
GOTERM_BP_FAT	GO:0051174~regulation of phosphorus metabolic process	61	0.386835	0.00650955	CCNT2, ZEB2, SDC4, LATS1, LATS2, CAMKK2, MAP3K7, EDNRA, CCNE2, SPRY2, MAP3K5, PAK2, CLCF1, GAB1, RAPGEF4, PAK1, PPP1R14C, ADAM9, CCNK, LYN, LIMK2, SOCS3, SOCS1, RB1, IRS1, GRM1, GTF2H1, PROK2, EREG, PDGFRB, MAP3K13, GNAI2, PFKFB2, KIT, CCNG1, KRAS, DGKD, MAP3K2, MAP3K1, RB1CC1, ADRA2A, MLLT1, CD4, TRAF6, THBS1, AGK, EPO, VAV3, NF1, DGKH, DOCK7, ATXN1, CDKN1C, YWHAG, PPP1R2, CDKN1B, PRLR, PRKAR1A,…	1215	485	13528	1.40038	1	0.197537	11.2182
GOTERM_BP_FAT	GO:0019220~regulation of phosphate metabolic process	61	0.386835	0.00650955	CCNT2, ZEB2, SDC4, LATS1, LATS2, CAMKK2, MAP3K7, EDNRA, CCNE2, SPRY2, MAP3K5, PAK2, CLCF1, GAB1, RAPGEF4, PAK1, PPP1R14C, ADAM9, CCNK, LYN, LIMK2, SOCS3, SOCS1, RB1, IRS1, GRM1, GTF2H1, PROK2, EREG, PDGFRB, MAP3K13, GNAI2, PFKFB2, KIT, CCNG1, KRAS, DGKD, MAP3K2, MAP3K1, RB1CC1, ADRA2A, MLLT1, CD4, TRAF6, THBS1, AGK, EPO, VAV3, NF1, DGKH, DOCK7, ATXN1, CDKN1C, YWHAG, PPP1R2, CDKN1B, PRLR, PRKAR1A,…	1215	485	13528	1.40038	1	0.197537	11.2182
GOTERM_BP_FAT	GO:0043066~negative regulation of apoptosis	47	0.298053	0.00655024	MEF2C, GCLC, SYVN1, SNCB, XIAP, MITF, SOX4, PPT1, ITSN1, TCF7L2, MAP3K7, IGF1R, BDNF, KRAS, ATG5, CLCF1, BCL11B, RB1CC1, BCL6, CAT, THBS1, TRAF6, RASA1, IHH, SGK3, SOCS2, BRAF, SOCS3, BECN1, SKP2, ESR1, NR4A2, PROK2, SON, NOTCH1, PRLR, BTG2, BNIP2, TXNDC5, HIPK2, BNIP3L, AVEN, NEUROD1, CFDP1, MAPK8, SEMA4D, ACVR1	1215	354	13528	1.47826	1	0.196867	11.2845
GOTERM_MF_FAT	GO:0004842~ubiquitin-protein ligase activity	24	0.152197	0.00656937	UBE2G1, CBL, UBE2J1, UBR3, RNF217, UBE3C, MYLIP, HERC2, TRIM23, BRAP, UBE2R2, MIB1, UBE2D3, UBE2K, NEDD4, WWP1, MAP3K1, HECTD3, NEDD4L, SMURF1, TRAF6, BCOR, CHFR, TRIP12	1176	147	12983	1.80244	0.999112	0.168809	9.96617
GOTERM_BP_FAT	GO:0006887~exocytosis	20	0.126831	0.00659124	SNAP29, RAB8A, STX2, LYN, RAB3D, NLGN1, LIN7C, SNAPIN, PEX5L, RIMS1, ARFGEF1, CADPS, MIA3, DOC2A, STXBP5, RAPGEF4, VAMP3, EXOC5, CACNA1C, YKT6	1215	115	13528	1.93638	1	0.196218	11.3512
GOTERM_BP_FAT	GO:0035137~hindlimb morphogenesis	8	0.0507324	0.00660441	NOTCH1, RARG, CHD7, DICER1, LRP6, RARB, MECOM, PITX1	1215	26	13528	3.42589	1	0.194844	11.3726
GOTERM_CC_FAT	GO:0016023~cytoplasmic membrane-bounded vesicle	61	0.386835	0.00690808	GNA13, MTSS1, SEC24B, SEC24A, AP4E1, CADM1, GJA1, AP3S1, ITSN1, CD2AP, CANX, CHIC1, BDNF, PICALM, AP3B2, NECAP1, RAB6B, RAB27B, FNDC3A, SEC23A, ADAM10, STX2, SGK3, NCALD, ACTN1, HERC3, DOC2A, STXBP5, IGF2R, DLD, SLC40A1, CALCR, RAB3B, GNAI3, RAB3D, CAMK2G, PPT1, ITGB3, KIT, CALU, SYPL1, TMED2, DGKD, CAMK2D, SLC30A4, RAB11A, SLC30A2, WIPF1, THBS1, THBS2, APBA1, RAB2A, NTF3, BECN1, SNAPIN, SYNGR3, …	1015	550	12782	1.39669	0.970649	0.107581	9.52302
GOTERM_BP_FAT	GO:0001568~blood vessel development	35	0.221954	0.00696046	GNA13, NRP1, LEPR, DICER1, TIPARP, CDH2, TCF7L2, EDNRA, MAP3K7, CHD7, ATG5, GBX2, RHOB, QKI, LOX, VEZF1, THBS1, CEACAM1, RASA1, IHH, NF1, ITGA4, ARHGAP24, NCL, COL5A1, JUNB, MIB1, PROK2, NOTCH1, CRKL, EREG, NUS1, DLL4, ZFPM2, ACVR1	1215	245	13528	1.59059	1	0.202462	11.9495
GOTERM_BP_FAT	GO:0040012~regulation of locomotion	29	0.183905	0.00700858	GNA13, ERBB4, ONECUT2, JAG2, ITGB3, KIT, IGF1R, MIA3, ARHGAP5, MAP3K1, GAB1, UNC5C, THBS1, ADAM9, PTPRK, IRS2, ADAM10, NF1, IRS1, VASH1, HDAC5, MAPK1, CLIC4, DLL4, PTP4A1, PDGFRB, HBEGF, WDR44, HDAC9	1215	192	13528	1.68172	1	0.201967	12.0272
GOTERM_MF_FAT	GO:0046914~transition metal ion binding	287	1.82003	0.00713213	CYP24A1, PLEKHM3, RNF217, MYLIP, RORA, ZNRF1, BRPF1, STAC, RARB, DDAH1, ADAM9, ESCO1, RNF220, RARG, ZNF644, BRAF, ZNF507, UBR3, MECOM, BRAP, ADAMTS9, BAZ1A, MTF2, ACAP2, PRDM1, ADAMTS3, ZNF382, ASAP1, SFXN1, MYO9A, RIMS1, LHX1, DMD, CASZ1, CDA, IDH1, TNKS, LHX6, VEZF1, LHX8, LHX9, PLAGL2, GIT1, PLAG1, DNMT3A, ASXL3, KLF8, IKZF2, KLF9, KLF12, KLF10, KLF11, ZBTB41, KLF14, ZNF521, ZFHX4, CBLB, TRPS1…	1176	2785	12983	1.13769	0.999514	0.177695	10.7751
GOTERM_BP_FAT	GO:0045184~establishment of protein localization	90	0.57074	0.00714819	XPO1, SEC24B, SEC24A, AP4E1, AP3S1, CANX, HOOK3, ZFYVE9, RAB23, AP3B2, RHOB, NECAP1, TLK1, RAB6B, RAB27B, SEC23A, STX2, LYN, RAB4B, HERC2, MAPK1, ZDHHC17, RAB11FIP2, STXBP5, IPO4, LYST, KPNA6, RAB15, KPNA4, KPNA3, VPS26B, RAB10, KPNA2, EIF5A2, SNX10, SNAP29, SNX18, RAB3B, SDAD1, RAB3D, NAPG, SNX8, MTX2, SNX16, SNX1, PPT1, SEC62, RIMS1, CHMP2B, MIA3, NAGPA, TMED2, STX17, STX16, PPP3CB, RAB11A, TNK…	1215	769	13528	1.30309	1	0.203815	12.2523
GOTERM_CC_FAT	GO:0005654~nucleoplasm	91	0.577082	0.0072093	CCNT2, MEF2C, E2F2, XPO1, HNF1B, E2F3, RNMT, ARID4A, E2F6, E2F7, DBF4, NR6A1, INTS2, CTCF, CCNE2, SAP30, EPC1, FOS, BRPF1, CSNK2A1, GTF2A1, GATA6, MED26, CDK12, LUC7L3, TBPL1, CDC7, TBL1XR1, RARG, TAF4B, FMR1, HNRNPA2B1, MTA1, UBE2I, RB1, NCL, PPARGC1A, UBN1, PPARGC1B, ELL2, GTF2H1, NRIP1, MAPK1, HIPK1, CAMK4, HIPK2, SIX1, SMARCA5, CPSF6, MAPK8, USP22, CHFR, KPNA2, CLOCK, RAD23B, ELL, HOXA11, NFY…	1015	882	12782	1.29929	0.974848	0.108713	9.9184
KEGG_PATHWAY	hsa04510:Focal adhesion	29	0.183905	0.00732154	XIAP, TLN2, ITGB3, IGF1R, ARHGAP5, PAK2, SOS1, PPP1R12A, PAK1, THBS1, THBS2, PIK3R2, VAV3, TNXB, BRAF, PIK3CD, ACTN1, ITGA4, MAPK10, COL5A1, ITGA9, MAPK1, CRKL, ITGA6, ITGA8, PDGFRB, RAP1B, MAPK8, CRK	441	201	5085	1.66362	0.686846	0.0592787	8.47347
GOTERM_BP_FAT	GO:0008104~protein localization	101	0.640497	0.007401	XPO1, OXA1L, AP4E1, HOOK3, VPS13C, RAB23, TLK1, RAB27B, PTPRK, GRIN2A, MAPK1, LYST, RAB15, VPS26B, RAB10, SDAD1, NAPG, MTX2, SNX8, SNX1, PPT1, AKAP10, RIMS1, CHMP2B, MIA3, STX17, DMD, STX16, TNKS, SEC23IP, SEC61A2, HCN1, RAB8A, LIN7C, SNAPIN, REEP1, CBLB, PRICKLE1, NEDD4, TRPS1, ARF4, SMURF1, FBXO34, SEC24B, SEC24A, TLN2, AP3S1, CANX, ZFYVE9, AP3B2, RHOB, NECAP1, RAB6B, SEC23A, STX2, LYN, RAB4B, …	1215	882	13528	1.275	1	0.208471	12.6585
GOTERM_BP_FAT	GO:0006470~protein amino acid dephosphorylation	22	0.139514	0.00752149	PTPRB, PDP1, PTPRK, PTPRD, SSH1, PTPN2, SSH2, PTPN4, DUSP10, PTPN13, PTPDC1, PTPN12, EYA2, PPM1E, DUSP1, SBF1, PTP4A1, PPP3CB, PPP3CA, DUSP9, MTMR4, PPP2R2A	1215	133	13528	1.84174	1	0.209736	12.8515
GOTERM_CC_FAT	GO:0000932~cytoplasmic mRNA processing body	7	0.0443909	0.0076642	MEX3B, MEX3A, EDC3, CPEB1, LIN28A, TNRC6B, TNRC6A	1015	23	12782	3.83268	0.980081	0.111899	10.5125
GOTERM_BP_FAT	GO:0015031~protein transport	89	0.564399	0.00767438	XPO1, SEC24B, SEC24A, AP4E1, AP3S1, CANX, HOOK3, ZFYVE9, RAB23, AP3B2, RHOB, NECAP1, TLK1, RAB6B, RAB27B, SEC23A, STX2, LYN, RAB4B, HERC2, MAPK1, ZDHHC17, RAB11FIP2, STXBP5, IPO4, LYST, KPNA6, RAB15, KPNA4, KPNA3, VPS26B, RAB10, KPNA2, EIF5A2, SNX10, SNAP29, SNX18, RAB3B, SDAD1, RAB3D, NAPG, SNX8, MTX2, SNX16, SNX1, PPT1, SEC62, RIMS1, CHMP2B, MIA3, NAGPA, TMED2, STX17, STX16, PPP3CB, RAB11A, TNK…	1215	762	13528	1.30045	1	0.211772	13.0958
GOTERM_BP_FAT	GO:0010608~posttranscriptional regulation of gene expression	31	0.196588	0.00772372	CALCR, EIF4E3, NAPG, CPEB2, DICER1, SOX4, IGF2BP2, CPEB1, LIN28A, LIN28B, ZFP36L2, TNRC6C, A1CF, TIA1, PRKRA, QKI, TNRC6B, THBS1, TNRC6A, SAMD4A, PAIP2, PAIP1, ANKHD1, SMAD1, PPARGC1A, HNRNPU, MAPK1, DIO2, MDM4, PPP1R15B, EIF5A2	1215	211	13528	1.63582	1	0.21125	13.1745
GOTERM_MF_FAT	GO:0004713~protein tyrosine kinase activity	26	0.16488	0.00774331	FRK, TWF1, NRP1, ERBB4, LYN, NIN, EFNA3, DSTYK, KIT, IRS1, DDR2, CAMKK2, EPHB2, MAP3K7, EPHA5, IGF1R, CRKL, IGF2R, DYRK1A, ROR1, PDGFRB, DYRK3, ABL1, KSR1, YES1, ABL2	1176	166	12983	1.72915	0.999748	0.187112	11.646
GOTERM_BP_FAT	GO:0001701~in utero embryonic development	27	0.171222	0.00774807	GNA13, ZFAND5, HNF1B, SYVN1, ELL, ARNT, EDNRA, CHD7, SLC30A1, GATA6, COL4A3BP, APBA1, FLVCR1, MAFG, ADAM10, MBNL1, MECOM, JUNB, BCL2L11, MIB1, NDEL1, SALL4, PLCG1, PDGFRB, ZFPM2, PRDM1, ACVR1	1215	176	13528	1.70808	1	0.210135	13.2133
GOTERM_CC_FAT	GO:0043233~organelle lumen	172	1.09075	0.00795352	MEF2C, PDP1, XPO1, RNMT, DBF4, IDE, INTS2, CD2AP, IQGAP1, PDHB, GOT2, EPC1, BRPF1, CSNK2A1, GATA6, MED26, LUC7L3, PITX1, TBPL1, OXR1, RARG, SUCLG2, TAF4B, BYSL, ENC1, FMR1, HNRNPA2B1, ACTN1, MTA1, ARID1A, GRHL1, PPARGC1A, PPARGC1B, JUNB, ELL2, MAPK1, KDM2B, CAMK4, TXNDC5, SIX1, DLD, SMARCA5, MAPK8, ME1, RAD23B, SDAD1, SYVN1, GLUD2, ELL, GLUD1, HOXA11, UBAC1, LIN28A, SOX9, ATF1, CALU, MED12L, HNRN…	1015	1820	12782	1.19012	0.982829	0.112676	10.8884
KEGG_PATHWAY	hsa04144:Endocytosis	27	0.171222	0.00798269	ERBB4, ASAP1, EEA1, KIT, CHMP2B, IGF1R, SMAP1, WWP1, RAB11A, NEDD4L, TRAF6, GIT1, CBL, PSD3, CBLB, RAB11FIP2, ADRB1, TFRC, NEDD4, AP2A1, RAB22A, ACAP2, SH3KBP1, GRK5, SMURF1, ARAP2, PIP4K2B	441	184	5085	1.69199	0.718135	0.0613535	9.20526
GOTERM_BP_FAT	GO:0021955~central nervous system neuron axonogenesis	6	0.0380493	0.00806581	NDEL1, NR4A2, PAFAH1B1, DCX, GLI2, EPHB2	1215	15	13528	4.45366	1	0.216037	13.7182
GOTERM_BP_FAT	GO:0070647~protein modification by small protein conjugation or removal	25	0.158539	0.00851595	USP7, RNF217, UBE2V2, MYLIP, UBE3C, SUMO2, FBXW7, UBE2D3, WWP1, MAP3K1, RNF11, NEDD4L, TRAF6, MYSM1, TRIP12, CBL, UBE2F, HERC2, TRIM23, MIB1, NEDD4, CAND1, USP22, SMURF1, CHFR	1215	160	13528	1.73971	1	0.224882	14.4288
GOTERM_MF_FAT	GO:0003727~single-stranded RNA binding	8	0.0507324	0.00861859	ATXN1, KHDRBS2, CPEB2, A1CF, TIA1, PABPC4, MSI2, STRBP	1176	27	12983	3.2711	0.999902	0.201527	12.8793
GOTERM_MF_FAT	GO:0031402~sodium ion binding	20	0.126831	0.00864694	SLC5A3, HCN1, SLC9A8, ATP1B1, SCN1A, SLC38A2, SLC13A5, SCN3A, ATP1B2, SLC38A7, SCN2A, SLC10A7, SCN9A, SLC4A8, SLC4A7, SLC38A1, SLC22A5, SCN8A, SLC4A4, SLC9A1	1176	117	12983	1.88717	0.999905	0.19782	12.9189
GOTERM_BP_FAT	GO:0002520~immune system development	38	0.240979	0.00873965	CALCR, TIPARP, JAG2, SOX4, ITPKB, SFXN1, SOX6, CACNB4, KIT, CBFB, CHD7, CXCR5, CLCF1, BCL11B, PPP3CB, RTKN2, SH2B3, CD4, BCL6, DYRK3, RUNX1, TRAF6, EPO, FLVCR1, LYN, JARID2, RB1, SIX4, ITGA4, OSTM1, FOXP1, BCL2L11, HDAC5, PGM3, CRKL, SIX1, IRF4, HDAC9	1215	276	13528	1.53296	1	0.228291	14.7799
GOTERM_MF_FAT	GO:0015175~neutral amino acid transmembrane transporter activity	7	0.0443909	0.00897051	SLC36A1, SLC6A9, SLC6A6, SLC7A10, SLC38A1, SLC7A5, SLC7A11	1176	21	12983	3.67999	0.999933	0.200196	13.3706
GOTERM_CC_FAT	GO:0031988~membrane-bounded vesicle	62	0.393176	0.00899512	GNA13, MTSS1, SEC24B, SEC24A, AP4E1, CADM1, GJA1, AP3S1, ITSN1, CD2AP, CANX, BDNF, CHIC1, PICALM, AP3B2, NECAP1, RAB6B, RAB27B, FNDC3A, SEC23A, ADAM10, STX2, SGK3, NCALD, ACTN1, HERC3, DOC2A, STXBP5, IGF2R, DLD, SLC40A1, CALCR, ALDOA, RAB3B, GNAI3, RAB3D, CAMK2G, PPT1, ITGB3, KIT, CALU, SYPL1, TMED2, DGKD, CAMK2D, SLC30A4, RAB11A, SLC30A2, WIPF1, THBS1, THBS2, APBA1, RAB2A, NTF3, BECN1, SNAPIN, S…	1015	568	12782	1.3746	0.98994	0.123139	12.2296
GOTERM_BP_FAT	GO:0042127~regulation of cell proliferation	91	0.577082	0.00922877	E2F3, NRP1, E2F7, MITF, JAG2, GJA1, PAWR, PAX3, GLI2, DDR2, EDNRA, CUL2, BDNF, ARHGAP5, CDCA7, SERPINE1, DLG5, RARB, ASPH, IHH, CDK13, CDC7, PTPRK, IRS2, RARG, ADAM10, LYN, LIFR, RB1, MECOM, IRS1, VASH1, HOXC10, MAPK1, CTH, BTG2, HIPK1, EREG, HIPK2, FOXG1, PDGFRB, MDM4, EIF5A2, VIP, FRK, GNAI2, ERBB4, ST8SIA1, SOX4, KIT, TIMP2, SOX9, ARNT, IGF1R, KRAS, LHX1, BCL11B, PRKRA, RTKN2, ADRA2A, CAMK2D, …	1215	787	13528	1.28743	1	0.237625	15.5428
GOTERM_BP_FAT	GO:0051329~interphase of mitotic cell cycle	18	0.114148	0.00993463	CDC7, BCAT1, E2F6, DBF4, CAMK2G, SKP2, RB1, LATS1, LATS2, CDKN1C, CUL2, CDKN1B, CAMK2D, PPP3CB, PPP3CA, ABL1, KPNA2, ACVR1	1215	103	13528	1.94577	1	0.251461	16.6324
KEGG_PATHWAY	hsa04310:Wnt signaling pathway	23	0.145856	0.00997989	CSNK1A1, TBL1XR1, NLK, CAMK2G, PPP3R1, FZD3, MAPK10, FZD5, DAAM1, TCF7L2, FZD6, MAP3K7, CSNK2A1, PRICKLE1, NFAT5, PPP3CB, LRP6, CAMK2D, MAPK8, PPP3CA, TBL1X, NFATC2, NFATC3	441	151	5085	1.75632	0.795	0.0726868	11.3834
GOTERM_BP_FAT	GO:0016458~gene silencing	12	0.0760987	0.0100086	HDAC5, DNMT3A, TNRC6C, DICER1, PRKRA, SMAD1, SOX6, LIN28A, TNRC6B, SIRT1, LIN28B, TNRC6A	1215	56	13528	2.38589	1	0.251201	16.7458
GOTERM_BP_FAT	GO:0042472~inner ear morphogenesis	12	0.0760987	0.0100086	ATP2B2, SPRY2, HOXA1, CHD7, CLIC5, ITGA8, FOXG1, SIX1, GBX2, FZD3, SIX4, FZD6	1215	56	13528	2.38589	1	0.251201	16.7458
GOTERM_BP_FAT	GO:0030182~neuron differentiation	55	0.348786	0.0100393	NRP1, JAG2, GJA1, RORA, PAX3, GLI2, ATP2B2, BDNF, CNTNAP2, POU4F2, UNC5C, SEMA3A, NRXN3, EMX2, LIFR, TBR1, HOXC10, NDEL1, BTG2, GNAQ, CLIC5, FOXG1, CUX1, SLITRK5, IRX5, ONECUT2, SOX5, PPT1, EPHB2, ALCAM, HOXA1, IGF1R, LHX1, DMD, BCL11B, GBX2, LHX6, PAFAH1B1, LHX8, DCX, NKX2-2, GNAO1, NTF3, BHLHE22, FOXA1, RTN4R, NTNG1, NR4A2, CELSR3, DOCK7, SALL3, CDKN1C, NOTCH1, NEDD4, MAP2	1215	438	13528	1.39812	1	0.25001	16.7928
GOTERM_BP_FAT	GO:0007173~epidermal growth factor receptor signaling pathway	8	0.0507324	0.0101528	RPS6KA5, EREG, DGKD, CBL, GAB1, ARF4, HBEGF, SOCS5	1215	28	13528	3.18119	1	0.250612	16.9664
GOTERM_BP_FAT	GO:0051338~regulation of transferase activity	48	0.304395	0.0102277	CCNT2, GNAI2, PFKFB2, ZEB2, KIT, CCNG1, SDC4, LATS1, LATS2, CAMKK2, MAP3K7, EDNRA, CCNE2, SPRY2, MAP3K5, KRAS, PAK2, DGKD, MAP3K2, MAP3K1, GAB1, ADRA2A, MLLT1, CD4, PAK1, TRAF6, THBS1, AGK, ADAM9, CCNK, VAV3, NF1, DGKH, RB1, GRM1, IRS1, GTF2H1, CDKN1C, PROK2, YWHAG, CDKN1B, PRLR, EREG, PRKAR1A, DGKZ, DUSP9, MAP3K13, VLDLR	1215	372	13528	1.43667	1	0.250385	17.0808
GOTERM_BP_FAT	GO:0032940~secretion by cell	30	0.190247	0.0106132	SNAP29, HNF1B, RAB3D, CAMK2G, ILDR2, PEX5L, ARFGEF1, CANX, RIMS1, MIA3, BDNF, RAPGEF4, EXOC5, APBA1, SEC61A2, RAB8A, STX2, LYN, NRXN3, NLGN1, LIN7C, SNAPIN, CADPS, DOC2A, STXBP5, NEUROD1, VAMP3, CACNA1C, YKT6, GLP1R	1215	207	13528	1.61365	1	0.256676	17.6672
GOTERM_BP_FAT	GO:0031016~pancreas development	9	0.057074	0.0107853	HNF1B, ONECUT2, GDF11, SOX4, NEUROD1, ILDR2, TCF7L2, NKX2-2, IHH	1215	35	13528	2.86307	1	0.258418	17.9279
GOTERM_BP_FAT	GO:0045859~regulation of protein kinase activity	45	0.28537	0.0108332	CCNT2, GNAI2, ZEB2, KIT, CCNG1, SDC4, LATS1, LATS2, CAMKK2, MAP3K7, EDNRA, CCNE2, SPRY2, MAP3K5, KRAS, PAK2, DGKD, MAP3K2, MAP3K1, GAB1, ADRA2A, MLLT1, CD4, PAK1, TRAF6, THBS1, AGK, ADAM9, CCNK, NF1, DGKH, RB1, GRM1, GTF2H1, CDKN1C, PROK2, YWHAG, CDKN1B, PRLR, EREG, PRKAR1A, DGKZ, DUSP9, MAP3K13, VLDLR	1215	345	13528	1.45228	1	0.257582	18.0002
GOTERM_BP_FAT	GO:0006888~ER to Golgi vesicle-mediated transport	10	0.0634156	0.0108357	SEC23A, RAB2A, SEC24B, SEC24A, NRBP1, ATL2, SEC22C, YKT6, ERGIC2, SPAST	1215	42	13528	2.65099	1	0.255832	18.0039
GOTERM_CC_FAT	GO:0005912~adherens junction	22	0.139514	0.0108466	GIT1, PTPRK, ENAH, LIMS1, TLN2, ARHGEF7, LPP, FERMT2, ACTN1, GJA1, HCFC2, AJAP1, CDH2, ARHGAP24, SDC4, ARHGAP26, ARHGAP31, ITGA6, SH3KBP1, SSX2IP, PAK1, DLG5	1015	155	12782	1.78741	0.996117	0.142896	14.5674
GOTERM_BP_FAT	GO:0043535~regulation of blood vessel endothelial cell migration	6	0.0380493	0.0108791	HDAC5, DLL4, NF1, HDAC9, THBS1, VASH1	1215	16	13528	4.17531	1	0.254937	18.0695
GOTERM_BP_FAT	GO:0032318~regulation of Ras GTPase activity	18	0.114148	0.0109135	GIT1, TBC1D2B, TBC1D10B, NF1, RABGAP1L, ASAP1, DOCK7, TBC1D22B, USP6NL, TBC1D15, SMAP1, NDEL1, EVI5, ACAP2, BCL6, PAFAH1B1, ARAP2, FGD6	1215	104	13528	1.92707	1	0.253874	18.1214
GOTERM_BP_FAT	GO:0048538~thymus development	7	0.0443909	0.0109652	CRKL, JARID2, BCL11B, SIX1, SIX4, CACNB4, BCL2L11	1215	22	13528	3.54269	1	0.253171	18.1993
KEGG_PATHWAY	hsa04662:B cell receptor signaling pathway	14	0.0887818	0.0111727	VAV3, LYN, PIK3CD, PPP3R1, MAPK1, FOS, KRAS, SOS1, NFAT5, PPP3CB, PPP3CA, NFATC2, NFATC3, PIK3R2	441	75	5085	2.15238	0.830555	0.0775224	12.6614
GOTERM_CC_FAT	GO:0034702~ion channel complex	27	0.171222	0.0115346	KCNC2, SCN1A, SCN3A, GABRB1, KCNA4, TRIM13, CACNB4, SCN9A, ANO4, GABRA1, SCN2A, GABRA5, KCTD20, KCTD3, CLIC1, KCTD5, KCTD7, KCTD8, ABCC9, CLIC4, CLIC5, KCNN3, KCTD17, KCTD16, SCN8A, CACNA1C, CACNA1D	1015	205	12782	1.6586	0.997275	0.147516	15.4213
GOTERM_CC_FAT	GO:0001518~voltage-gated sodium channel complex	5	0.0317078	0.0116243	SCN1A, SCN3A, SCN2A, SCN9A, SCN8A	1015	12	12782	5.24713	0.997398	0.144968	15.532
GOTERM_MF_FAT	GO:0008266~poly(U) RNA binding	4	0.0253662	0.0119979	ATXN1, KHDRBS2, PABPC4, MSI2	1176	6	12983	7.35998	0.999997	0.253555	17.491
GOTERM_BP_FAT	GO:0030335~positive regulation of cell migration	16	0.101465	0.0123778	IRS2, ADAM10, ERBB4, ONECUT2, KIT, IRS1, MAPK1, IGF1R, MIA3, ARHGAP5, PTP4A1, HBEGF, PDGFRB, HDAC9, THBS1, ADAM9	1215	89	13528	2.00165	1	0.279035	20.302
GOTERM_BP_FAT	GO:0007160~cell-matrix adhesion	16	0.101465	0.0123778	PPFIA2, PTPRK, LIMS1, EPDR1, TRPM7, COL13A1, ACTN1, NID1, ITGB3, RAPH1, BCL2L11, ITGBL1, SNED1, ITGA6, ITGA8, ADAM9	1215	89	13528	2.00165	1	0.279035	20.302
GOTERM_BP_FAT	GO:0009719~response to endogenous stimulus	51	0.323419	0.0126562	DNAJC25-GNG10, SLC6A1, LEPR, AP3S1, LATS1, LATS2, FOS, GAB1, LOX, IHH, ADAM9, IRS2, GATM, SOCS2, LYN, SOCS3, SOCS1, GRIN2A, ESR1, ADIPOR1, IRS1, JUNB, PPARGC1B, MAPK1, GRB10, BTG2, SLC25A36, CALCR, ME1, GCLC, ERBB4, TIMP3, PHIP, IGF1R, KRAS, IDH1, KDM3A, PPP3CA, THBS1, NUDC, BCKDHA, GNAO1, MAT2A, PTPN2, NR4A2, SMAD1, HDAC5, DUSP1, GNG10, PRKAR1A, HDAC9, VLDLR	1215	405	13528	1.40208	1	0.282481	20.7103
GOTERM_BP_FAT	GO:0051960~regulation of nervous system development	28	0.177564	0.0127297	NRP1, SOX5, KIT, CDH2, GLI2, TIMP2, EPHB2, BDNF, LHX1, SEMA3A, NEFM, NKX2-2, NTF3, LYN, NF1, FOXA1, NLGN1, RTN4R, SMAD1, MIB1, YWHAG, NOTCH1, NDEL1, SIX1, FOXG1, NEUROD1, SEMA4D, OMG	1215	192	13528	1.62373	1	0.282016	20.8178
GOTERM_BP_FAT	GO:0060324~face development	5	0.0317078	0.012735	ZFAND5, CHD7, ARID5B, TIPARP, ASPH	1215	11	13528	5.06098	1	0.280284	20.8255
GOTERM_MF_FAT	GO:0019901~protein kinase binding	23	0.145856	0.0128343	PTPRK, IRS2, ADAM10, BRAF, TAOK1, VIM, SOCS1, CDH2, FOXO3, SMAD1, IRS1, LATS1, TCF7L2, CAMK2N1, MAPK1, YWHAG, MAP3K1, CD4, GRK5, ADD3, MAP3K13, MAP3K12, ADAM9	1176	147	12983	1.72734	0.999999	0.263613	18.5966
GOTERM_BP_FAT	GO:0043087~regulation of GTPase activity	20	0.126831	0.0133456	GIT1, TBC1D2B, GNAO1, VAV3, TBC1D10B, NF1, RABGAP1L, ASAP1, DOCK7, TBC1D22B, USP6NL, TBC1D15, SMAP1, NDEL1, EVI5, ACAP2, BCL6, PAFAH1B1, FGD6, ARAP2	1215	123	13528	1.81043	1	0.289753	21.713
KEGG_PATHWAY	hsa05410:Hypertrophic cardiomyopathy (HCM)	15	0.0951233	0.0134141	ACTC1, ITGB3, ITGA4, CACNB4, CACNA2D2, TPM4, ITGA9, ATP2A2, ITGA6, ITGA8, DMD, PRKAA2, CACNA1C, CACNA1D, SGCB	441	85	5085	2.03481	0.881611	0.0885996	15.0171
GOTERM_MF_FAT	GO:0016566~specific transcriptional repressor activity	9	0.057074	0.0134292	HDAC5, NACC2, CREBZF, UBE2I, PAX3, HDAC9, TCF7L2, FOXP1, FOXP2	1176	36	12983	2.75999	0.999999	0.268981	19.3745
GOTERM_BP_FAT	GO:0042471~ear morphogenesis	13	0.0824402	0.0135001	ATP2B2, SPRY2, HOXA1, CHD7, CLIC5, ITGA8, PRKRA, FOXG1, SIX1, GBX2, FZD3, SIX4, FZD6	1215	66	13528	2.19309	1	0.290722	21.936
GOTERM_BP_FAT	GO:0045597~positive regulation of cell differentiation	32	0.20293	0.0135483	HOXA11, ITPKB, FOXO3, KIT, GLI2, EPHB2, ARNT, BDNF, SMAP1, GATA6, POU4F2, RUNX1, RUNX2, FNDC3B, NKX2-2, IHH, LYN, NTF3, SOCS3, KLF10, FOXA1, RB1, SMAD1, SOCS5, JUNB, NOTCH1, NDEL1, FOXG1, NEUROD1, SEMA4D, ZFHX3, ACVR1	1215	229	13528	1.55586	1	0.289759	22.0055
GOTERM_CC_FAT	GO:0000118~histone deacetylase complex	9	0.057074	0.0138624	HDAC5, SAP30, TBL1XR1, CSNK2A1, MTA1, HDAC9, TBL1X, CHD4, NRIP1	1015	41	12782	2.76434	0.999179	0.166556	18.2517
GOTERM_BP_FAT	GO:0006812~cation transport	66	0.418543	0.0141423	KCNC2, SLC5A3, SLC36A1, SLC9A8, JPH4, ATP1B1, SLC13A5, CACHD1, SCN3A, ATP1B2, KCNJ12, ATP2B1, ATP2B2, SLC22A5, SLC4A4, SLC12A6, TRPM7, SCN2A, GRIN2A, STIM2, ATP6V1H, HEPHL1, KCTD20, SLC41A2, SLC41A1, SLC38A1, SLC40A1, SCN1A, SLC38A2, MMGT1, CYSLTR1, SLC38A7, CAMK2G, KCNA4, TRIM13, SFXN1, CACNB4, SLC30A1, SLC4A8, CAMK2D, SLC30A4, PPP3CB, SCN9A, SLC4A7, SLC30A2, PPP3CA, NEDD4L, SLC30A6, HCN1, SLC10…	1215	553	13528	1.32885	1	0.298542	22.8568
GOTERM_CC_FAT	GO:0012505~endomembrane system	80	0.507324	0.0142432	XPO1, JPH4, SEC24B, SEC24A, TUSC3, NRBP1, AP4E1, VAPB, GJA1, ITSN1, SLC35A3, EDNRA, EPC1, ST6GALNAC4, PICALM, COL4A3BP, RC3H2, NECAP1, ASPH, RAB27B, FNDC3A, PIGA, SEC23A, MAN1A2, NCALD, CHST2, ERLIN1, NAV3, CLIC1, CHST1, ARHGAP32, NDEL1, LRP10, BNIP2, IGF2R, IPO4, HIPK2, KPNA6, CHSY1, KPNA4, KPNA3, DOLPP1, VPS26B, CUX1, MGAT5, KPNA2, EIF5A2, GALNT2, MTDH, SNAP91, CAMK2G, ST8SIA1, SLC35A5, ITGB3, …	1015	782	12782	1.2883	0.999326	0.166855	18.7062
GOTERM_BP_FAT	GO:0060070~Wnt receptor signaling pathway through beta-catenin	6	0.0380493	0.0142945	TBL1XR1, RARG, LRP6, SOX4, TBL1X, TCF7L2	1215	17	13528	3.9297	1	0.299374	23.0734
GOTERM_MF_FAT	GO:0003729~mRNA binding	13	0.0824402	0.0143579	KHDRBS2, PABPC4, FMR1, RNPS1, IGF2BP2, ELAVL2, ELAVL4, A1CF, TIA1, CELF3, HNRNPC, LUC7L3, NOVA1	1176	66	12983	2.17454	1	0.279645	20.575
GOTERM_MF_FAT	GO:0005516~calmodulin binding	22	0.139514	0.0144599	MYO5A, CAMK2G, CALD1, PPP3R1, RRAD, CASK, EEA1, ITPKB, IQGAP1, CAMKK2, ATP2B1, ATP2B2, CAMK4, KCNN3, MAP2, PPP3CB, CAMK2D, SNTB2, PPP3CA, CACNA1C, ADD3, CAMK1D	1176	140	12983	1.73485	1	0.276369	20.7057
GOTERM_MF_FAT	GO:0005275~amine transmembrane transporter activity	14	0.0887818	0.0146607	SLC36A1, SLC38A2, SLC6A1, SLC6A3, SLC7A10, SLC6A15, SLC7A5, SLC7A6, SLC7A11, SLC6A9, SLC7A1, SLC6A6, SLC22A5, SLC38A1	1176	74	12983	2.08864	1	0.274799	20.9627
GOTERM_BP_FAT	GO:0001656~metanephros development	10	0.0634156	0.0146629	BDNF, LHX1, SALL1, ITGA8, HOXA11, NF1, SIX1, GDF11, RARB, GZF1	1215	44	13528	2.53049	1	0.303951	23.5956
GOTERM_BP_FAT	GO:0006487~protein amino acid N-linked glycosylation	10	0.0634156	0.0146629	STT3B, MGAT4A, TUSC3, MAN1A2, ST8SIA4, MAN1B1, TSPAN7, CD4, DOLPP1, MGAT5	1215	44	13528	2.53049	1	0.303951	23.5956
GOTERM_BP_FAT	GO:0035108~limb morphogenesis	17	0.107806	0.0147201	RARG, LMBR1, HOXA11, DICER1, MBNL1, MECOM, HOXC10, NOTCH1, CHD7, SALL4, GNAQ, LRP6, RAB23, RARB, ASPH, PITX1, FLVCR1	1215	99	13528	1.91193	1	0.303094	23.6764
GOTERM_BP_FAT	GO:0035107~appendage morphogenesis	17	0.107806	0.0147201	RARG, LMBR1, HOXA11, DICER1, MBNL1, MECOM, HOXC10, NOTCH1, CHD7, SALL4, GNAQ, LRP6, RAB23, RARB, ASPH, PITX1, FLVCR1	1215	99	13528	1.91193	1	0.303094	23.6764
GOTERM_BP_FAT	GO:0045768~positive regulation of anti-apoptosis	8	0.0507324	0.0149171	ERBB4, DUSP1, BTG2, LIFR, SMAD1, SIRT1, RASA1, SLC9A1	1215	30	13528	2.96911	1	0.304638	23.954
GOTERM_BP_FAT	GO:0032870~cellular response to hormone stimulus	21	0.133173	0.0149975	IRS2, DNAJC25-GNG10, SOCS2, PTPN2, ADIPOR1, AP3S1, IRS1, LATS1, JUNB, LATS2, HDAC5, PHIP, FOS, IGF1R, GRB10, DUSP1, GNG10, GAB1, PRKAR1A, KDM3A, HDAC9, VLDLR	1215	133	13528	1.75802	1	0.304181	24.0669
GOTERM_CC_FAT	GO:0005911~cell-cell junction	25	0.158539	0.0155058	PTPRK, MAGI3, SCN1A, OCLN, MTDH, CADM1, TLN2, COL13A1, SCN2A, LIN7C, GJA1, CDH2, AMOTL1, AMOTL2, UBN1, CALB2, TJAP1, GJB2, ITGA6, PKP4, SSX2IP, DLG5, JAM2, ADD3, CDC42BPB	1015	190	12782	1.65699	0.999649	0.176348	20.1966
GOTERM_MF_FAT	GO:0005178~integrin binding	12	0.0760987	0.0155852	ADAM11, ADAM10, TNXB, LYN, ITGA6, ACTN1, ITGB3, ADAM22, TIMP2, THBS1, COL5A1, ADAM9	1176	59	12983	2.24542	1	0.284585	22.1356
GOTERM_MF_FAT	GO:0015171~amino acid transmembrane transporter activity	12	0.0760987	0.0155852	SLC36A1, SLC6A9, SLC38A2, SLC6A1, SLC7A1, SLC6A6, SLC6A15, SLC7A10, SLC38A1, SLC7A5, SLC7A6, SLC7A11	1176	59	12983	2.24542	1	0.284585	22.1356
GOTERM_MF_FAT	GO:0004428~inositol or phosphatidylinositol kinase activity	9	0.057074	0.015812	PIK3CD, PPIP5K2, ITPKB, PI4K2B, PIP4K2A, ITPK1, IP6K3, PIK3R2, PIP4K2B	1176	37	12983	2.6854	1	0.283333	22.421
GOTERM_BP_FAT	GO:0051094~positive regulation of developmental process	37	0.234638	0.0159856	HOXA11, ITPKB, FOXO3, KIT, GLI2, EPHB2, ARNT, BDNF, SMAP1, GATA6, POU4F2, RHOB, THBS1, RUNX1, DDAH1, RUNX2, FNDC3B, NKX2-2, ADAM9, IHH, LYN, NTF3, SOCS3, KLF10, FOXA1, RB1, SMAD1, SOCS5, JUNB, NOTCH1, NDEL1, FOXG1, NEUROD1, SEMA4D, HDAC9, ZFHX3, ACVR1	1215	278	13528	1.48188	1	0.318863	25.4429
GOTERM_MF_FAT	GO:0004714~transmembrane receptor protein tyrosine kinase activity	13	0.0824402	0.0160956	EPHA5, IGF1R, NRP1, ERBB4, NIN, IGF2R, EFNA3, ROR1, PDGFRB, KIT, DDR2, IRS1, EPHB2	1176	67	12983	2.14208	1	0.282975	22.7763
GOTERM_MF_FAT	GO:0005099~Ras GTPase activator activity	16	0.101465	0.0161326	TBC1D2B, TBC1D10B, NF1, RABGAP1L, TBC1D22B, ARHGAP26, IQGAP1, USP6NL, TBC1D15, ARHGAP5, EVI5, SOS1, RAPGEF2, ERRFI1, RASA1, RASA2	1176	91	12983	1.94109	1	0.279006	22.8225
GOTERM_MF_FAT	GO:0019899~enzyme binding	63	0.399518	0.0162028	VAPB, SHOC2, PAWR, FOXO3, LATS1, IQGAP1, CUL2, SERPINE1, PAK1, ADAM9, PTPRK, IRS2, MAGI2, ADAM10, LYN, BRAF, SOCS1, UBE2I, RB1, IRS1, NRIP1, MAPK1, UBE2K, IGF2R, WDR44, KPNA2, MAP3K13, ADD3, MAP3K12, PFKFB2, VIM, CDH2, DAAM1, RIMS1, TCF7L2, PEX5L, IGF1R, DMD, MAP3K1, PALM2, PAFAH1B1, CD4, SKIL, BCOR, FGD6, RASA1, ZBTB7A, ZMYM2, TAOK1, NLK, DOCK7, SMAD1, CAMK2N1, YWHAG, NEDD4, SP2, GRK5, CUL4B, CA…	1176	523	12983	1.32986	1	0.275646	22.9102
GOTERM_CC_FAT	GO:0034703~cation channel complex	19	0.12049	0.0164228	KCNC2, SCN1A, SCN3A, SCN2A, KCNA4, TRIM13, KCTD20, KCTD3, CACNB4, KCTD5, KCTD7, KCTD8, KCNN3, KCTD17, SCN9A, KCTD16, SCN8A, CACNA1C, CACNA1D	1015	132	12782	1.81264	0.999781	0.181827	21.263
GOTERM_MF_FAT	GO:0005543~phospholipid binding	26	0.16488	0.0167894	SNX18, SNAP91, SNX8, SNX16, SNX1, EEA1, PFN2, PICALM, APBA1, RBM12, ZCCHC2, SNX29, SH3PXD2A, EPB41, SGK3, SNX27, KIF16B, ZCCHC14, ARHGAP32, DOC2A, SNX33, GRK5, SNX30, ARAP2, SNX10, PLEKHA2	1176	177	12983	1.62169	1	0.279761	23.6391
GOTERM_BP_FAT	GO:0006511~ubiquitin-dependent protein catabolic process	33	0.209271	0.0168567	USP7, RAD23B, SYVN1, USP2, UBE2G1, RNF217, EDEM3, CD2AP, CUL2, UBE2D3, USP53, USP27X, MAP3K1, RNF11, USP37, PSMD7, USP15, TBL1XR1, SKP2, UBR3, UBE2I, ERLIN1, NEDD4, UBE2K, USP47, SMURF1, CUL4B, USP48, USP22, CHFR, TBL1X, USP45, USP44	1215	242	13528	1.51829	1	0.331168	26.6363
GOTERM_CC_FAT	GO:0070161~anchoring junction	23	0.145856	0.0174266	GIT1, PTPRK, ENAH, LIMS1, TLN2, ARHGEF7, LPP, FERMT2, ACTN1, GJA1, HCFC2, AJAP1, CDH2, ARHGAP24, SDC4, ARHGAP26, ARHGAP31, ITGA6, PKP4, SH3KBP1, SSX2IP, PAK1, DLG5	1015	172	12782	1.68396	0.99987	0.187875	22.4151
GOTERM_BP_FAT	GO:0021700~developmental maturation	17	0.107806	0.0176044	IRX5, ERBB4, FOXA1, NR4A2, FOXO3, FZD5, CBFB, CDKN1C, NOTCH1, GNAQ, EREG, DLD, GDF11, LHX6, RUNX2, EPO, IHH	1215	101	13528	1.87407	1	0.341153	27.6462
GOTERM_MF_FAT	GO:0042169~SH2 domain binding	7	0.0443909	0.0176174	KHDRBS2, ARHGAP5, NLK, AFAP1L2, CRK, IRS1, PAG1	1176	24	12983	3.21999	1	0.287054	24.6569
GOTERM_BP_FAT	GO:0045767~regulation of anti-apoptosis	9	0.057074	0.0176484	ERBB4, DUSP1, BTG2, LIFR, SMAD1, SIRT1, RASA1, SLC9A1, PIK3R2	1215	38	13528	2.63704	1	0.339917	27.7052
GOTERM_BP_FAT	GO:0015837~amine transport	19	0.12049	0.0177409	SLC36A1, SLC38A2, SLC6A1, LYN, SLC38A7, SLC6A3, SLC7A10, SLC6A15, CACNB4, SLC7A5, SLC7A6, SLC7A11, SLC6A9, SLC7A1, SLC6A6, SLC38A1, SLC22A5, SLC36A4, APBA1	1215	118	13528	1.79279	1	0.339453	27.8292
GOTERM_BP_FAT	GO:0021952~central nervous system projection neuron axonogenesis	5	0.0317078	0.0177669	NR4A2, PAFAH1B1, DCX, GLI2, EPHB2	1215	12	13528	4.63923	1	0.337964	27.8639
GOTERM_BP_FAT	GO:0045596~negative regulation of cell differentiation	30	0.190247	0.0183258	HMGB3, NRP1, DICER1, ITGB3, KIT, GLI2, SOX9, LIN28A, TCF7L2, EPHB2, BDNF, BCL6, MBNL3, SEMA3A, RUNX1, NKX2-2, IHH, NF1, RTN4R, SOCS5, SIRT1, HDAC5, MAPK1, MIB1, NOTCH1, EREG, FOXG1, GDF11, OMG, ZFHX3	1215	216	13528	1.54641	1	0.344669	28.608
GOTERM_BP_FAT	GO:0018107~peptidyl-threonine phosphorylation	6	0.0380493	0.0183611	SBK1, NLK, MAP2, TNKS, MAPK8, MAP3K12	1215	18	13528	3.71139	1	0.343319	28.6549
GOTERM_CC_FAT	GO:0030425~dendrite	22	0.139514	0.0184466	HCN1, CADM1, CALD1, NF1, SLC7A10, TTLL7, CPEB1, DPYSL2, KCNJ12, GRM1, CAMK2N1, ATP2B2, MAPK1, ARHGAP32, PPP1R9A, GRM3, ITGA8, MAP2, SEMA3A, CACNA1C, NEGR1, SAMD4A	1015	163	12782	1.69968	0.999923	0.19377	23.5697
GOTERM_MF_FAT	GO:0032561~guanyl ribonucleotide binding	48	0.304395	0.0185037	GNA13, ADSS, SEPT3, RAB3B, GNAI3, SEPHS1, ATL2, GNAI2, RAB3D, GLUD2, GLUD1, RRAD, CNGB3, ARHGAP5, KRAS, ARL10, GUCY1A2, RAB23, RHOB, RAB11A, RAB6B, RAB27B, RHEBL1, RAB2A, RAP2B, RAB8A, GNAO1, RAP2C, NIN, SUCLG2, RAB4B, DOCK7, TRIM23, RAB32, GNAQ, ARF4, RAB22A, PDE5A, RAB15, RHEB, RAP1B, RAB38, RAB10, RASD1, SEPT7, NKIRAS1, SEPT8, ARL4A	1176	382	12983	1.38722	1	0.294813	25.7323
GOTERM_MF_FAT	GO:0019001~guanyl nucleotide binding	48	0.304395	0.0185037	GNA13, ADSS, SEPT3, RAB3B, GNAI3, SEPHS1, ATL2, GNAI2, RAB3D, GLUD2, GLUD1, RRAD, CNGB3, ARHGAP5, KRAS, ARL10, GUCY1A2, RAB23, RHOB, RAB11A, RAB6B, RAB27B, RHEBL1, RAB2A, RAP2B, RAB8A, GNAO1, RAP2C, NIN, SUCLG2, RAB4B, DOCK7, TRIM23, RAB32, GNAQ, ARF4, RAB22A, PDE5A, RAB15, RHEB, RAP1B, RAB38, RAB10, RASD1, SEPT7, NKIRAS1, SEPT8, ARL4A	1176	382	12983	1.38722	1	0.294813	25.7323
GOTERM_MF_FAT	GO:0008376~acetylgalactosaminyltransferase activity	8	0.0507324	0.0185875	GALNT3, CSGALNACT1, GALNT2, GALNT1, GALNT7, GALNTL6, CHSY1, EXTL2	1176	31	12983	2.84902	1	0.291666	25.8333
GOTERM_BP_FAT	GO:0050804~regulation of synaptic transmission	21	0.133173	0.0188042	ACHE, GNAI3, ERBB4, GNAI2, SLC6A1, NTF3, NLGN1, GRIN2A, KIT, GRM1, EPHB2, ATP2B2, YWHAG, BDNF, GRM3, KRAS, GRIA2, PPP3CB, RAB11A, PPP3CA, LGI1	1215	136	13528	1.71924	1	0.348118	29.2393
GOTERM_BP_FAT	GO:0040029~regulation of gene expression, epigenetic	14	0.0887818	0.0188201	DNMT3A, CREBZF, DICER1, ARID1A, CTCF, SMAD1, LIN28A, LIN28B, SIRT1, HDAC5, FOS, EPC1, PRKRA, TNRC6A	1215	77	13528	2.02439	1	0.346481	29.2602
GOTERM_MF_FAT	GO:0019900~kinase binding	26	0.16488	0.0190954	PFKFB2, VIM, FOXO3, CDH2, TCF7L2, LATS1, IGF1R, MAP3K1, CD4, ADAM9, PTPRK, IRS2, ADAM10, BRAF, TAOK1, SOCS1, RB1, SMAD1, IRS1, CAMK2N1, MAPK1, YWHAG, GRK5, MAP3K13, ADD3, MAP3K12	1176	179	12983	1.60357	1	0.294147	26.4423
GOTERM_BP_FAT	GO:0009725~response to hormone stimulus	46	0.291712	0.0191963	CALCR, ME1, DNAJC25-GNG10, GCLC, ERBB4, SLC6A1, LEPR, AP3S1, TIMP3, LATS1, LATS2, PHIP, IGF1R, FOS, KRAS, GAB1, IDH1, KDM3A, LOX, THBS1, NUDC, IHH, ADAM9, BCKDHA, IRS2, LYN, MAT2A, GATM, SOCS2, PTPN2, SOCS3, SOCS1, ESR1, ADIPOR1, IRS1, JUNB, PPARGC1B, HDAC5, MAPK1, GRB10, BTG2, DUSP1, SLC25A36, GNG10, PRKAR1A, HDAC9, VLDLR	1215	367	13528	1.39556	1	0.35019	29.7527
GOTERM_BP_FAT	GO:0030036~actin cytoskeleton organization	31	0.196588	0.0192251	ALDOA, MTSS1, SSH1, CALD1, CAPZA1, FERMT2, SSH2, DAAM1, ESPN, PFN2, KRAS, PAK2, INPP5K, ADRA2A, BCL6, PAFAH1B1, WIPF1, FGD6, ACTC1, TNXB, EPB41, TRPM7, NF1, ACTN1, ARHGAP26, PPP1R9A, LIMCH1, ABL1, CRK, ABL2, CDC42BPB	1215	226	13528	1.52725	1	0.348756	29.7904
GOTERM_CC_FAT	GO:0044430~cytoskeletal part	94	0.596106	0.0193587	SEPT3, CEP76, FERMT2, CAPZA1, FAM110B, TTLL7, CPEB1, LATS1, CD2AP, LATS2, IQGAP1, HOOK3, PCGF5, SPRY2, DCAF12, EVI5, ACTR1A, CAMSAP1, SNTB2, MICAL1, DLG2, DISC1, NICN1, INA, TBL1XR1, SH3PXD2A, ADAM10, LYN, KIF5B, GRIN2A, PSD3, PDE4D, RB1, KIF16B, MID1IP1, EML6, GRM1, DCTN4, EML4, SS18, GRM3, ARHGAP32, NDEL1, EML1, HIPK1, CEP350, NAV1, CLIC5, HIPK2, WDR44, SEPT7, SEPT8, SPAST, MYO5A, ERBB4, USP2, …	1015	952	12782	1.24344	0.999952	0.198376	24.5887
GOTERM_BP_FAT	GO:0018108~peptidyl-tyrosine phosphorylation	10	0.0634156	0.0194032	ERBB4, PRLR, LYN, DYRK1A, PDGFRB, KIT, ABL1, ABL2, DDR2, EPHB2	1215	46	13528	2.42047	1	0.349514	30.0223
GOTERM_MF_FAT	GO:0019207~kinase regulator activity	16	0.101465	0.0194174	NRG3, SOCS3, TAOK1, SOCS1, WNK1, AFAP1L2, ITSN1, CAMK2N2, CAMK2N1, CCNE2, CDKN1C, YWHAG, CDKN1B, PRKAR1A, RAPGEF4, PIK3R2	1176	93	12983	1.89935	1	0.294166	26.826
GOTERM_BP_FAT	GO:0048666~neuron development	43	0.272687	0.0197507	IRX5, NRP1, ONECUT2, GJA1, PPT1, GLI2, EPHB2, ALCAM, ATP2B2, IGF1R, HOXA1, BDNF, BCL11B, DMD, GBX2, POU4F2, CNTNAP2, LHX6, PAFAH1B1, UNC5C, SEMA3A, DCX, LHX8, GNAO1, NTF3, NRXN3, RTN4R, LIFR, NTNG1, NR4A2, CELSR3, DOCK7, TBR1, SALL3, CDKN1C, NOTCH1, NDEL1, GNAQ, NEDD4, CLIC5, FOXG1, MAP2, SLITRK5	1215	339	13528	1.4123	1	0.352705	30.4727
GOTERM_BP_FAT	GO:0007611~learning or memory	18	0.114148	0.0200731	SLC6A1, NF1, GABRA5, GRIN2A, KIT, EPHB2, FOXP2, ATXN1, FOS, BDNF, KRAS, ITGA8, TMOD2, PAFAH1B1, CACNA1C, LHX8, GLP1R, VLDLR	1215	111	13528	1.80554	1	0.355483	30.8881
GOTERM_BP_FAT	GO:0006606~protein import into nucleus	15	0.0951233	0.0203902	XPO1, MAPK1, CBLB, PRICKLE1, IPO4, TRPS1, ZFYVE9, PPP3CB, KPNA6, BCL6, KPNA4, PPP3CA, KPNA3, KPNA2, TNPO1	1215	86	13528	1.942	1	0.358141	31.2945
GOTERM_BP_FAT	GO:0007010~cytoskeleton organization	53	0.336102	0.0206268	MTSS1, TLN2, CAPZA1, FERMT2, HOOK3, PAK2, MICAL1, PAK1, KLHL20, INA, TRPM7, CECR2, ACTN1, ARHGAP26, MARK1, SS18, NDEL1, LIMCH1, SPAST, SGCB, ALDOA, SSH1, CALD1, SSH2, DAAM1, ESPN, KRT25, TUBGCP3, PFN2, KRAS, INPP5K, DMD, ADRA2A, CLASP1, BCL6, TNKS, PAFAH1B1, WIPF1, FGD6, NEFM, ACTC1, TNXB, EPB41, NF1, SUN2, DOCK7, PPP1R9A, MAP2, ABL1, ABL2, CRK, RANBP10, CDC42BPB	1215	436	13528	1.35346	1	0.359629	31.5962
GOTERM_BP_FAT	GO:0006040~amino sugar metabolic process	7	0.0443909	0.0206585	CSGALNACT1, PGM3, GNPDA1, GNPDA2, CHST2, EXTL2, SLC35A3	1215	25	13528	3.11756	1	0.35825	31.6365
GOTERM_MF_FAT	GO:0000287~magnesium ion binding	55	0.348786	0.0206981	PDP1, DICER1, FOXK2, NT5DC3, CNOT6, LATS1, LATS2, ATP2B1, MAP3K7, ATP2B2, MAP3K5, ATP8B2, ITPK1, SIK3, CDC7, REV1, NUDT4, GRIN2A, MARK1, MAST3, PGM3, MAST4, EYA2, PPM1E, RFK, SLC41A2, PGM1, PDE5A, SLC41A1, MAP3K13, MAP3K12, ACVR1, ADSS, MMGT1, GCLC, MAP3K2, MAP3K1, IDH1, DYRK3, PRKAA2, B4GALT6, STK38L, PPTC7, ZC3H12C, MAT2A, NLK, RPS6KA5, ICK, ATP2A2, RPS6KA2, RHEB, ABL1, ABL2, CDC42BPB, ATP8A1	1176	452	12983	1.34336	1	0.306153	28.3335
GOTERM_BP_FAT	GO:0060173~limb development	17	0.107806	0.0209043	RARG, LMBR1, HOXA11, DICER1, MBNL1, MECOM, HOXC10, NOTCH1, CHD7, SALL4, GNAQ, LRP6, RAB23, RARB, ASPH, PITX1, FLVCR1	1215	103	13528	1.83768	1	0.359848	31.9484
GOTERM_BP_FAT	GO:0048736~appendage development	17	0.107806	0.0209043	RARG, LMBR1, HOXA11, DICER1, MBNL1, MECOM, HOXC10, NOTCH1, CHD7, SALL4, GNAQ, LRP6, RAB23, RARB, ASPH, PITX1, FLVCR1	1215	103	13528	1.83768	1	0.359848	31.9484
GOTERM_CC_FAT	GO:0030027~lamellipodium	12	0.0760987	0.0212485	SH3RF1, ARHGAP31, ENAH, CTTN, NRBP1, SSH1, FAP, SCYL3, CDH2, ITSN1, FGD6, RAPH1	1015	70	12782	2.15882	0.999982	0.211524	26.6598
GOTERM_BP_FAT	GO:0051969~regulation of transmission of nerve impulse	22	0.139514	0.0220295	ACHE, GNAI3, ERBB4, GNAI2, SLC6A1, NTF3, NLGN1, GRIN2A, KIT, CDH2, GRM1, EPHB2, ATP2B2, YWHAG, BDNF, GRM3, KRAS, GRIA2, PPP3CB, RAB11A, PPP3CA, LGI1	1215	147	13528	1.66634	1	0.373352	33.3593
KEGG_PATHWAY	hsa04960:Aldosterone-regulated sodium reabsorption	9	0.057074	0.0220743	MAPK1, ATP1B1, IRS2, KRAS, ATP1B2, PIK3CD, NEDD4L, IRS1, PIK3R2	441	41	5085	2.53111	0.970601	0.136663	23.5819
GOTERM_BP_FAT	GO:0035113~embryonic appendage morphogenesis	15	0.0951233	0.0223644	HOXC10, NOTCH1, RARG, SALL4, LMBR1, CHD7, GNAQ, HOXA11, DICER1, RAB23, LRP6, RARB, MBNL1, MECOM, FLVCR1	1215	87	13528	1.91968	1	0.375992	33.7739
GOTERM_BP_FAT	GO:0030326~embryonic limb morphogenesis	15	0.0951233	0.0223644	HOXC10, NOTCH1, RARG, SALL4, LMBR1, CHD7, GNAQ, HOXA11, DICER1, RAB23, LRP6, RARB, MBNL1, MECOM, FLVCR1	1215	87	13528	1.91968	1	0.375992	33.7739
GOTERM_BP_FAT	GO:0018242~protein amino acid O-linked glycosylation via serine	3	0.0190247	0.0226994	GALNT3, GALNT2, GALNT1	1215	3	13528	11.1342	1	0.37859	34.1862
GOTERM_BP_FAT	GO:0018243~protein amino acid O-linked glycosylation via threonine	3	0.0190247	0.0226994	GALNT3, GALNT2, GALNT1	1215	3	13528	11.1342	1	0.37859	34.1862
GOTERM_BP_FAT	GO:0006086~acetyl-CoA biosynthetic process from pyruvate	3	0.0190247	0.0226994	DLD, DLAT, PDHB	1215	3	13528	11.1342	1	0.37859	34.1862
GOTERM_CC_FAT	GO:0005730~nucleolus	71	0.45025	0.0229936	CCNT2, BACH1, XPO1, HNF1B, DEDD, CTCF, CD2AP, IQGAP1, FOS, GTF2A1, ZNF148, QKI, MSN, KDM5A, PITX1, OXR1, ZBTB20, BYSL, SOX11, FMR1, HNRNPA2B1, ACTN1, MTA1, ARID1A, SPEN, GRHL1, NCL, JUNB, MAPK1, KDM2B, PPM1E, HIPK1, CAMK4, SIX1, SMARCA5, SH3KBP1, CLOCK, ARL4A, ME1, MIDN, SDAD1, MTDH, SYVN1, ZBTB11, YPEL2, KIT, NR3C1, LIN28A, UBAC1, SOX9, SUFU, HNRNPA3, STX17, WIPF1, MBNL3, NOVA1, NKX2-2, NLK, FOX…	1015	698	12782	1.28096	0.999993	0.222696	28.5251
GOTERM_MF_FAT	GO:0004723~calcium-dependent protein serine/threonine phosphatase activity	3	0.0190247	0.0230742	CAMK2G, PPP3R1, PPP3CA	1176	3	12983	11.04	1	0.330602	31.0537
GOTERM_BP_FAT	GO:0010648~negative regulation of cell communication	33	0.209271	0.0231801	ACHE, GNAI3, GNAI2, SLC6A1, ONECUT2, PAWR, PEG10, BCL6, SKIL, THBS1, RUNX2, IHH, SOCS2, SOCS3, NLK, NF1, SOCS1, SOCS6, SOCS5, FRZB, SIRT1, IRS1, BRAP, DDIT4, ATXN1, CBLB, GRB10, AIDA, HIPK2, LRP6, DGKZ, SMURF1, ACVR1	1215	248	13528	1.48156	1	0.383044	34.7734
GOTERM_BP_FAT	GO:0007517~muscle organ development	29	0.183905	0.0231967	MEF2C, ZFAND5, ACHE, TIPARP, PAX3, CACNB4, SOX6, ATG5, GATA6, DMD, PPP3CB, PPP3CA, RARB, PITX1, ACTC1, ARID5B, NF1, SIX4, MBNL1, SIRT1, FOXP1, FOXP2, FXR1, SIX1, HBEGF, PDGFRB, ZFPM2, TCF12, SGCB	1215	211	13528	1.53029	1	0.381429	34.7937
GOTERM_BP_FAT	GO:0048514~blood vessel morphogenesis	29	0.183905	0.0231967	GNA13, NRP1, LEPR, DICER1, TIPARP, CDH2, EDNRA, MAP3K7, ATG5, GBX2, QKI, RHOB, VEZF1, THBS1, CEACAM1, RASA1, IHH, NF1, ITGA4, ARHGAP24, NCL, JUNB, PROK2, NOTCH1, EREG, NUS1, DLL4, ZFPM2, ACVR1	1215	211	13528	1.53029	1	0.381429	34.7937
GOTERM_MF_FAT	GO:0030165~PDZ domain binding	10	0.0634156	0.0232599	ATP2B2, ADRB1, CADM1, GRIA2, DMD, GJA1, LIN7C, SLC22A5, KCNJ12, APBA1	1176	47	12983	2.34893	1	0.328487	31.2621
GOTERM_BP_FAT	GO:0030879~mammary gland development	12	0.0760987	0.0233427	IGF1R, ATP2B2, IRS2, NRG3, ERBB4, PRLR, SLC6A3, SLC30A4, GLI2, APLN, IRS1, BCL2L11	1215	63	13528	2.12079	1	0.381497	34.9709
GOTERM_BP_FAT	GO:0046907~intracellular transport	75	0.475617	0.0237115	XPO1, SEC24B, ENAH, SEC24A, NRBP1, AP4E1, ATL2, AP3S1, HOOK3, ZFYVE9, AP3B2, RHOB, SLC25A27, RAB6B, TLK1, SEC23A, STX2, NUDT4, KIF5B, HERC2, ERGIC2, MAPK1, NDEL1, CAMK4, IPO4, LYST, TXNDC5, KPNA6, KPNA4, KPNA3, CUX1, VPS26B, KPNA2, SPAST, MYO5A, NAPG, MTX2, SNX1, EEA1, SEC62, RIMS1, NAGPA, STX17, STX16, PPP3CB, RAB11A, PAFAH1B1, BCL6, SEC22C, MLXIP, PPP3CA, EXOC5, WIPF1, TNPO1, SEC23IP, APBA1, NE…	1215	657	13528	1.27102	1	0.384413	35.417
GOTERM_BP_FAT	GO:0031050~dsRNA fragmentation	5	0.0317078	0.0238755	DICER1, PRKRA, SMAD1, LIN28A, LIN28B	1215	13	13528	4.28237	1	0.384691	35.6143
GOTERM_CC_FAT	GO:0008305~integrin complex	7	0.0443909	0.0240268	ITGA9, LYN, ITGA6, ITGA8, ITGB3, ITGA4, ITGBL1	1015	29	12782	3.03971	0.999996	0.227323	29.6086
GOTERM_BP_FAT	GO:0051170~nuclear import	15	0.0951233	0.0244782	XPO1, MAPK1, CBLB, PRICKLE1, IPO4, TRPS1, ZFYVE9, PPP3CB, KPNA6, BCL6, KPNA4, PPP3CA, KPNA3, KPNA2, TNPO1	1215	88	13528	1.89787	1	0.390467	36.3348
GOTERM_BP_FAT	GO:0031047~gene silencing by RNA	8	0.0507324	0.0247559	TNRC6C, DICER1, PRKRA, SMAD1, LIN28A, TNRC6B, LIN28B, TNRC6A	1215	33	13528	2.69919	1	0.392114	36.6642
GOTERM_CC_FAT	GO:0016604~nuclear body	22	0.139514	0.0249817	MEF2C, XPO1, ZMYM2, NACC2, ELL, MAML1, YTHDC1, RNPS1, UBE2I, RB1, SIRT1, HDAC5, SON, EAF1, HIPK1, DYRK1A, HIPK2, CDK12, CPSF6, CHFR, LUC7L3, PRPF40A	1015	168	12782	1.6491	0.999997	0.231104	30.5963
GOTERM_BP_FAT	GO:0018212~peptidyl-tyrosine modification	10	0.0634156	0.0251627	ERBB4, PRLR, LYN, DYRK1A, PDGFRB, KIT, ABL1, ABL2, DDR2, EPHB2	1215	48	13528	2.31962	1	0.395322	37.1438
GOTERM_BP_FAT	GO:0033674~positive regulation of kinase activity	31	0.196588	0.0251977	GNAI2, PFKFB2, ZEB2, KIT, SDC4, EDNRA, MAP3K7, MAP3K5, KRAS, DGKD, MAP3K2, MAP3K1, GAB1, ADRA2A, CD4, PAK1, THBS1, TRAF6, AGK, ADAM9, VAV3, DGKH, GRM1, IRS1, PROK2, PRLR, EREG, PRKAR1A, DGKZ, MAP3K13, VLDLR	1215	231	13528	1.49419	1	0.393957	37.185
GOTERM_BP_FAT	GO:0007155~cell adhesion	79	0.500983	0.025392	MTSS1, NRP1, CADM1, TLN2, FERMT2, CASK, DDR2, CD2AP, CDH20, ARHGAP5, CNTNAP2, RHOB, DLG5, MSN, FNDC3A, NEGR1, CEACAM1, ADAM9, PTPRK, TRPM7, NRXN3, BYSL, SDK2, ACTN1, PCDH9, AJAP1, BCL2L11, NCAM1, LSAMP, SEMA4D, JAM2, ADAM12, CHL1, PPFIA2, DCBLD2, ACHE, LIMS1, PLXNC1, EPDR1, PCDH20, ITGB3, CDH2, SOX9, ITGBL1, ALCAM, IGSF11, RGMB, TRO, FAT2, PCDHA10, CD4, SSX2IP, LMLN, THBS1, THBS2, APBA1, TNXB, LP…	1215	700	13528	1.25657	1	0.394538	37.4126
GOTERM_MF_FAT	GO:0003924~GTPase activity	29	0.183905	0.0255334	GNA13, DNAJC25-GNG10, RAB3B, GNAI3, ATL2, GNAI2, RAB3D, RRAD, ARHGAP5, KRAS, RAB11A, RHOB, RAB6B, RAB27B, RHEBL1, RAP2B, RAB2A, GNAO1, RAP2C, RAB4B, TRIM23, GNAQ, GNG10, ARF4, RAB22A, RHEB, RAP1B, RAB38, NKIRAS1, RASD1	1176	211	12983	1.51734	1	0.350021	33.7668
KEGG_PATHWAY	hsa05414:Dilated cardiomyopathy	15	0.0951233	0.0255534	ACTC1, ITGB3, CACNB4, ITGA4, CACNA2D2, TPM4, ITGA9, ADRB1, ATP2A2, ITGA6, ITGA8, DMD, CACNA1C, CACNA1D, SGCB	441	92	5085	1.87999	0.983259	0.150916	26.7941
GOTERM_CC_FAT	GO:0030117~membrane coat	11	0.0697571	0.025657	SEC23A, SEC24B, SNAP91, SEC24A, PICALM, AP4E1, AP2A1, NCALD, AP3B2, AP3S1, NECAP1	1015	63	12782	2.1988	0.999998	0.232485	31.287
GOTERM_CC_FAT	GO:0048475~coated membrane	11	0.0697571	0.025657	SEC23A, SEC24B, SNAP91, SEC24A, PICALM, AP4E1, AP2A1, NCALD, AP3B2, AP3S1, NECAP1	1015	63	12782	2.1988	0.999998	0.232485	31.287
GOTERM_BP_FAT	GO:0048812~neuron projection morphogenesis	29	0.183905	0.025908	NRP1, GJA1, GLI2, EPHB2, ALCAM, HOXA1, IGF1R, BDNF, DMD, BCL11B, GBX2, POU4F2, PAFAH1B1, UNC5C, SEMA3A, DCX, NTF3, NRXN3, NTNG1, NR4A2, LIFR, RTN4R, CELSR3, DOCK7, TBR1, NOTCH1, NDEL1, FOXG1, SLITRK5	1215	213	13528	1.51592	1	0.398975	38.0136
GOTERM_BP_FAT	GO:0030029~actin filament-based process	32	0.20293	0.0261126	ALDOA, MYO5A, MTSS1, SSH1, CALD1, CAPZA1, FERMT2, SSH2, DAAM1, ESPN, PFN2, KRAS, PAK2, INPP5K, ADRA2A, BCL6, PAFAH1B1, WIPF1, FGD6, ACTC1, TNXB, EPB41, TRPM7, NF1, ACTN1, ARHGAP26, PPP1R9A, LIMCH1, ABL1, CRK, ABL2, CDC42BPB	1215	241	13528	1.47839	1	0.399641	38.2504
GOTERM_BP_FAT	GO:0022610~biological adhesion	79	0.500983	0.0263219	MTSS1, NRP1, CADM1, TLN2, FERMT2, CASK, DDR2, CD2AP, CDH20, ARHGAP5, CNTNAP2, RHOB, DLG5, MSN, FNDC3A, NEGR1, CEACAM1, ADAM9, PTPRK, TRPM7, NRXN3, BYSL, SDK2, ACTN1, PCDH9, AJAP1, BCL2L11, NCAM1, LSAMP, SEMA4D, JAM2, ADAM12, CHL1, PPFIA2, DCBLD2, ACHE, LIMS1, PLXNC1, EPDR1, PCDH20, ITGB3, CDH2, SOX9, ITGBL1, ALCAM, IGSF11, RGMB, TRO, FAT2, PCDHA10, CD4, SSX2IP, LMLN, THBS1, THBS2, APBA1, TNXB, LP…	1215	701	13528	1.25478	1	0.400354	38.4918
GOTERM_BP_FAT	GO:0008284~positive regulation of cell proliferation	50	0.317078	0.0263477	E2F3, NRP1, PAX3, GLI2, DDR2, ARHGAP5, CDK13, IHH, CDC7, IRS2, ADAM10, LYN, LIFR, IRS1, HOXC10, MAPK1, EREG, HIPK1, HIPK2, FOXG1, PDGFRB, MDM4, EIF5A2, VIP, GNAI2, ERBB4, ST8SIA1, SOX4, KIT, ARNT, IGF1R, KRAS, LHX1, CAMK2D, ADRA2A, RTKN2, BCL6, TRAF5, RUNX2, PGGT1B, EPO, NACC2, FOXP1, FOXP2, NOTCH1, CDKN1B, BNC1, HBEGF, MAB21L1, ADRA1D	1215	414	13528	1.3447	1	0.398902	38.5214
GOTERM_CC_FAT	GO:0034706~sodium channel complex	5	0.0317078	0.0264906	SCN1A, SCN3A, SCN2A, SCN9A, SCN8A	1015	15	12782	4.1977	0.999999	0.235055	32.1309
GOTERM_CC_FAT	GO:0030135~coated vesicle	21	0.133173	0.0265735	SEC23A, RAB3B, SEC24B, SEC24A, CADM1, AP4E1, NCALD, SNAPIN, PPT1, SYNGR3, DOC2A, PICALM, SYPL1, GRIA2, AP2A1, STXBP5, IGF2R, AP3B2, NECAP1, SLC40A1, APBA1	1015	159	12782	1.66324	0.999999	0.231744	32.2143
GOTERM_MF_FAT	GO:0005525~GTP binding	46	0.291712	0.0269414	GNA13, ADSS, SEPT3, RAB3B, GNAI3, SEPHS1, ATL2, GNAI2, RAB3D, GLUD2, GLUD1, RRAD, ARHGAP5, KRAS, ARL10, GUCY1A2, RAB23, RHOB, RAB11A, RAB6B, RAB27B, RHEBL1, RAB2A, RAP2B, RAB8A, GNAO1, RAP2C, NIN, SUCLG2, RAB4B, DOCK7, TRIM23, RAB32, GNAQ, ARF4, RAB22A, RAB15, RHEB, RAP1B, RAB38, RAB10, RASD1, NKIRAS1, SEPT7, SEPT8, ARL4A	1176	372	12983	1.36516	1	0.361031	35.2748
KEGG_PATHWAY	hsa05222:Small cell lung cancer	14	0.0887818	0.0271618	E2F2, E2F3, XIAP, PIK3CD, SKP2, RB1, CCNE2, CDKN1B, ITGA6, RARB, TRAF6, TRAF5, PIK3R2, TRAF3	441	84	5085	1.92177	0.987105	0.154091	28.2367
GOTERM_BP_FAT	GO:0031589~cell-substrate adhesion	16	0.101465	0.027952	PPFIA2, PTPRK, LIMS1, EPDR1, TRPM7, COL13A1, ACTN1, NID1, ITGB3, RAPH1, BCL2L11, ITGBL1, SNED1, ITGA6, ITGA8, ADAM9	1215	98	13528	1.81782	1	0.415713	40.3412
GOTERM_BP_FAT	GO:0040017~positive regulation of locomotion	16	0.101465	0.027952	IRS2, ADAM10, ERBB4, ONECUT2, KIT, IRS1, MAPK1, IGF1R, MIA3, ARHGAP5, PTP4A1, HBEGF, PDGFRB, HDAC9, THBS1, ADAM9	1215	98	13528	1.81782	1	0.415713	40.3412
GOTERM_BP_FAT	GO:0016055~Wnt receptor signaling pathway	20	0.126831	0.0283887	CSNK1A1, TBL1XR1, RARG, CSNK1G1, NLK, MITF, TLE3, SOX4, FZD3, FZD5, FRZB, TCF7L2, FZD6, DACT1, CSNK2A1, CSNK1D, RSPO1, LRP6, TBL1X, BCL9	1215	133	13528	1.67431	1	0.418879	40.8276
GOTERM_BP_FAT	GO:0032570~response to progesterone stimulus	6	0.0380493	0.0286122	FOS, ERBB4, SOCS3, SOCS1, THBS1, JUNB	1215	20	13528	3.34025	1	0.419612	41.0751
GOTERM_BP_FAT	GO:0006044~N-acetylglucosamine metabolic process	6	0.0380493	0.0286122	PGM3, GNPDA1, GNPDA2, CHST2, EXTL2, SLC35A3	1215	20	13528	3.34025	1	0.419612	41.0751
GOTERM_BP_FAT	GO:0006041~glucosamine metabolic process	6	0.0380493	0.0286122	PGM3, GNPDA1, GNPDA2, CHST2, EXTL2, SLC35A3	1215	20	13528	3.34025	1	0.419612	41.0751
KEGG_PATHWAY	hsa04020:Calcium signaling pathway	24	0.152197	0.0286457	ERBB4, CYSLTR1, CAMK2G, GRIN2A, PPP3R1, ITPKB, GRM1, EDNRA, ATP2B1, GRM5, ATP2B2, ADRB1, GNAQ, CAMK4, PLCG1, ATP2A2, PPID, PPP3CB, CAMK2D, PDGFRB, PPP3CA, CACNA1C, CACNA1D, ADRA1D	441	176	5085	1.57236	0.989868	0.156401	29.5446
GOTERM_MF_FAT	GO:0019887~protein kinase regulator activity	14	0.0887818	0.029343	NRG3, TAOK1, SOCS3, SOCS1, WNK1, AFAP1L2, CAMK2N2, CAMK2N1, CDKN1C, CCNE2, YWHAG, CDKN1B, PRKAR1A, RAPGEF4	1176	81	12983	1.90814	1	0.381851	37.773
GOTERM_BP_FAT	GO:0030073~insulin secretion	7	0.0443909	0.0296277	HNF1B, CAMK2G, NEUROD1, RAPGEF4, ILDR2, CACNA1C, GLP1R	1215	27	13528	2.88663	1	0.429084	42.1874
GOTERM_BP_FAT	GO:0051276~chromosome organization	57	0.361469	0.0296709	RSF1, ARID4A, ARID4B, CBX2, CTCF, LATS1, RCBTB1, EPC1, EPC2, BRPF1, SMARCD2, EED, TLK1, KDM5A, KDM5B, H1F0, TBL1XR1, SATB1, RCOR1, CECR2, ARID1A, RB1, UBN1, KDM2B, EYA2, SMARCA5, PELO, USP22, JMJD1C, NSD1, MAP3K12, SOX6, NR3C1, ARID2, CHD9, CHD7, NIPBL, CHD2, PBRM1, CHD1, KDM3A, BCOR, CHD6, CHD4, MYSM1, DNMT3A, BRD1, PDS5B, SHPRH, SIRT1, SUV39H2, RPS6KA5, HDAC5, SETD7, H3F3B, IRF4, HDAC9	1215	485	13528	1.30855	1	0.427775	42.2342
GOTERM_CC_FAT	GO:0015630~microtubule cytoskeleton	57	0.361469	0.0299792	CEP76, FAM110B, TTLL7, LATS1, LATS2, HOOK3, SPRY2, PCGF5, DCAF12, EVI5, ACTR1A, CAMSAP1, SNTB2, DISC1, NICN1, TBL1XR1, KIF5B, PDE4D, RB1, MID1IP1, KIF16B, DCTN4, EML6, MARK1, EML4, SS18, NDEL1, EML1, NAV1, CEP350, HIPK1, LYST, CLIC5, HIPK2, WDR44, SEPT7, SPAST, USP2, DNAH5, TUBGCP3, CEP170, PAFAH1B1, TNKS, CLASP1, STRBP, DCX, TRAF5, KIF21B, NUDC, CNKSR2, NIN, MID2, PKNOX2, PTP4A1, MAP2, TBL1X, RA…	1015	549	12782	1.30748	1	0.253468	35.5587
GOTERM_BP_FAT	GO:0060537~muscle tissue development	19	0.12049	0.0300798	ZFAND5, ACTC1, NF1, TIPARP, CACNB4, SIX4, MBNL1, FOXP1, FOXP2, ATG5, GATA6, DMD, SIX1, PPP3CB, PDGFRB, ZFPM2, RARB, PPP3CA, PITX1	1215	125	13528	1.69239	1	0.43045	42.6762
GOTERM_CC_FAT	GO:0005925~focal adhesion	15	0.0951233	0.0302776	GIT1, ENAH, LIMS1, TLN2, ARHGEF7, LPP, FERMT2, ACTN1, HCFC2, ARHGAP24, SDC4, ARHGAP26, ARHGAP31, SH3KBP1, PAK1	1015	102	12782	1.85193	1	0.25159	35.8443
GOTERM_CC_FAT	GO:0030055~cell-substrate junction	16	0.101465	0.0310435	GIT1, ENAH, LIMS1, TLN2, ARHGEF7, LPP, FERMT2, ACTN1, HCFC2, ARHGAP24, SDC4, ARHGAP26, ARHGAP31, DMD, SH3KBP1, PAK1	1015	112	12782	1.79901	1	0.253117	36.572
GOTERM_BP_FAT	GO:0030728~ovulation	5	0.0317078	0.0311056	EREG, LEPR, FOXO3, SIRT1, NRIP1	1215	14	13528	3.97648	1	0.43966	43.7708
GOTERM_BP_FAT	GO:0032330~regulation of chondrocyte differentiation	5	0.0317078	0.0311056	HOXA11, SOX9, GLI2, RUNX2, IHH	1215	14	13528	3.97648	1	0.43966	43.7708
GOTERM_MF_FAT	GO:0004707~MAP kinase activity	5	0.0317078	0.0319713	MAPK1, MAPK6, NLK, MAPK8, MAPK10	1176	14	12983	3.94284	1	0.403685	40.4033
GOTERM_MF_FAT	GO:0005154~epidermal growth factor receptor binding	5	0.0317078	0.0319713	VAV3, EREG, ARF4, HBEGF, SOCS5	1176	14	12983	3.94284	1	0.403685	40.4033
GOTERM_BP_FAT	GO:0030097~hemopoiesis	31	0.196588	0.0325238	CALCR, TIPARP, JAG2, SOX4, ITPKB, SFXN1, SOX6, KIT, CBFB, CHD7, CLCF1, BCL11B, PPP3CB, RTKN2, SH2B3, CD4, DYRK3, BCL6, RUNX1, TRAF6, EPO, FLVCR1, LYN, RB1, ITGA4, OSTM1, FOXP1, HDAC5, PGM3, IRF4, HDAC9	1215	236	13528	1.46254	1	0.452695	45.2516
GOTERM_BP_FAT	GO:0031644~regulation of neurological system process	22	0.139514	0.0326273	ACHE, GNAI3, ERBB4, GNAI2, SLC6A1, NTF3, NLGN1, GRIN2A, KIT, CDH2, GRM1, EPHB2, ATP2B2, YWHAG, BDNF, GRM3, KRAS, GRIA2, PPP3CB, RAB11A, PPP3CA, LGI1	1215	153	13528	1.60099	1	0.451963	45.3581
GOTERM_MF_FAT	GO:0005200~structural constituent of cytoskeleton	13	0.0824402	0.0329977	INA, TUBGCP3, CCDC6, EPB41, TLN2, DMD, VIM, EPB41L4B, MSN, ADD3, CD2AP, BICD1, NEFM	1176	74	12983	1.93945	1	0.409044	41.4019
GOTERM_MF_FAT	GO:0005085~guanyl-nucleotide exchange factor activity	22	0.139514	0.033139	ARHGEF3, RALGPS1, VAV3, ARHGEF7, ARHGEF6, PSD3, RASGEF1B, TRIO, RASGEF1A, DOCK7, HERC2, ITSN1, ARFGEF1, RALGDS, RGL1, MCF2L, GAPVD1, SOS1, RAPGEF4, RAPGEF2, FGD6, RANBP10	1176	152	12983	1.59789	1	0.405865	41.5381
GOTERM_BP_FAT	GO:0022037~metencephalon development	8	0.0507324	0.0333507	ATP2B2, HOXA1, LHX1, GBX2, NEUROD1, RORA, GLI2, FOXP2	1215	35	13528	2.54495	1	0.457546	46.0979
GOTERM_BP_FAT	GO:0001657~ureteric bud development	8	0.0507324	0.0333507	BDNF, LHX1, SALL1, HOXA11, SIX1, GDF11, RARB, GZF1	1215	35	13528	2.54495	1	0.457546	46.0979
GOTERM_CC_FAT	GO:0045254~pyruvate dehydrogenase complex	3	0.0190247	0.0338606	DLD, DLAT, PDHB	1015	4	12782	9.44483	1	0.268823	39.1827
GOTERM_BP_FAT	GO:0048568~embryonic organ development	24	0.152197	0.0342595	RARG, FZD3, SIX4, GLI2, TCF7L2, JUNB, ARNT, FZD6, ATP2B2, HOXA1, SPRY2, CHD7, HOXB8, CLIC5, ITGA8, PRKRA, SIX1, FOXG1, GBX2, SH2B3, NEUROD1, ZFPM2, RARB, PRDM1	1215	172	13528	1.5536	1	0.464863	47.0137
GOTERM_BP_FAT	GO:0048667~cell morphogenesis involved in neuron differentiation	28	0.177564	0.034343	NRP1, GLI2, EPHB2, ALCAM, ATP2B2, HOXA1, IGF1R, BDNF, BCL11B, GBX2, POU4F2, PAFAH1B1, UNC5C, SEMA3A, DCX, NTF3, NRXN3, NTNG1, NR4A2, RTN4R, CELSR3, DOCK7, TBR1, NOTCH1, NDEL1, CLIC5, FOXG1, SLITRK5	1215	209	13528	1.49166	1	0.463899	47.0972
GOTERM_BP_FAT	GO:0016311~dephosphorylation	22	0.139514	0.0347117	PTPRB, PDP1, PTPRK, PTPRD, SSH1, PTPN2, SSH2, PTPN4, DUSP10, PTPN13, PTPDC1, PTPN12, EYA2, PPM1E, DUSP1, SBF1, PTP4A1, PPP3CB, PPP3CA, DUSP9, MTMR4, PPP2R2A	1215	154	13528	1.59059	1	0.465751	47.464
GOTERM_BP_FAT	GO:0008038~neuron recognition	6	0.0380493	0.034861	BDNF, NRP1, FOXG1, CELSR3, CNTNAP2, SEMA3A	1215	21	13528	3.18119	1	0.465437	47.6118
GOTERM_BP_FAT	GO:0015804~neutral amino acid transport	6	0.0380493	0.034861	SLC36A1, SLC6A9, SLC6A6, SLC7A10, SLC38A1, SLC7A5	1215	21	13528	3.18119	1	0.465437	47.6118
GOTERM_BP_FAT	GO:0001569~patterning of blood vessels	6	0.0380493	0.034861	GNA13, EDNRA, NRP1, GBX2, IHH, ACVR1	1215	21	13528	3.18119	1	0.465437	47.6118
GOTERM_BP_FAT	GO:0016441~posttranscriptional gene silencing	6	0.0380493	0.034861	DICER1, PRKRA, SMAD1, LIN28A, LIN28B, TNRC6A	1215	21	13528	3.18119	1	0.465437	47.6118
GOTERM_BP_FAT	GO:0035194~posttranscriptional gene silencing by RNA	6	0.0380493	0.034861	DICER1, PRKRA, SMAD1, LIN28A, LIN28B, TNRC6A	1215	21	13528	3.18119	1	0.465437	47.6118
GOTERM_BP_FAT	GO:0012501~programmed cell death	69	0.437567	0.0356781	MEF2C, E2F2, CADM1, DEDD, GJA1, PAWR, FOXO3, PAX3, ITSN1, MCF2L, MAP3K5, ATG5, SLK, PAK2, GATA6, TIA1, RHOB, UNC5D, PAK1, UNC5C, SEMA3A, LUC7L3, CCAR1, ARHGEF3, MAGI3, ARHGEF6, SCN2A, CECR2, FADD, BCL2L11, DDIT4, SLTM, EYA2, BNIP2, HIPK2, SH3KBP1, AVEN, MAPK8, MDM4, BLCAP, XIAP, STK17B, PPP3R1, PPT1, KIT, PRUNE2, PEG10, KRAS, SOS1, MAP3K1, TRAF6, THBS1, TRAF5, BMF, TRAF3, EPO, ACTC1, PDCD10, VAV3…	1215	611	13528	1.25738	1	0.471589	48.4141
GOTERM_BP_FAT	GO:0001708~cell fate specification	10	0.0634156	0.0359241	HOXC10, NOTCH1, EYA2, SALL1, HOXA11, FOXA1, SIX1, SOX9, GLI2, NKX2-2	1215	51	13528	2.18317	1	0.472178	48.6532
GOTERM_CC_FAT	GO:0008287~protein serine/threonine phosphatase complex	8	0.0507324	0.0359571	PDP1, PPM1E, PPP3CB, PPP3R1, SHOC2, PPP3CA, PPP1R15B, PPP2R2A	1015	40	12782	2.51862	1	0.27892	41.0605
GOTERM_BP_FAT	GO:0030099~myeloid cell differentiation	15	0.0951233	0.0373238	CALCR, LYN, SFXN1, RB1, OSTM1, SOX6, KIT, CBFB, BCL6, DYRK3, IRF4, TRAF6, RUNX1, FLVCR1, EPO	1215	93	13528	1.79583	1	0.483621	49.9947
GOTERM_MF_FAT	GO:0003714~transcription corepressor activity	21	0.133173	0.0375014	TBL1XR1, KLF12, E2F6, MECP2, CTCF, SPEN, PAWR, SIRT1, JUNB, SUFU, NRIP1, HDAC5, SAP30, YAF2, HIPK2, ZFPM2, SKIL, BCOR, TBL1X, HDAC9, NSD1	1176	145	12983	1.59889	1	0.441263	45.6011
GOTERM_CC_FAT	GO:0000139~Golgi membrane	23	0.145856	0.0382557	SEC23A, GALNT2, SEC24B, SEC24A, MAN1A2, AP4E1, NCALD, CHST2, SLC35A5, ST8SIA1, GJA1, TRIM23, SLC35A3, GJB2, CHST1, CSGALNACT1, ARHGAP32, ST6GALNAC4, AP2A1, ST8SIA4, CHSY1, CUX1, MGAT5	1015	186	12782	1.55721	1	0.289877	43.0571
GOTERM_BP_FAT	GO:0030521~androgen receptor signaling pathway	8	0.0507324	0.0383103	NCOA3, DNAJA1, KDM3A, ARID1A, RB1, PPARGC1A, PMEPA1, NRIP1	1215	36	13528	2.47426	1	0.490951	50.9201
GOTERM_BP_FAT	GO:0006508~proteolysis	112	0.710254	0.0386868	IDE, RNF217, MYLIP, ZNRF1, CD2AP, CUL2, USP53, USP27X, WWP1, FAP, FBXO28, HTRA3, LONRF1, ADAM9, SOCS2, SOCS3, ENC1, SOCS1, SOCS6, UBE2J1, SKP2, UBR3, SOCS5, NPEPPS, BRAP, MIB1, DCUN1D1, ADAMTS9, KDM2B, DLD, ASB3, ADAMTS3, RAD23B, SYVN1, UBE2V2, UBAC1, FBXW7, PEG10, UBE2D3, HECTD2, HECTD3, RNF11, TRAF6, FBXO45, SHPRH, WDR7, HACE1, CBLB, TULP4, NEDD4, SPCS3, FBXO32, ADAM22, SMURF1, SPCS2, FBXO34, T…	1215	1054	13528	1.18314	1	0.492604	51.269
GOTERM_CC_FAT	GO:0042588~zymogen granule	4	0.0253662	0.0391558	GNAI3, RAB3D, TMED2, RAB27B	1015	10	12782	5.03724	1	0.291491	43.8216
GOTERM_BP_FAT	GO:0009968~negative regulation of signal transduction	29	0.183905	0.0392661	ONECUT2, PAWR, PEG10, BCL6, SKIL, THBS1, RUNX2, IHH, SOCS2, SOCS3, NLK, NF1, SOCS1, SOCS6, SOCS5, FRZB, SIRT1, IRS1, BRAP, DDIT4, ATXN1, CBLB, GRB10, AIDA, HIPK2, LRP6, DGKZ, SMURF1, ACVR1	1215	221	13528	1.46104	1	0.496059	51.8012
GOTERM_BP_FAT	GO:0007409~axonogenesis	26	0.16488	0.0394344	NRP1, NTF3, NRXN3, RTN4R, NR4A2, NTNG1, CELSR3, DOCK7, GLI2, TBR1, EPHB2, ALCAM, IGF1R, HOXA1, BDNF, NOTCH1, NDEL1, BCL11B, FOXG1, GBX2, POU4F2, PAFAH1B1, SEMA3A, UNC5C, DCX, SLITRK5	1215	193	13528	1.49994	1	0.4958	51.9548
GOTERM_BP_FAT	GO:0051347~positive regulation of transferase activity	31	0.196588	0.0394736	GNAI2, PFKFB2, ZEB2, KIT, SDC4, EDNRA, MAP3K7, MAP3K5, KRAS, DGKD, MAP3K2, MAP3K1, GAB1, ADRA2A, CD4, PAK1, THBS1, TRAF6, AGK, ADAM9, VAV3, DGKH, GRM1, IRS1, PROK2, PRLR, EREG, PRKAR1A, DGKZ, MAP3K13, VLDLR	1215	240	13528	1.43816	1	0.494394	51.9906
GOTERM_BP_FAT	GO:0007612~learning	11	0.0697571	0.0396618	ATXN1, FOS, KRAS, SLC6A1, NF1, GABRA5, GRIN2A, KIT, CACNA1C, EPHB2, FOXP2	1215	60	13528	2.04126	1	0.494321	52.1616
GOTERM_MF_FAT	GO:0004860~protein kinase inhibitor activity	8	0.0507324	0.0398421	CDKN1C, YWHAG, CDKN1B, SOCS3, SOCS1, WNK1, CAMK2N2, CAMK2N1	1176	36	12983	2.45333	1	0.456886	47.6705
KEGG_PATHWAY	hsa05218:Melanoma	12	0.0760987	0.0399816	E2F2, IGF1R, MAPK1, E2F3, KRAS, BRAF, FGF14, MITF, PIK3CD, PDGFRB, RB1, PIK3R2	441	71	5085	1.94884	0.998414	0.20566	38.8371
GOTERM_BP_FAT	GO:0042176~regulation of protein catabolic process	10	0.0634156	0.0401197	XPO1, CBLB, GCLC, NEDD4, GRIN2A, GJA1, NEDD4L, MDM4, TIMP3, ADAM9	1215	52	13528	2.14118	1	0.496626	52.5755
GOTERM_BP_FAT	GO:0051291~protein heterooligomerization	10	0.0634156	0.0401197	IGF1R, BRAF, IDE, FADD, SKIL, CDH2, PRKAA2, SEPT7, PDSS1, IRS1	1215	52	13528	2.14118	1	0.496626	52.5755
GOTERM_BP_FAT	GO:0048009~insulin-like growth factor receptor signaling pathway	4	0.0253662	0.0401224	IGF1R, GRB10, IRS1, GIGYF1	1215	9	13528	4.94851	1	0.49492	52.578
GOTERM_BP_FAT	GO:0043537~negative regulation of blood vessel endothelial cell migration	4	0.0253662	0.0401224	HDAC5, DLL4, THBS1, VASH1	1215	9	13528	4.94851	1	0.49492	52.578
GOTERM_CC_FAT	GO:0005924~cell-substrate adherens junction	15	0.0951233	0.0402734	GIT1, ENAH, LIMS1, TLN2, ARHGEF7, LPP, FERMT2, ACTN1, HCFC2, ARHGAP24, SDC4, ARHGAP26, ARHGAP31, SH3KBP1, PAK1	1015	106	12782	1.78204	1	0.294411	44.7576
GOTERM_BP_FAT	GO:0034504~protein localization in nucleus	15	0.0951233	0.0403827	XPO1, MAPK1, CBLB, PRICKLE1, IPO4, TRPS1, ZFYVE9, PPP3CB, KPNA6, BCL6, KPNA4, PPP3CA, KPNA3, KPNA2, TNPO1	1215	94	13528	1.77673	1	0.495476	52.8117
GOTERM_MF_FAT	GO:0005248~voltage-gated sodium channel activity	5	0.0317078	0.0405582	SCN1A, SCN3A, SCN2A, SCN9A, SCN8A	1176	15	12983	3.67999	1	0.458279	48.2887
GOTERM_MF_FAT	GO:0070717~poly-purine tract binding	4	0.0253662	0.041006	ATXN1, KHDRBS2, TIA1, PABPC4	1176	9	12983	4.90665	1	0.457422	48.6718
KEGG_PATHWAY	hsa05215:Prostate cancer	14	0.0887818	0.0412344	E2F2, E2F3, BRAF, PIK3CD, RB1, TCF7L2, CCNE2, MAPK1, IGF1R, CDKN1B, KRAS, SOS1, PDGFRB, PIK3R2	441	89	5085	1.8138	0.99871	0.205005	39.792
KEGG_PATHWAY	hsa04540:Gap junction	14	0.0887818	0.0412344	GNAI3, GNAI2, GJA1, GRM1, GRM5, MAPK1, ADRB1, KRAS, GNAQ, CSNK1D, MAP3K2, SOS1, GUCY1A2, PDGFRB	441	89	5085	1.8138	0.99871	0.205005	39.792
GOTERM_BP_FAT	GO:0015672~monovalent inorganic cation transport	39	0.247321	0.0415626	SLC5A3, KCNC2, SLC36A1, SLC9A8, SCN1A, ATP1B1, SLC38A2, SLC13A5, SCN3A, ATP1B2, SLC38A7, KCNA4, TRIM13, KCNJ12, SLC4A8, SCN9A, SLC4A7, SLC22A5, NEDD4L, SLC4A4, HCN1, SLC12A6, SCN2A, SLC10A7, KCTD20, ATP6V1H, KCTD3, KCTD5, KCTD7, KCTD8, ABCC9, CDKN1B, UCP3, KCNN3, KCTD17, SCN8A, SLC38A1, KCTD16, SLC9A1	1215	318	13528	1.36551	1	0.503947	53.8577
GOTERM_BP_FAT	GO:0042692~muscle cell differentiation	18	0.114148	0.0420963	ACTC1, NTF3, RB1, CACNB4, MBNL1, SOX6, TCF7L2, FOXP1, KRAS, ATG5, GATA6, PPP3CB, QKI, RARB, PPP3CA, ADAM12, PITX1, ACVR1	1215	121	13528	1.65632	1	0.506766	54.3236
GOTERM_MF_FAT	GO:0001727~lipid kinase activity	7	0.0443909	0.0422896	PIK3CD, DGKZ, PI4K2B, PIP4K2A, AGK, PIK3R2, PIP4K2B	1176	29	12983	2.66482	1	0.463375	49.7552
GOTERM_MF_FAT	GO:0022843~voltage-gated cation channel activity	21	0.133173	0.04243	KCNC2, HCN1, SCN1A, SCN3A, SCN2A, KCNA4, GRIN2A, KCTD20, TRIM13, KCTD3, CACNB4, KCTD5, KCNJ12, KCTD7, KCTD8, KCTD17, SCN9A, KCTD16, SCN8A, CACNA1C, CACNA1D	1176	147	12983	1.57714	1	0.460029	49.8724
GOTERM_BP_FAT	GO:0015812~gamma-aminobutyric acid transport	3	0.0190247	0.0427083	SLC6A1, CACNB4, APBA1	1215	4	13528	8.35062	1	0.5102	54.8524
GOTERM_CC_FAT	GO:0016605~PML body	7	0.0443909	0.0428527	ZMYM2, HIPK1, HIPK2, UBE2I, RB1, CHFR, SIRT1	1015	33	12782	2.67126	1	0.306124	46.8627
KEGG_PATHWAY	hsa05212:Pancreatic cancer	12	0.0760987	0.0436825	E2F2, MAPK1, E2F3, KRAS, BRAF, ARHGEF6, PIK3CD, MAPK8, RB1, MAPK10, RALGDS, PIK3R2	441	72	5085	1.92177	0.999139	0.209617	41.6184
GOTERM_BP_FAT	GO:0008286~insulin receptor signaling pathway	8	0.0507324	0.0437294	PHIP, IGF1R, IRS2, GRB10, PTPN2, GAB1, AP3S1, IRS1	1215	37	13528	2.40739	1	0.516954	55.7218
GOTERM_BP_FAT	GO:0032535~regulation of cellular component size	34	0.215613	0.0439454	DCBLD2, ENOX2, NRP1, CAPZA1, PPT1, CCNG1, LATS1, ATP2B2, PFN2, ARHGAP5, DGKD, MAP3K1, RB1CC1, TRO, POU4F2, CDA, BCL6, ACTR3C, SEMA3A, DCX, NEFM, RASA1, SERTAD2, ADAM10, RARG, ADIPOR1, RB1, SOCS5, VAT1, CTH, CDKN1B, HBEGF, DCUN1D3, SLC9A1	1215	271	13528	1.39691	1	0.517015	55.9036
GOTERM_BP_FAT	GO:0048193~Golgi vesicle transport	19	0.12049	0.044981	SEC23A, RAB2A, RAB8A, SEC24B, SEC24A, NRBP1, ATL2, NAPG, ERGIC2, AP2A1, TXNDC5, STX16, AP3B2, RAB6B, SEC22C, EXOC5, CUX1, YKT6, SPAST	1215	131	13528	1.61488	1	0.523706	56.7659
GOTERM_BP_FAT	GO:0002521~leukocyte differentiation	19	0.12049	0.044981	CALCR, JAG2, SOX4, ITPKB, KIT, ITGA4, OSTM1, CBFB, FOXP1, HDAC5, CHD7, CLCF1, BCL11B, PPP3CB, CD4, BCL6, IRF4, TRAF6, HDAC9	1215	131	13528	1.61488	1	0.523706	56.7659
GOTERM_MF_FAT	GO:0019210~kinase inhibitor activity	8	0.0507324	0.0454491	CDKN1C, YWHAG, CDKN1B, SOCS3, SOCS1, WNK1, CAMK2N2, CAMK2N1	1176	37	12983	2.38702	1	0.479218	52.3314
GOTERM_BP_FAT	GO:0010033~response to organic substance	79	0.500983	0.045677	HNF1B, DNAJC25-GNG10, SLC6A1, VAPB, LEPR, SLC6A3, DICER1, AP3S1, ILDR2, LATS1, LATS2, GOT2, EDNRA, FOS, GAB1, LOX, ADAM9, IHH, IRS2, ADAM10, LYN, GATM, SOCS2, SOCS3, SOCS1, LIFR, ESR1, GRIN2A, ADIPOR1, CLIC1, IRS1, JUNB, PPARGC1B, MAPK1, GRB10, BTG2, SLC25A36, PPP2R2A, ME1, CALCR, GCLC, ERBB4, PFKFB2, NR3C1, EDEM3, LIN28A, TIMP3, LIN28B, PHIP, IGF1R, KRAS, DGKD, PRKRA, PPP3CB, DNAJA1, IDH1, CD4, …	1215	721	13528	1.21997	1	0.527561	57.3363
GOTERM_MF_FAT	GO:0008092~cytoskeletal protein binding	58	0.36781	0.0458059	MTSS1, ENAH, TLN2, VAPB, CAPZA1, MYLIP, SDC4, HOOK3, SNTB2, MSN, KLHL20, TWF1, KIF5B, NCALD, TRPM7, ENC1, ACTN1, BCL2L11, NDEL1, CFL2, LIMCH1, FRMD4A, ADD3, SPAST, MYO5A, ALDOA, SSH1, CALD1, SSH2, EPB41L4B, DAAM1, ARFGEF1, MYO9A, TPM4, ESPN, TUBGCP3, PFN2, DMD, WIPF3, PAFAH1B1, CLASP1, WIPF1, ACTR3C, SSX2IP, DCX, STK38L, PHACTR2, ACTC1, EPB41, FSCN3, PTPN4, SUN2, PKNOX2, PPP1R9A, MYO10, TMOD2, WD…	1176	504	12983	1.27047	1	0.477498	52.6145
GOTERM_MF_FAT	GO:0015294~solute:cation symporter activity	15	0.0951233	0.046264	SLC12A6, SLC5A3, SLC36A1, SLC13A5, SLC6A1, SLC6A3, SLC35A5, SLC10A7, SLC6A15, SLC35A3, SLC6A9, SLC6A6, SLC4A7, SLC38A1, SLC4A4	1176	95	12983	1.74315	1	0.476579	52.9756
GOTERM_BP_FAT	GO:0007229~integrin-mediated signaling pathway	12	0.0760987	0.0464774	ITGA9, ADAM11, ADAM10, VAV3, ITGA6, ITGA8, ITGB3, ITGA4, ADAM22, CEACAM1, ADAM9, ITGBL1	1215	70	13528	1.90871	1	0.532171	57.9836
GOTERM_BP_FAT	GO:0006366~transcription from RNA polymerase II promoter	30	0.190247	0.046496	CCNT2, E2F2, E2F3, ARID4A, ELL, SOX5, NR3C1, PAX3, CBFB, ARNT, GTF2A1, MED26, NFAT5, MLLT1, SKIL, KDM5A, NFATC3, TBPL1, CCNK, GMEB2, TAF4B, KLF11, AFF4, PPARGC1A, GTF2H1, ELL2, TRPS1, HIF3A, LCOR, ZFHX3	1215	234	13528	1.42746	1	0.530621	57.9985
KEGG_PATHWAY	hsa00020:Citrate cycle (TCA cycle)	7	0.0443909	0.0465485	SUCLG2, DLD, CS, IDH1, DLAT, SUCLA2, PDHB	441	31	5085	2.60369	0.999464	0.215686	43.692
GOTERM_BP_FAT	GO:0043009~chordate embryonic development	40	0.253662	0.0469463	GNA13, ZFAND5, LIMS1, HNF1B, SYVN1, ELL, ZEB2, PAX3, GLI2, TCF7L2, ARNT, MAP3K7, EDNRA, CHD7, GATA6, SLC30A1, COL4A3BP, GBX2, TRAF6, APBA1, FLVCR1, MAFG, ADAM10, FZD3, MBNL1, SIX4, MECOM, JUNB, BCL2L11, FZD6, MIB1, SALL4, NDEL1, PLCG1, HOXB8, SIX1, PDGFRB, ZFPM2, PRDM1, ACVR1	1215	331	13528	1.34552	1	0.532441	58.3585
GOTERM_MF_FAT	GO:0004725~protein tyrosine phosphatase activity	16	0.101465	0.0471668	PTPRB, PTPRK, PTPRD, SSH1, PTPN2, PTPN4, SSH2, DUSP10, PTPN13, PTPDC1, PTPN12, EYA2, DUSP1, PTP4A1, DUSP9, MTMR4	1176	104	12983	1.69846	1	0.478973	53.6796
GOTERM_BP_FAT	GO:0021549~cerebellum development	7	0.0443909	0.0473038	ATP2B2, LHX1, GBX2, NEUROD1, RORA, GLI2, FOXP2	1215	30	13528	2.59797	1	0.533523	58.6421
GOTERM_BP_FAT	GO:0008361~regulation of cell size	27	0.171222	0.0474757	DCBLD2, NRP1, ENOX2, PPT1, CCNG1, ATP2B2, ARHGAP5, DGKD, RB1CC1, TRO, CDA, POU4F2, BCL6, SEMA3A, DCX, SERTAD2, ADAM10, RARG, ADIPOR1, RB1, SOCS5, VAT1, CTH, CDKN1B, HBEGF, DCUN1D3, SLC9A1	1215	206	13528	1.45933	1	0.533171	58.7778
GOTERM_MF_FAT	GO:0022832~voltage-gated channel activity	26	0.16488	0.0475411	KCNC2, SCN1A, SCN3A, KCNA4, TRIM13, CACNB4, KCNJ12, SCN9A, HCN1, SCN2A, GRIN2A, KCTD20, KCTD3, CLIC1, KCTD5, CACNA2D2, KCTD7, KCTD8, CLIC4, CLIC5, KCTD17, KCTD16, SCN8A, CACNA1C, CACNA1D, CLCN5	1176	195	12983	1.472	1	0.477452	53.9685
GOTERM_MF_FAT	GO:0005244~voltage-gated ion channel activity	26	0.16488	0.0475411	KCNC2, SCN1A, SCN3A, KCNA4, TRIM13, CACNB4, KCNJ12, SCN9A, HCN1, SCN2A, GRIN2A, KCTD20, KCTD3, CLIC1, KCTD5, CACNA2D2, KCTD7, KCTD8, CLIC4, CLIC5, KCTD17, KCTD16, SCN8A, CACNA1C, CACNA1D, CLCN5	1176	195	12983	1.472	1	0.477452	53.9685
GOTERM_BP_FAT	GO:0043065~positive regulation of apoptosis	50	0.317078	0.0478486	SH3RF1, CADM1, DEDD, FOXO3, PAWR, ITSN1, MCF2L, CUL2, MAP3K5, TIA1, RARB, ARHGEF3, RARG, ARHGEF7, ARHGEF6, SKP2, GRIN2A, FADD, BCL2L11, MAPK1, HIPK1, LYST, HIPK2, MAPK8, DCUN1D3, PPP3R1, STK17B, SOX4, NR3C1, TIMP3, PRUNE2, MAP3K1, SOS1, PRKRA, BCL6, TRAF6, TRAF3, PLAGL2, VAV3, KLF10, NF1, TRIO, SAP30BP, NOTCH1, CDKN1B, DUSP1, BBC3, BNIP3L, ABL1, TP53INP1	1215	430	13528	1.29467	1	0.534358	59.0709
GOTERM_MF_FAT	GO:0008013~beta-catenin binding	7	0.0443909	0.0489686	PTPRK, TBL1XR1, CSNK2A1, CDH2, TBL1X, CD2AP, TCF7L2	1176	30	12983	2.57599	1	0.483544	55.0552
GOTERM_BP_FAT	GO:0051148~negative regulation of muscle cell differentiation	5	0.0317078	0.0490186	HDAC5, NOTCH1, EREG, MBNL3, ZFHX3	1215	16	13528	3.47942	1	0.54153	59.9776
GOTERM_BP_FAT	GO:0060350~endochondral bone morphogenesis	5	0.0317078	0.0490186	COL13A1, HOXA11, NAB1, SOX9, RUNX2	1215	16	13528	3.47942	1	0.54153	59.9776
GOTERM_BP_FAT	GO:0048858~cell projection morphogenesis	31	0.196588	0.0496583	NRP1, ONECUT2, GJA1, GLI2, EPHB2, ALCAM, IGF1R, HOXA1, BDNF, DMD, BCL11B, GBX2, POU4F2, PAFAH1B1, UNC5C, SEMA3A, DCX, RAB8A, NTF3, NRXN3, RTN4R, NTNG1, NR4A2, LIFR, CELSR3, DOCK7, TBR1, NOTCH1, NDEL1, FOXG1, SLITRK5	1215	245	13528	1.40881	1	0.544629	60.4653
GOTERM_BP_FAT	GO:0006915~apoptosis	67	0.424884	0.0496657	MEF2C, E2F2, CADM1, DEDD, GJA1, PAWR, FOXO3, PAX3, ITSN1, MCF2L, MAP3K5, ATG5, SLK, PAK2, GATA6, TIA1, RHOB, UNC5D, PAK1, UNC5C, SEMA3A, LUC7L3, CCAR1, ARHGEF3, MAGI3, ARHGEF6, SCN2A, CECR2, FADD, BCL2L11, DDIT4, SLTM, EYA2, BNIP2, HIPK2, SH3KBP1, AVEN, MAPK8, MDM4, BLCAP, XIAP, STK17B, PPP3R1, PPT1, PRUNE2, PEG10, KRAS, SOS1, MAP3K1, TRAF6, THBS1, TRAF5, BMF, TRAF3, EPO, ACTC1, PDCD10, VAV3, KLF…	1215	602	13528	1.23918	1	0.54303	60.4709
GOTERM_MF_FAT	GO:0032403~protein complex binding	26	0.16488	0.0500091	PDP1, SLC6A3, ITGB3, TIMP2, CD2AP, PHIP, IGF1R, THBS1, ADAM9, BCKDHA, IRS2, ADAM11, ADAM10, MAGI2, TNXB, GNAO1, LYN, ACTN1, IRS1, COL5A1, GRB10, ITGA6, CLIC4, SMURF1, ADAM22, ACVR1	1176	196	12983	1.46449	1	0.486722	55.8321
GOTERM_MF_FAT	GO:0005545~phosphatidylinositol binding	5	0.0317078	0.0503226	SNAP91, PICALM, EPB41, EEA1, PLEKHA2	1176	16	12983	3.44999	1	0.48477	56.0637
GOTERM_BP_FAT	GO:0048562~embryonic organ morphogenesis	19	0.12049	0.0509573	RARG, FZD3, SIX4, GLI2, TCF7L2, FZD6, ATP2B2, HOXA1, SPRY2, CHD7, HOXB8, CLIC5, ITGA8, SIX1, FOXG1, PRKRA, GBX2, NEUROD1, RARB	1215	133	13528	1.59059	1	0.550831	61.4383
GOTERM_CC_FAT	GO:0005813~centrosome	26	0.16488	0.0517604	USP2, CEP76, FAM110B, LATS1, LATS2, PCGF5, TUBGCP3, DCAF12, EVI5, ACTR1A, CEP170, TNKS, PAFAH1B1, CLASP1, TRAF5, DISC1, CNKSR2, NIN, PDE4D, DCTN4, NDEL1, HIPK1, CEP350, CLIC5, HIPK2, SPAST	1015	224	12782	1.4617	1	0.353595	53.5723
KEGG_PATHWAY	hsa04070:Phosphatidylinositol signaling system	12	0.0760987	0.0517767	PLCG1, INPP5K, DGKD, PIK3CD, DGKZ, DGKH, ITPKB, INPP4A, PIP4K2A, ITPK1, PIK3R2, PIP4K2B	441	74	5085	1.86983	0.999775	0.230876	47.3016
GOTERM_BP_FAT	GO:0031175~neuron projection development	32	0.20293	0.0527758	NRP1, GJA1, GLI2, EPHB2, ALCAM, IGF1R, HOXA1, BDNF, BCL11B, DMD, GBX2, POU4F2, PAFAH1B1, UNC5C, SEMA3A, DCX, GNAO1, NTF3, NRXN3, RTN4R, NTNG1, NR4A2, LIFR, CELSR3, DOCK7, TBR1, NOTCH1, NDEL1, NEDD4, MAP2, FOXG1, SLITRK5	1215	256	13528	1.39177	1	0.562167	62.7626
GOTERM_BP_FAT	GO:0032990~cell part morphogenesis	32	0.20293	0.0527758	NRP1, ONECUT2, GJA1, GLI2, EPHB2, ALCAM, IGF1R, HOXA1, BDNF, BCL11B, COL4A3BP, DMD, GBX2, POU4F2, PAFAH1B1, UNC5C, SEMA3A, DCX, RAB8A, NTF3, NRXN3, RTN4R, NTNG1, NR4A2, LIFR, CELSR3, DOCK7, TBR1, NOTCH1, NDEL1, FOXG1, SLITRK5	1215	256	13528	1.39177	1	0.562167	62.7626
GOTERM_BP_FAT	GO:0043068~positive regulation of programmed cell death	50	0.317078	0.0527761	SH3RF1, CADM1, DEDD, FOXO3, PAWR, ITSN1, MCF2L, CUL2, MAP3K5, TIA1, RARB, ARHGEF3, RARG, ARHGEF7, ARHGEF6, SKP2, GRIN2A, FADD, BCL2L11, MAPK1, HIPK1, LYST, HIPK2, MAPK8, DCUN1D3, PPP3R1, STK17B, SOX4, NR3C1, TIMP3, PRUNE2, MAP3K1, SOS1, PRKRA, BCL6, TRAF6, TRAF3, PLAGL2, VAV3, KLF10, NF1, TRIO, SAP30BP, NOTCH1, CDKN1B, DUSP1, BBC3, BNIP3L, ABL1, TP53INP1	1215	433	13528	1.2857	1	0.560523	62.7628
GOTERM_BP_FAT	GO:0009792~embryonic development ending in birth or egg hatching	40	0.253662	0.0527803	GNA13, ZFAND5, LIMS1, HNF1B, SYVN1, ELL, ZEB2, PAX3, GLI2, TCF7L2, ARNT, MAP3K7, EDNRA, CHD7, GATA6, SLC30A1, COL4A3BP, GBX2, TRAF6, APBA1, FLVCR1, MAFG, ADAM10, FZD3, MBNL1, SIX4, MECOM, JUNB, BCL2L11, FZD6, MIB1, SALL4, NDEL1, PLCG1, HOXB8, SIX1, PDGFRB, ZFPM2, PRDM1, ACVR1	1215	334	13528	1.33343	1	0.558914	62.7658
GOTERM_BP_FAT	GO:0070727~cellular macromolecule localization	48	0.304395	0.0531884	XPO1, OXA1L, SEC24B, SEC24A, AP4E1, NAPG, MTX2, AP3S1, SNX1, RIMS1, SEC62, NAGPA, ZFYVE9, STX17, STX16, AP3B2, PPP3CB, RAB11A, TNKS, BCL6, TLK1, PPP3CA, TNPO1, SEC23IP, APBA1, SEC61A2, SEC23A, PTPRK, STX2, NLGN1, SNAPIN, REEP1, HERC2, BICD1, MAPK1, CBLB, YWHAG, PRICKLE1, NEDD4, AP2A1, TRPS1, IPO4, KPNA6, KPNA4, SMURF1, KPNA3, KPNA2, SSR3	1215	414	13528	1.29092	1	0.560142	63.057
GOTERM_CC_FAT	GO:0005954~calcium- and calmodulin-dependent protein kinase complex	3	0.0190247	0.0534964	CAMK2G, CAMK2D, CAMK1D	1015	5	12782	7.55586	1	0.358668	54.7844
GOTERM_CC_FAT	GO:0005955~calcineurin complex	3	0.0190247	0.0534964	PPP3CB, PPP3R1, PPP3CA	1015	5	12782	7.55586	1	0.358668	54.7844
GOTERM_BP_FAT	GO:0048567~ectodermal gut morphogenesis	4	0.0253662	0.0535825	NOTCH1, GLI2, FOXP4, TCF7L2	1215	10	13528	4.45366	1	0.56126	63.3362
GOTERM_BP_FAT	GO:0007439~ectodermal gut development	4	0.0253662	0.0535825	NOTCH1, GLI2, FOXP4, TCF7L2	1215	10	13528	4.45366	1	0.56126	63.3362
GOTERM_BP_FAT	GO:0032583~regulation of gene-specific transcription	19	0.12049	0.0541466	MEF2C, TBL1XR1, IKZF2, PPARGC1A, SIRT1, TCF7L2, ARNT, CDKN1C, HDAC5, NOTCH1, CDKN1B, GATA6, MAP3K1, IRF4, NR5A2, BCOR, TBL1X, HDAC9, EPO	1215	134	13528	1.57872	1	0.563537	63.7323
GOTERM_BP_FAT	GO:0016477~cell migration	34	0.215613	0.0542718	ZFAND5, CTHRC1, NRP1, PLXNA2, ZEB2, PAX3, KIT, CDH2, CD2AP, GBX2, LHX6, PAFAH1B1, MSN, DCX, THBS1, CEACAM1, PTPRK, VAV3, ARHGEF7, ARID5B, EMX2, NR4A2, SCYL3, SIX4, ITGA4, COL5A1, NDEL1, ITGA6, LYST, SIX1, LRP6, PDGFRB, HBEGF, ACVR1	1215	276	13528	1.3716	1	0.562785	63.8197
GOTERM_BP_FAT	GO:0006084~acetyl-CoA metabolic process	7	0.0443909	0.054381	SUCLG2, DLD, CS, IDH1, DLAT, SUCLA2, PDHB	1215	31	13528	2.51416	1	0.561928	63.8957
GOTERM_BP_FAT	GO:0007389~pattern specification process	33	0.209271	0.0558446	GNA13, HNF1B, NRP1, HOXA11, ZEB2, GLI2, EDNRA, HOXA1, LHX1, RAB23, GBX2, ASPH, BCOR, IHH, EMX2, GRHL3, SMAD1, HOXC10, MIB1, NOTCH1, CRKL, BTG2, AIDA, HIPK1, HOXB8, HIPK2, FOXG1, SIX1, GDF11, LRP6, NEUROD1, RFX3, ACVR1	1215	267	13528	1.37613	1	0.570228	64.9004
GOTERM_BP_FAT	GO:0021510~spinal cord development	8	0.0507324	0.0559864	HOXC10, HOXB8, NF1, GDF11, RAB23, PAX3, GLI2, NKX2-2	1215	39	13528	2.28393	1	0.56958	64.9963
GOTERM_BP_FAT	GO:0018209~peptidyl-serine modification	8	0.0507324	0.0559864	GALNT3, GALNT2, GALNT1, SBK1, MAP3K1, NLK, TNKS, MAP3K12	1215	39	13528	2.28393	1	0.56958	64.9963
GOTERM_BP_FAT	GO:0007259~JAK-STAT cascade	8	0.0507324	0.0559864	IFNAR2, SOCS2, PRLR, SOCS3, CLCF1, NLK, SOCS1, SOCS6	1215	39	13528	2.28393	1	0.56958	64.9963
KEGG_PATHWAY	hsa04370:VEGF signaling pathway	12	0.0760987	0.0561793	MAPK1, KRAS, PLCG1, PLA2G12A, PIK3CD, NFAT5, PPP3CB, PPP3R1, PPP3CA, NFATC2, NFATC3, PIK3R2	441	75	5085	1.8449	0.999892	0.241817	50.1752
GOTERM_BP_FAT	GO:0010942~positive regulation of cell death	50	0.317078	0.0563009	SH3RF1, CADM1, DEDD, FOXO3, PAWR, ITSN1, MCF2L, CUL2, MAP3K5, TIA1, RARB, ARHGEF3, RARG, ARHGEF7, ARHGEF6, SKP2, GRIN2A, FADD, BCL2L11, MAPK1, HIPK1, LYST, HIPK2, MAPK8, DCUN1D3, PPP3R1, STK17B, SOX4, NR3C1, TIMP3, PRUNE2, MAP3K1, SOS1, PRKRA, BCL6, TRAF6, TRAF3, PLAGL2, VAV3, KLF10, NF1, TRIO, SAP30BP, NOTCH1, CDKN1B, DUSP1, BBC3, BNIP3L, ABL1, TP53INP1	1215	435	13528	1.27979	1	0.570085	65.2082
GOTERM_CC_FAT	GO:0005635~nuclear envelope	24	0.152197	0.0573387	XPO1, MTDH, SUN2, CLIC1, NAV3, SMAD1, SIRT1, EDNRA, EPC1, NDEL1, PRICKLE1, BNIP2, IGF2R, IPO4, HIPK2, BNIP3L, KPNA6, TNKS, PAFAH1B1, KPNA4, KPNA3, KPNA2, TNPO1, EIF5A2	1015	205	12782	1.47431	1	0.374759	57.3631
GOTERM_BP_FAT	GO:0048870~cell motility	37	0.234638	0.057819	CTHRC1, ZFAND5, NRP1, PLXNA2, ZEB2, PAX3, KIT, CDH2, CD2AP, DNAH5, DNAJA1, GBX2, LHX6, PAFAH1B1, MSN, DCX, THBS1, CEACAM1, PTPRK, VAV3, ARHGEF7, ARID5B, EMX2, NR4A2, SCYL3, SIX4, ITGA4, COL5A1, NDEL1, ITGA6, LYST, SIX1, LRP6, CELF3, PDGFRB, HBEGF, ACVR1	1215	307	13528	1.3419	1	0.578463	66.2139
GOTERM_BP_FAT	GO:0051674~localization of cell	37	0.234638	0.057819	CTHRC1, ZFAND5, NRP1, PLXNA2, ZEB2, PAX3, KIT, CDH2, CD2AP, DNAH5, DNAJA1, GBX2, LHX6, PAFAH1B1, MSN, DCX, THBS1, CEACAM1, PTPRK, VAV3, ARHGEF7, ARID5B, EMX2, NR4A2, SCYL3, SIX4, ITGA4, COL5A1, NDEL1, ITGA6, LYST, SIX1, LRP6, CELF3, PDGFRB, HBEGF, ACVR1	1215	307	13528	1.3419	1	0.578463	66.2139
GOTERM_BP_FAT	GO:0043523~regulation of neuron apoptosis	14	0.0887818	0.0578367	GCLC, NTF3, SNCB, NF1, ESR1, NR4A2, PPT1, NR3C1, ITSN1, BDNF, KRAS, HIPK2, RASA1, ADAM9	1215	90	13528	1.73198	1	0.576998	66.2254
GOTERM_MF_FAT	GO:0015082~di-, tri-valent inorganic cation transmembrane transporter activity	8	0.0507324	0.0581153	ATP2B1, ATP2B2, MMGT1, ATP2A2, SLC30A1, SLC30A4, SLC30A2, SLC40A1	1176	39	12983	2.26461	1	0.532244	61.4676
GOTERM_MF_FAT	GO:0003705~RNA polymerase II transcription factor activity, enhancer binding	8	0.0507324	0.0581153	GATA6, MITF, RFX3, PAX3, NR5A2, ZFHX3, FOXP1, ARNT	1176	39	12983	2.26461	1	0.532244	61.4676
GOTERM_BP_FAT	GO:0000902~cell morphogenesis	42	0.266345	0.0586641	LIMS1, NRP1, SSH1, ONECUT2, GJA1, SOX6, SOX9, GLI2, EPHB2, ALCAM, ATP2B2, IGF1R, HOXA1, BDNF, BCL11B, COL4A3BP, DMD, GBX2, POU4F2, CLASP1, PAFAH1B1, BCL6, UNC5C, SEMA3A, DCX, RAB8A, NTF3, NRXN3, RTN4R, LIFR, NTNG1, NR4A2, CELSR3, DOCK7, TBR1, SS18, NOTCH1, NDEL1, CLIC5, FOXG1, SLITRK5, CDC42BPB	1215	356	13528	1.31358	1	0.580757	66.7618
KEGG_PATHWAY	hsa04320:Dorso-ventral axis formation	6	0.0380493	0.0593352	MAPK1, NOTCH1, KRAS, ETS2, SOS1, CPEB1	441	25	5085	2.76735	0.999937	0.247424	52.1459
KEGG_PATHWAY	hsa05221:Acute myeloid leukemia	10	0.0634156	0.0593914	MAPK1, KRAS, BRAF, SOS1, PIK3CD, RUNX1T1, KIT, RUNX1, TCF7L2, PIK3R2	441	58	5085	1.98804	0.999937	0.241491	52.1803
GOTERM_BP_FAT	GO:0035195~gene silencing by miRNA	5	0.0317078	0.059703	DICER1, SMAD1, LIN28A, LIN28B, TNRC6A	1215	17	13528	3.27475	1	0.585791	67.4238
GOTERM_BP_FAT	GO:0002053~positive regulation of mesenchymal cell proliferation	5	0.0317078	0.059703	IRS2, ARHGAP5, IRS1, FOXP1, FOXP2	1215	17	13528	3.27475	1	0.585791	67.4238
GOTERM_BP_FAT	GO:0042787~protein ubiquitination during ubiquitin-dependent protein catabolic process	5	0.0317078	0.059703	NEDD4, MAP3K1, RNF217, RNF11, SMURF1	1215	17	13528	3.27475	1	0.585791	67.4238
GOTERM_BP_FAT	GO:0048547~gut morphogenesis	5	0.0317078	0.059703	NOTCH1, STX2, GLI2, FOXP4, TCF7L2	1215	17	13528	3.27475	1	0.585791	67.4238
GOTERM_BP_FAT	GO:0006338~chromatin remodeling	10	0.0634156	0.0601681	HDAC5, RSF1, SMARCA5, CHD1, PBRM1, ARID1A, RB1, CHD6, SIRT1, SUV39H2	1215	56	13528	1.98824	1	0.58715	67.7162
GOTERM_CC_FAT	GO:0045121~membrane raft	18	0.114148	0.0604083	ATP1B1, GNAI3, ERBB4, GNAI2, LYN, CBL, GJA1, FADD, PPT1, SDC4, IRS1, RGMB, KRAS, DMD, CD4, CACNA1C, PAG1, SLC9A1	1015	143	12782	1.58515	1	0.386106	59.3242
GOTERM_BP_FAT	GO:0030030~cell projection organization	43	0.272687	0.0617537	MTSS1, NRP1, ONECUT2, GJA1, GLI2, CD2AP, EPHB2, ALCAM, ATP2B2, IGF1R, HOXA1, BDNF, BCL11B, DMD, GBX2, POU4F2, PAFAH1B1, SEMA3A, UNC5C, DCX, FGD6, RAB8A, GNAO1, VAV3, STX2, NTF3, NRXN3, RTN4R, LIFR, NTNG1, NR4A2, CELSR3, DOCK7, TBR1, NOTCH1, NDEL1, ITGA6, NEDD4, ITGA8, CLIC5, FOXG1, MAP2, SLITRK5	1215	368	13528	1.301	1	0.595408	68.6943
GOTERM_CC_FAT	GO:0044431~Golgi apparatus part	32	0.20293	0.062703	GALNT2, SEC24B, SEC24A, AP4E1, ST8SIA1, SLC35A5, GJA1, SLC35A3, HOOK3, ST6GALNAC4, GOLGA1, AP3B2, RAB11A, GOLGA4, SEC23A, ADAM10, MAN1A2, LIMK2, BECN1, NCALD, CHST2, TRIM23, CHST1, GJB2, CSGALNACT1, ARHGAP32, AP2A1, IGF2R, ST8SIA4, CHSY1, CUX1, MGAT5	1015	294	12782	1.37068	1	0.393105	60.7351
GOTERM_BP_FAT	GO:0001501~skeletal system development	38	0.240979	0.0627398	ZFAND5, CYP24A1, ACHE, HOXA11, TIPARP, SOX5, JAG2, SOX6, GLI2, SOX9, SUFU, CBFB, PGP, CHD7, PRKRA, TRAF6, RUNX2, PITX1, IHH, MINPP1, COL13A1, ARID5B, KLF10, NF1, SIX4, SMAD1, FRZB, HOXC10, GNAQ, HOXB8, ETS2, TRPS1, NAB1, SIX1, GDF11, PDGFRB, STC1, MAPK8	1215	319	13528	1.32633	1	0.599846	69.2883
GOTERM_BP_FAT	GO:0010647~positive regulation of cell communication	39	0.247321	0.0630193	ERBB4, LEPR, TRIM13, SOX4, SHOC2, GJA1, AFAP1L2, ITPKB, ZEB2, KIT, ITSN1, ARNT, MAP3K7, KRAS, REL, CLCF1, SOS1, CD4, CAT, LGI1, THBS1, TRAF6, TRAF5, EPO, LYN, BECN1, ESR1, FADD, IRS1, NCAM1, CDKN1C, ZDHHC17, NCOA3, EREG, GRIA2, NEDD4, ITGA8, HIPK2, TMOD2	1215	329	13528	1.31985	1	0.59998	69.4547
GOTERM_BP_FAT	GO:0016265~death	78	0.494641	0.063768	MEF2C, E2F2, CADM1, FGF14, VAPB, DEDD, GJA1, PAWR, FOXO3, PAX3, ITSN1, MCF2L, MAP3K5, ATG5, SLK, PAK2, GATA6, TIA1, RHOB, UNC5D, PAK1, SEMA3A, UNC5C, LUC7L3, CCAR1, ARHGEF3, MAGI3, ARHGEF6, SCN2A, CECR2, FADD, BCL2L11, DDIT4, SLTM, C8A, EYA2, BNIP2, ZFYVE26, HIPK2, SH3KBP1, AVEN, MAPK8, MDM4, SPAST, BLCAP, XIAP, STK17B, PPP3R1, MMD, PPT1, KIT, PRUNE2, PEG10, KRAS, SOS1, MAP3K1, THBS1, TRAF6, TRAF…	1215	724	13528	1.19954	1	0.602911	69.8964
KEGG_PATHWAY	hsa04666:Fc gamma R-mediated phagocytosis	14	0.0887818	0.0640891	VAV3, LIMK2, LYN, PIK3CD, ASAP1, MAPK1, MYO10, CRKL, PLCG1, CFL2, PAK1, CRK, PIK3R2, PIP4K2B	441	95	5085	1.69925	0.999971	0.252259	54.9799
KEGG_PATHWAY	hsa04520:Adherens junction	12	0.0760987	0.0657148	MAP3K7, PTPRB, IGF1R, MAPK1, CSNK2A1, NLK, ACTN1, SSX2IP, YES1, SNAI1, TCF7L2, IQGAP1	441	77	5085	1.79698	0.999978	0.251935	55.9131
KEGG_PATHWAY	hsa05219:Bladder cancer	8	0.0507324	0.0662641	RPS6KA5, E2F2, MAPK1, E2F3, KRAS, BRAF, RB1, THBS1	441	42	5085	2.19631	0.99998	0.24804	56.2244
GOTERM_BP_FAT	GO:0051642~centrosome localization	3	0.0190247	0.0669959	NDEL1, NIN, PLXNA2	1215	5	13528	6.68049	1	0.620134	71.7323
GOTERM_BP_FAT	GO:0045860~positive regulation of protein kinase activity	28	0.177564	0.067111	GNAI2, ZEB2, KIT, SDC4, EDNRA, MAP3K7, MAP3K5, KRAS, MAP3K2, DGKD, MAP3K1, GAB1, ADRA2A, CD4, PAK1, THBS1, TRAF6, AGK, ADAM9, DGKH, GRM1, PROK2, PRLR, EREG, PRKAR1A, DGKZ, MAP3K13, VLDLR	1215	223	13528	1.39801	1	0.619253	71.7958
GOTERM_BP_FAT	GO:0046942~carboxylic acid transport	20	0.126831	0.0671269	SLC36A1, SLC38A2, SLC13A5, SLC6A1, SLC38A7, CELSR3, SLC7A10, SLC6A15, CACNB4, SLC7A5, SLC7A6, SLC7A11, GOT2, SLC6A9, SLC7A1, SLC6A6, SLC38A1, SLC22A5, SLC36A4, APBA1	1215	147	13528	1.51485	1	0.617815	71.8045
GOTERM_CC_FAT	GO:0005874~microtubule	30	0.190247	0.0675408	DNAH5, HOOK3, SPRY2, TUBGCP3, CEP170, CAMSAP1, SNTB2, CLASP1, PAFAH1B1, KIF21B, DISC1, NUDC, NICN1, TBL1XR1, NIN, KIF5B, KIF16B, MID1IP1, EML6, MID2, EML4, SS18, EML1, NDEL1, NAV1, MAP2, WDR44, TBL1X, SPAST, RANBP10	1015	274	12782	1.37881	1	0.412135	63.5615
GOTERM_BP_FAT	GO:0010594~regulation of endothelial cell migration	6	0.0380493	0.0677483	HDAC5, DLL4, NF1, HDAC9, THBS1, VASH1	1215	25	13528	2.6722	1	0.619801	72.1447
GOTERM_BP_FAT	GO:0042733~embryonic digit morphogenesis	6	0.0380493	0.0677483	LMBR1, GNAQ, HOXA11, LRP6, RAB23, FLVCR1	1215	25	13528	2.6722	1	0.619801	72.1447
GOTERM_BP_FAT	GO:0043331~response to dsRNA	6	0.0380493	0.0677483	MAPK1, DICER1, PRKRA, SMAD1, LIN28A, LIN28B	1215	25	13528	2.6722	1	0.619801	72.1447
GOTERM_BP_FAT	GO:0016044~membrane organization	44	0.279028	0.0682869	SNAP29, OXA1L, SEC24B, GNAI3, SEC24A, SNAP91, NAPG, SNX1, EEA1, PPT1, ITSN1, RIMS1, KRAS, PICALM, ZFYVE9, AP3B2, NECAP1, PAFAH1B1, THBS1, ELMOD2, SEC23A, RAB8A, VAV3, STX2, SUN2, ATP6V1H, REEP1, COL5A1, LMBR1L, NDEL1, GAPVD1, LRP10, GRIA2, TFRC, NEDD4, AP2A1, IGF2R, TXNDC5, RAB22A, LRP6, SH3KBP1, VAMP3, CLCN5, VLDLR	1215	381	13528	1.28583	1	0.621301	72.4365
GOTERM_BP_FAT	GO:0034613~cellular protein localization	47	0.298053	0.0683046	XPO1, OXA1L, SEC24B, SEC24A, AP4E1, NAPG, MTX2, AP3S1, SNX1, RIMS1, SEC62, NAGPA, ZFYVE9, STX17, STX16, AP3B2, PPP3CB, RAB11A, TNKS, BCL6, TLK1, PPP3CA, TNPO1, SEC23IP, APBA1, SEC61A2, SEC23A, PTPRK, STX2, NLGN1, SNAPIN, REEP1, HERC2, MAPK1, CBLB, YWHAG, PRICKLE1, NEDD4, AP2A1, TRPS1, IPO4, KPNA6, KPNA4, SMURF1, KPNA3, KPNA2, SSR3	1215	411	13528	1.27325	1	0.61989	72.4461
GOTERM_BP_FAT	GO:0009896~positive regulation of catabolic process	9	0.057074	0.0685085	IRS2, CBLB, GCLC, NEDD4, BECN1, GJA1, IRS1, ARNT, ADAM9	1215	49	13528	2.04505	1	0.619522	72.5557
GOTERM_MF_FAT	GO:0015293~symporter activity	19	0.12049	0.0688121	SLC12A6, SLC5A3, SLC16A14, SLC36A1, SLC38A2, SLC13A5, SLC6A1, SLC6A3, SLC35A5, SLC10A7, SLC6A15, SLC35A3, SLC6A9, SLC6A6, SLC4A7, SLC38A1, SLC22A5, SLC36A4, SLC4A4	1176	137	12983	1.53109	1	0.59103	67.8771
GOTERM_BP_FAT	GO:0060323~head morphogenesis	4	0.0253662	0.0689003	ARID5B, TIPARP, ASPH, FLVCR1	1215	11	13528	4.04878	1	0.620197	72.7653
GOTERM_BP_FAT	GO:0006351~transcription, DNA-dependent	35	0.221954	0.069378	CCNT2, E2F2, E2F3, RSF1, ARID4A, ELL, SOX5, NR3C1, PAX3, CBFB, ARNT, GTF2A1, MED26, NFAT5, MLLT1, SKIL, KDM5A, GTF3C2, NFATC3, TBPL1, CCNK, GMEB2, TAF4B, KLF11, AFF4, ESR1, PPARGC1A, ELL2, GTF2H1, EREG, TRPS1, SMARCA5, HIF3A, LCOR, ZFHX3	1215	292	13528	1.33457	1	0.621339	73.0187
GOTERM_CC_FAT	GO:0005829~cytosol	121	0.767328	0.0694176	XPO1, ENAH, OCLN, CEP76, IDE, CASK, NT5DC3, FOXO3, ITSN1, SLC7A5, MAP3K7, COL4A3BP, GAB1, RAPGEF4, FNDC3A, CARS, NCALD, PIK3CD, FADD, PDE4D, NPEPPS, PPARGC1A, BCL2L11, MAPK1, GAPVD1, CAMK4, RFK, PGM1, MAPK8, VPS26B, ME1, GCLC, GNAI2, PFKFB2, PPT1, CACNB4, CHMP2B, GYS1, IDH1, CDA, CLASP1, TRAF6, BMF, VAV3, TRIO, SNAPIN, SMAD1, CAMK2N2, PTPN12, CDKN1B, PRICKLE1, PLCG1, NEDD4, PRKAR1A, RHEB, RAP1B, …	1015	1330	12782	1.14569	1	0.416393	64.6061
GOTERM_MF_FAT	GO:0005343~organic acid:sodium symporter activity	6	0.0380493	0.069762	SLC6A9, SLC13A5, SLC6A1, SLC6A6, SLC10A7, SLC38A1	1176	25	12983	2.64959	1	0.591951	68.3951
GOTERM_MF_FAT	GO:0043236~laminin binding	4	0.0253662	0.0703381	ACHE, ITGA6, THBS1, ADAM9	1176	11	12983	4.01453	1	0.590842	68.7054
GOTERM_BP_FAT	GO:0001525~angiogenesis	20	0.126831	0.0708436	GNA13, NRP1, LEPR, DICER1, ARHGAP24, NCL, EDNRA, MAP3K7, PROK2, NOTCH1, NUS1, EREG, DLL4, GBX2, RHOB, VEZF1, THBS1, CEACAM1, IHH, ACVR1	1215	148	13528	1.50462	1	0.627828	73.7825
GOTERM_BP_FAT	GO:0015849~organic acid transport	20	0.126831	0.0708436	SLC36A1, SLC38A2, SLC13A5, SLC6A1, SLC38A7, CELSR3, SLC7A10, SLC6A15, CACNB4, SLC7A5, SLC7A6, SLC7A11, GOT2, SLC6A9, SLC7A1, SLC6A6, SLC38A1, SLC22A5, SLC36A4, APBA1	1215	148	13528	1.50462	1	0.627828	73.7825
GOTERM_BP_FAT	GO:0007492~endoderm development	5	0.0317078	0.0715149	HNF1B, NOTCH1, PAX9, LHX1, GATA6	1215	18	13528	3.09282	1	0.629949	74.1255
GOTERM_BP_FAT	GO:0010464~regulation of mesenchymal cell proliferation	5	0.0317078	0.0715149	IRS2, ARHGAP5, IRS1, FOXP1, FOXP2	1215	18	13528	3.09282	1	0.629949	74.1255
GOTERM_BP_FAT	GO:0008219~cell death	77	0.4883	0.0715992	MEF2C, E2F2, CADM1, FGF14, VAPB, DEDD, GJA1, PAWR, FOXO3, PAX3, ITSN1, MCF2L, MAP3K5, ATG5, SLK, PAK2, GATA6, TIA1, RHOB, UNC5D, PAK1, SEMA3A, UNC5C, LUC7L3, CCAR1, ARHGEF3, MAGI3, ARHGEF6, SCN2A, CECR2, FADD, BCL2L11, DDIT4, SLTM, C8A, EYA2, BNIP2, ZFYVE26, HIPK2, SH3KBP1, AVEN, MAPK8, MDM4, SPAST, BLCAP, XIAP, STK17B, PPP3R1, MMD, PPT1, KIT, PRUNE2, PEG10, KRAS, SOS1, MAP3K1, THBS1, TRAF6, TRAF…	1215	719	13528	1.19239	1	0.628924	74.1683
GOTERM_BP_FAT	GO:0016331~morphogenesis of embryonic epithelium	10	0.0634156	0.0722328	MAP3K7, MIB1, PGP, JAG2, FZD3, ZEB2, PAX3, TRAF6, GLI2, FZD6	1215	58	13528	1.91968	1	0.630821	74.4876
GOTERM_MF_FAT	GO:0003725~double-stranded RNA binding	7	0.0443909	0.0726966	SON, A1CF, DICER1, PRKRA, LRRFIP1, STRBP, MBNL1	1176	33	12983	2.34181	1	0.599191	69.9464
GOTERM_MF_FAT	GO:0004653~polypeptide N-acetylgalactosaminyltransferase activity	5	0.0317078	0.0733313	GALNT3, GALNT2, GALNT1, GALNT7, GALNTL6	1176	18	12983	3.06666	1	0.59836	70.2724
GOTERM_CC_FAT	GO:0000785~chromatin	23	0.145856	0.0734543	H1F0, DNMT3A, SHPRH, PDS5B, ARID4A, ARID4B, MECP2, CBX2, RB1, JUNB, SUV39H2, CHD9, CSNK2A1, CHD7, A1CF, NEDD4, CHD2, CHD1, H3F3B, IRF4, CHD6, CHD4, STAG2	1015	200	12782	1.44821	1	0.430383	66.7592
GOTERM_MF_FAT	GO:0004221~ubiquitin thiolesterase activity	12	0.0760987	0.0737549	USP7, USP53, USP27X, USP2, USP47, USP37, USP48, USP22, USP15, MYSM1, USP45, USP44	1176	75	12983	1.76639	1	0.596459	70.4881
GOTERM_CC_FAT	GO:0042734~presynaptic membrane	6	0.0380493	0.0752731	GRM3, SNAP91, GRIN2A, ERC2, RIMS1, GRM1	1015	29	12782	2.60547	1	0.433931	67.6889
GOTERM_BP_FAT	GO:0006886~intracellular protein transport	43	0.272687	0.0753114	XPO1, SEC24B, SEC24A, AP4E1, NAPG, MTX2, AP3S1, SNX1, RIMS1, SEC62, NAGPA, ZFYVE9, STX17, STX16, AP3B2, PPP3CB, RAB11A, BCL6, TLK1, PPP3CA, TNPO1, SEC23IP, APBA1, SEC61A2, SEC23A, STX2, NLGN1, SNAPIN, HERC2, MAPK1, CBLB, YWHAG, PRICKLE1, NEDD4, AP2A1, TRPS1, IPO4, KPNA6, KPNA4, SMURF1, KPNA3, KPNA2, SSR3	1215	374	13528	1.28013	1	0.645313	75.9867
GOTERM_CC_FAT	GO:0030133~transport vesicle	10	0.0634156	0.0755331	SEC23A, SEC24B, SEC24A, RAB3D, STX2, AP2A1, NCALD, IGF2R, AP3S1, RAB11A	1015	66	12782	1.90805	1	0.430525	67.8198
GOTERM_BP_FAT	GO:0080135~regulation of cellular response to stress	15	0.0951233	0.0761681	SH3RF1, LYN, BECN1, UBE2V2, ZEB2, SIRT1, MAP3K7, MAP3K5, NDEL1, AIDA, MAP3K2, MAP3K1, HIPK2, GAB1, PAK1	1215	103	13528	1.62148	1	0.648183	76.3888
GOTERM_CC_FAT	GO:0030120~vesicle coat	7	0.0443909	0.0766685	SEC23A, SEC24B, SEC24A, AP4E1, AP2A1, NCALD, NECAP1	1015	38	12782	2.31978	1	0.431019	68.3856
GOTERM_CC_FAT	GO:0008021~synaptic vesicle	11	0.0697571	0.0767634	RAB3B, DOC2A, SYPL1, CADM1, GRIA2, STXBP5, PPT1, SNAPIN, SLC40A1, SYNGR3, APBA1	1015	76	12782	1.82269	1	0.427017	68.4325
GOTERM_BP_FAT	GO:0009967~positive regulation of signal transduction	35	0.221954	0.0770584	LEPR, TRIM13, SOX4, SHOC2, GJA1, AFAP1L2, ITPKB, ZEB2, KIT, ITSN1, ARNT, MAP3K7, KRAS, REL, CLCF1, SOS1, CD4, CAT, THBS1, TRAF6, TRAF5, EPO, LYN, ESR1, FADD, IRS1, NCAM1, CDKN1C, ZDHHC17, NCOA3, EREG, NEDD4, ITGA8, HIPK2, TMOD2	1215	295	13528	1.321	1	0.651179	76.8
GOTERM_BP_FAT	GO:0022604~regulation of cell morphogenesis	18	0.114148	0.0776833	ALDOA, GNA13, NRP1, FERMT2, RTN4R, GAS2, CDH2, SMAD1, EPHB2, NDEL1, PALM2, CFDP1, SEMA3A, SEMA4D, OMG, FGD6, NEFM, RASA1	1215	131	13528	1.52988	1	0.652825	77.0845
GOTERM_BP_FAT	GO:0001649~osteoblast differentiation	8	0.0507324	0.0780073	CYP24A1, ACHE, NF1, SMAD1, GLI2, RUNX2, CBFB, IHH	1215	42	13528	2.12079	1	0.652979	77.2307
GOTERM_BP_FAT	GO:0048663~neuron fate commitment	8	0.0507324	0.0780073	HOXC10, NOTCH1, FOXA1, JAG2, LHX6, PAX3, GLI2, NKX2-2	1215	42	13528	2.12079	1	0.652979	77.2307
KEGG_PATHWAY	hsa04912:GnRH signaling pathway	14	0.0887818	0.0781772	CAMK2G, MAPK10, MAPK1, KRAS, GNAQ, MAP3K2, PLA2G12A, MAP3K1, SOS1, CAMK2D, HBEGF, MAPK8, CACNA1C, CACNA1D	441	98	5085	1.64723	0.999997	0.280921	62.4993
GOTERM_BP_FAT	GO:0032774~RNA biosynthetic process	35	0.221954	0.0790039	CCNT2, E2F2, E2F3, RSF1, ARID4A, ELL, SOX5, NR3C1, PAX3, CBFB, ARNT, GTF2A1, MED26, NFAT5, MLLT1, SKIL, KDM5A, GTF3C2, NFATC3, TBPL1, CCNK, GMEB2, TAF4B, KLF11, AFF4, ESR1, PPARGC1A, ELL2, GTF2H1, EREG, TRPS1, SMARCA5, HIF3A, LCOR, ZFHX3	1215	296	13528	1.31654	1	0.656405	77.675
GOTERM_MF_FAT	GO:0008134~transcription factor binding	57	0.361469	0.0796451	E2F2, E2F6, CTCF, PAWR, CBFB, SAP30, SMARCD2, GTF2A1, DIP2C, GATA6, MED26, TBPL1, SERTAD2, TBL1XR1, RARG, TAF4B, MECP2, RB1, CLIC1, SPEN, PPARGC1A, JUNB, PPARGC1B, NRIP1, NCOA3, HIPK2, ZFPM2, USP22, JMJD1C, LCOR, NSD1, MTDH, HCFC2, TCF7L2, SUFU, ARNT, SKIL, RUNX1, BCOR, CHD4, TRIP12, MYSM1, TFDP1, KLF12, MAML1, NLK, SIRT1, HDAC5, PRICKLE1, YAF2, SP4, NEUROD1, IRF4, HDAC9, TBL1X, NFIA, SLC9A1	1176	513	12983	1.22666	1	0.621765	73.3396
GOTERM_MF_FAT	GO:0050681~androgen receptor binding	6	0.0380493	0.0802256	NCOA3, KDM3A, RB1, NSD1, PPARGC1A, NRIP1	1176	26	12983	2.54768	1	0.62053	73.6062
GOTERM_BP_FAT	GO:0032869~cellular response to insulin stimulus	11	0.0697571	0.0807551	PHIP, HDAC5, IGF1R, IRS2, GRB10, PTPN2, GAB1, AP3S1, HDAC9, IRS1, VLDLR	1215	68	13528	1.80111	1	0.663367	78.4359
GOTERM_BP_FAT	GO:0043524~negative regulation of neuron apoptosis	9	0.057074	0.0828096	BDNF, GCLC, KRAS, SNCB, HIPK2, NR4A2, PPT1, ITSN1, RASA1	1215	51	13528	1.96485	1	0.671552	79.2973
KEGG_PATHWAY	hsa04916:Melanogenesis	14	0.0887818	0.0832825	GNAI3, GNAO1, GNAI2, CAMK2G, MITF, FZD3, KIT, FZD5, TCF7L2, FZD6, MAPK1, KRAS, GNAQ, CAMK2D	441	99	5085	1.63059	0.999999	0.290699	64.9265
GOTERM_BP_FAT	GO:0060348~bone development	17	0.107806	0.0836423	MINPP1, CYP24A1, ACHE, COL13A1, KLF10, HOXA11, NF1, SMAD1, SOX9, GLI2, CBFB, NAB1, STC1, MAPK8, TRAF6, RUNX2, IHH	1215	123	13528	1.53887	1	0.673964	79.6371
GOTERM_MF_FAT	GO:0019992~diacylglycerol binding	11	0.0697571	0.0843637	PLEKHM3, VAV3, STAC, BRAF, DGKD, DGKZ, DGKH, KSR1, RAPGEF2, MYO9A, CDC42BPB	1176	68	12983	1.78588	1	0.635871	75.4354
GOTERM_BP_FAT	GO:0007179~transforming growth factor beta receptor signaling pathway	10	0.0634156	0.0856922	MAP3K7, PTPRK, FOS, MAP3K1, ZFYVE9, KLF10, NLK, SMAD1, ADAM9, ACVR1	1215	60	13528	1.85569	1	0.681801	80.4512
GOTERM_BP_FAT	GO:0001542~ovulation from ovarian follicle	4	0.0253662	0.0859448	LEPR, FOXO3, SIRT1, NRIP1	1215	12	13528	3.71139	1	0.68153	80.5494
GOTERM_BP_FAT	GO:0035196~gene silencing by miRNA, production of miRNAs	4	0.0253662	0.0859448	DICER1, SMAD1, LIN28A, LIN28B	1215	12	13528	3.71139	1	0.68153	80.5494
GOTERM_BP_FAT	GO:0006906~vesicle fusion	4	0.0253662	0.0859448	RAB8A, GNAI3, VAV3, EEA1	1215	12	13528	3.71139	1	0.68153	80.5494
GOTERM_BP_FAT	GO:0030218~erythrocyte differentiation	8	0.0507324	0.0863234	LYN, DYRK3, BCL6, SFXN1, RB1, SOX6, FLVCR1, EPO	1215	43	13528	2.07147	1	0.681818	80.6956
GOTERM_BP_FAT	GO:0009894~regulation of catabolic process	14	0.0887818	0.0872035	XPO1, IRS2, GCLC, BECN1, GRIN2A, GJA1, IRS1, TIMP3, ARNT, CBLB, NEDD4, NEDD4L, MDM4, ADAM9	1215	96	13528	1.62373	1	0.684303	81.0317
GOTERM_BP_FAT	GO:0035270~endocrine system development	11	0.0697571	0.0872437	HNF1B, CRKL, SLC6A3, NF1, SIX1, ONECUT2, NEUROD1, NR3C1, GLI2, NKX2-2, PITX1	1215	69	13528	1.77501	1	0.683102	81.0469
GOTERM_BP_FAT	GO:0070302~regulation of stress-activated protein kinase signaling pathway	11	0.0697571	0.0872437	MAP3K7, SH3RF1, MAP3K5, AIDA, LYN, MAP3K2, MAP3K1, HIPK2, GAB1, ZEB2, PAK1	1215	69	13528	1.77501	1	0.683102	81.0469
GOTERM_MF_FAT	GO:0005159~insulin-like growth factor receptor binding	4	0.0253662	0.0876896	YWHAG, SOCS2, SOCS1, IRS1	1176	12	12983	3.67999	1	0.646816	76.8188
GOTERM_MF_FAT	GO:0005416~cation:amino acid symporter activity	4	0.0253662	0.0876896	SLC36A1, SLC6A9, SLC6A1, SLC38A1	1176	12	12983	3.67999	1	0.646816	76.8188
GOTERM_MF_FAT	GO:0003779~actin binding	38	0.240979	0.0883925	MYO5A, ALDOA, MTSS1, ENAH, SSH1, TLN2, CALD1, SSH2, CAPZA1, DAAM1, MYO9A, TPM4, ESPN, PFN2, DMD, WIPF3, SNTB2, WIPF1, MSN, ACTR3C, STK38L, KLHL20, TWF1, PHACTR2, EPB41, FSCN3, NCALD, TRPM7, ENC1, ACTN1, PKNOX2, PPP1R9A, MYO10, CFL2, LIMCH1, TMOD2, WDR1, ADD3	1176	326	12983	1.28687	1	0.646001	77.1016
GOTERM_BP_FAT	GO:0009060~aerobic respiration	7	0.0443909	0.0887478	OXA1L, SUCLG2, CS, IDH1, CAT, SUCLA2, PDHB	1215	35	13528	2.22683	1	0.688245	81.6079
GOTERM_BP_FAT	GO:0008542~visual learning	6	0.0380493	0.08894	ATXN1, KRAS, NF1, GRIN2A, KIT, CACNA1C	1215	27	13528	2.47426	1	0.687705	81.6785
GOTERM_BP_FAT	GO:0044057~regulation of system process	36	0.228296	0.0898164	ACHE, GNAI3, IRX5, ERBB4, GNAI2, SLC6A1, KIT, CDH2, KCNJ12, SDC4, EPHB2, ATP2B2, BDNF, KRAS, PPP3CB, RAB11A, PPP3CA, SEMA3A, SLC22A5, LGI1, GNAO1, NTF3, NLGN1, GRIN2A, GRM1, PROK2, GRM3, YWHAG, ADRB1, ATP2A2, GRIA2, SP4, HBEGF, CACNA1C, GLP1R, ADRA1D	1215	309	13528	1.29718	1	0.690082	81.9969
GOTERM_CC_FAT	GO:0031226~intrinsic to plasma membrane	110	0.697571	0.0905391	KCNC2, ATP1B1, SLC6A1, SCN3A, GABRB1, SLC6A3, EFNA3, LPAR4, JAG2, TSPAN7, SLC7A6, ATP2B1, SLC4A4, RAPGEF2, SLC4A3, ADAM9, FLVCR1, SLC12A6, PTPRK, SCN2A, EFNB2, LIFR, GRIN2A, IRS1, ROR1, PDGFRB, SLC40A1, DCBLD2, SCN1A, CYSLTR1, MMD, KCNA4, ITGB3, ITGBL1, EPHB2, GPR22, SYPL1, CNR1, TRO, ADRA2A, SCN9A, PCDHA10, GABRA1, GABRA5, CELSR3, SLC6A15, KCTD3, ITGA4, KCTD5, CYB561, KCTD7, SYNGR3, EPHA5, KCTD8…	1015	1215	12782	1.14012	1	0.479404	74.5912
KEGG_PATHWAY	hsa00562:Inositol phosphate metabolism	9	0.057074	0.0907719	MINPP1, PLCG1, INPP5K, PIK3CD, ITPKB, INPP4A, PIP4K2A, ITPK1, PIP4K2B	441	54	5085	1.92177	1	0.30699	68.2275
GOTERM_MF_FAT	GO:0051219~phosphoprotein binding	6	0.0380493	0.091475	MAPK1, LYN, NEDD4, PAFAH1B1, RB1, CRK	1176	27	12983	2.45333	1	0.65536	78.3043
GOTERM_BP_FAT	GO:0046903~secretion	35	0.221954	0.0918696	VIP, SNAP29, HNF1B, RAB3D, CAMK2G, ILDR2, CACNB4, PEX5L, RIMS1, ARFGEF1, CANX, MIA3, BDNF, NFAT5, RAPGEF4, EXOC5, NEDD4L, APBA1, SEC61A2, RAB8A, STX2, LYN, NRXN3, NLGN1, LIN7C, SNAPIN, CADPS, DOC2A, STXBP5, NEUROD1, VAMP3, CACNA1C, YKT6, GLP1R, CLCN5	1215	300	13528	1.29898	1	0.697326	82.7226
GOTERM_MF_FAT	GO:0008565~protein transporter activity	13	0.0824402	0.0920809	XPO1, SNX1, AP3S1, SEC62, AP2A1, IPO4, AP3B2, KPNA6, KPNA4, KPNA3, KPNA2, TNPO1, SEC61A2	1176	87	12983	1.64965	1	0.6541	78.5336
GOTERM_MF_FAT	GO:0015370~solute:sodium symporter activity	9	0.057074	0.0940296	SLC5A3, SLC6A9, SLC13A5, SLC6A1, SLC6A3, SLC6A6, SLC10A7, SLC6A15, SLC38A1	1176	52	12983	1.91076	1	0.65841	79.2559
GOTERM_BP_FAT	GO:0006085~acetyl-CoA biosynthetic process	3	0.0190247	0.0946344	DLD, DLAT, PDHB	1215	6	13528	5.56708	1	0.707223	83.6563
GOTERM_BP_FAT	GO:0045662~negative regulation of myoblast differentiation	3	0.0190247	0.0946344	NOTCH1, MBNL3, ZFHX3	1215	6	13528	5.56708	1	0.707223	83.6563
GOTERM_BP_FAT	GO:0031054~pre-microRNA processing	3	0.0190247	0.0946344	DICER1, LIN28A, LIN28B	1215	6	13528	5.56708	1	0.707223	83.6563
GOTERM_BP_FAT	GO:0015780~nucleotide-sugar transport	3	0.0190247	0.0946344	SLC35B4, SLC35A5, SLC35A3	1215	6	13528	5.56708	1	0.707223	83.6563
GOTERM_BP_FAT	GO:0021884~forebrain neuron development	3	0.0190247	0.0946344	GNAQ, LHX6, LHX8	1215	6	13528	5.56708	1	0.707223	83.6563
GOTERM_BP_FAT	GO:0006538~glutamate catabolic process	3	0.0190247	0.0946344	GOT2, GLUD2, GLUD1	1215	6	13528	5.56708	1	0.707223	83.6563
GOTERM_BP_FAT	GO:0016584~nucleosome positioning	3	0.0190247	0.0946344	RSF1, SMARCA5, CTCF	1215	6	13528	5.56708	1	0.707223	83.6563
GOTERM_BP_FAT	GO:0035148~tube lumen formation	8	0.0507324	0.095123	MAP3K7, MIB1, FZD3, ZEB2, PAX3, TRAF6, BCL2L11, FZD6	1215	44	13528	2.02439	1	0.707841	83.8162
GOTERM_MF_FAT	GO:0016417~S-acyltransferase activity	3	0.0190247	0.096047	ZDHHC17, DLAT, YKT6	1176	6	12983	5.51998	1	0.662874	79.9796
GOTERM_BP_FAT	GO:0048732~gland development	18	0.114148	0.0962533	IRS2, NRG3, ERBB4, SLC6A3, NF1, FOXA1, NR3C1, GLI2, IRS1, BCL2L11, ATP2B2, IGF1R, CRKL, PRLR, SIX1, SLC30A4, APLN, PITX1	1215	135	13528	1.48455	1	0.710981	84.1806
GOTERM_BP_FAT	GO:0040007~growth	23	0.145856	0.0965532	INA, ENOX2, GATM, HOXA11, ARID5B, SOCS5, FOXO3, GLI2, CCNG1, TIMP3, VAT1, FOXP2, NOTCH1, NDEL1, EREG, DGKD, SERPINE1, GDF11, POU4F2, DCX, APBA1, SLC9A1, FLVCR1	1215	183	13528	1.39937	1	0.710839	84.276
GOTERM_BP_FAT	GO:0060349~bone morphogenesis	5	0.0317078	0.0983717	COL13A1, HOXA11, NAB1, SOX9, RUNX2	1215	20	13528	2.78354	1	0.716566	84.8428
GOTERM_MF_FAT	GO:0008289~lipid binding	50	0.317078	0.0986887	PLEKHM3, PITPNB, LPAR4, ACBD3, PICALM, STAC, RAPGEF2, RBM12, IHH, ZCCHC2, SH3PXD2A, BRAF, LYN, SGK3, ESR1, KIF16B, ZCCHC14, PITPNM2, ARHGAP32, DOC2A, KSR1, SNX10, SNX18, SNAP91, SNX8, SNX16, SNX1, EEA1, NR3C1, MYO9A, PFN2, DGKD, MAP3K1, APBA1, PGGT1B, VAV3, SNX29, EPB41, SNX27, DGKH, MTTP, CADPS, DGKZ, SNX33, GRK5, SNX30, NR5A2, ARAP2, PLEKHA2, CDC42BPB	1176	450	12983	1.22666	1	0.669657	80.8914
GOTERM_BP_FAT	GO:0006944~membrane fusion	9	0.057074	0.0987379	SNAP29, RAB8A, GNAI3, VAV3, NAPG, STX2, VAMP3, EEA1, RIMS1	1215	53	13528	1.89071	1	0.716663	84.9546

## Sheet: Table S2-lose
Category	Term	Count	%	PValue	Genes	List Total	Pop Hits	Pop Total	Fold Enrichment	Bonferroni	Benjamini	FDR
GOTERM_BP_FAT	GO:0010628~positive regulation of gene expression	91	0.738936	4.30036e-14	E2F3, HNF1B, THRB, MITF, NAA15, RHOQ, FOXO1, TBP, PAX3, RORA, HOXD10, GATA2, WNT1, BRPF1, S1PR1, PAX9, MDFIC, GATA6, FOXF1, SERTAD3, SERTAD2, EGR1, CIITA, TBL1XR1, SATB2, AR, EGR2, SOX11, STRN3, PTF1A, ESR1, SIX4, ARID1B, PPARGC1B, GTF2H1, NCOA1, MTF1, NCOA3, CAND1, MAPRE3, CLOCK, ACVR1, ING2, CSF1, SOX5, NFYC, SOX4, NFYB, KIT, NFYA, TCF21, HAND1, HAND2, BCL11B, POU2F1, NFAT5, POU3F2, MAML3, TCF4…	912	581	13528	2.32329	1.32205e-10	1.32205e-10	7.75824e-11
GOTERM_BP_FAT	GO:0045893~positive regulation of transcription, DNA-dependent	78	0.633374	3.95085e-13	HNF1B, E2F3, THRB, MITF, NAA15, RHOQ, FOXO1, PAX3, RORA, HOXD10, GATA2, WNT1, S1PR1, PAX9, MDFIC, GATA6, FOXF1, SERTAD2, EGR1, CIITA, TBL1XR1, SATB2, AR, EGR2, STRN3, SOX11, SIX4, ARID1B, PPARGC1B, GTF2H1, NCOA1, MTF1, NCOA3, CAND1, MAPRE3, CLOCK, SOX5, NFYC, SOX4, NFYB, NFYA, TCF21, HAND1, HAND2, BCL11B, POU2F1, NFAT5, POU3F2, MAML3, TCF4, PLAGL2, NKX2-3, MAF, KLF6, TAF1, IKZF2, CEBPB, EPAS1, TB…	912	477	13528	2.42558	1.21581e-09	6.07905e-10	7.13507e-10
GOTERM_BP_FAT	GO:0045941~positive regulation of transcription	87	0.706456	4.10091e-13	HNF1B, E2F3, THRB, MITF, NAA15, RHOQ, FOXO1, TBP, PAX3, RORA, HOXD10, GATA2, WNT1, BRPF1, S1PR1, PAX9, MDFIC, GATA6, FOXF1, SERTAD3, SERTAD2, EGR1, CIITA, TBL1XR1, SATB2, AR, EGR2, SOX11, STRN3, PTF1A, SIX4, ARID1B, PPARGC1B, GTF2H1, NCOA1, MTF1, NCOA3, CAND1, MAPRE3, CLOCK, ACVR1, ING2, SOX5, NFYC, SOX4, NFYB, NFYA, TCF21, HAND1, HAND2, BCL11B, POU2F1, NFAT5, POU3F2, MAML3, TCF4, PLAGL2, NKX2-3,…	912	564	13528	2.28812	1.26193e-09	4.20643e-10	7.40574e-10
GOTERM_BP_FAT	GO:0051254~positive regulation of RNA metabolic process	78	0.633374	6.07756e-13	HNF1B, E2F3, THRB, MITF, NAA15, RHOQ, FOXO1, PAX3, RORA, HOXD10, GATA2, WNT1, S1PR1, PAX9, MDFIC, GATA6, FOXF1, SERTAD2, EGR1, CIITA, TBL1XR1, SATB2, AR, EGR2, STRN3, SOX11, SIX4, ARID1B, PPARGC1B, GTF2H1, NCOA1, MTF1, NCOA3, CAND1, MAPRE3, CLOCK, SOX5, NFYC, SOX4, NFYB, NFYA, TCF21, HAND1, HAND2, BCL11B, POU2F1, NFAT5, POU3F2, MAML3, TCF4, PLAGL2, NKX2-3, MAF, KLF6, TAF1, IKZF2, CEBPB, EPAS1, TB…	912	481	13528	2.40541	1.87e-09	4.67501e-10	1.09742e-09
GOTERM_BP_FAT	GO:0045449~regulation of transcription	260	2.11125	2.17022e-12	BBX, NAA15, REST, RORA, MXI1, HOXD10, EPC2, BRPF1, S1PR1, TRAK2, FOXF1, TRAK1, PHTF2, CREB3L2, TWIST1, PTPRK, RCOR3, STRN3, RCOR1, TAF4B, EMX2, EOMES, MECP2, PIM1, PPARGC1B, FRY, PIAS4, MTF1, FOXG1, MNT, TGIF1, TGIF2, CDCA7L, ST18, GPBP1L1, MYBL1, TCF21, CASZ1, MAML3, NKX2-4, TCF4, NAT14, NKX2-3, PLAGL2, KLF5, KLF6, IKZF2, ZBTB46, KLF12, SMAD7, SMAD6, SMAD5, ESRRG, SKI, SMAD2, EN2, USF2, SFMBT2, …	912	2601	13528	1.48276	6.6779e-09	1.33558e-09	3.91897e-09
GOTERM_BP_FAT	GO:0045935~positive regulation of nucleobase, nucleoside, nucleotide and nucleic acid metabolic process	91	0.738936	2.85094e-12	E2F3, HNF1B, THRB, MITF, NAA15, RHOQ, FOXO1, TBP, PAX3, RORA, HOXD10, GATA2, WNT1, BRPF1, S1PR1, PAX9, MDFIC, GATA6, FOXF1, SERTAD3, SERTAD2, EGR1, CIITA, TBL1XR1, SATB2, AR, EGR2, SOX11, STRN3, PTF1A, SIX4, ARID1B, PPARGC1B, GTF2H1, UBE2N, EYA3, NCOA1, MTF1, NCOA3, CAND1, MAPRE3, CLOCK, ACVR1, ING2, SOX5, NFYC, SOX4, NFYB, ABCA1, NFYA, TCF21, HAND1, HAND2, BCL11B, POU2F1, NFAT5, POU3F2, MAML3, T…	912	624	13528	2.16319	8.77235e-09	1.46206e-09	5.1481e-09
GOTERM_BP_FAT	GO:0051173~positive regulation of nitrogen compound metabolic process	92	0.747056	6.80023e-12	E2F3, HNF1B, THRB, MITF, NAA15, RHOQ, FOXO1, TBP, PAX3, RORA, HOXD10, GATA2, WNT1, BRPF1, S1PR1, PAX9, MDFIC, GATA6, FOXF1, SERTAD3, DDAH1, SERTAD2, EGR1, CIITA, TBL1XR1, SATB2, AR, EGR2, SOX11, STRN3, PTF1A, SIX4, ARID1B, PPARGC1B, GTF2H1, UBE2N, EYA3, NCOA1, MTF1, NCOA3, CAND1, MAPRE3, CLOCK, ACVR1, ING2, SOX5, NFYC, SOX4, NFYB, ABCA1, NFYA, TCF21, HAND1, HAND2, BCL11B, POU2F1, NFAT5, POU3F2, M…	912	644	13528	2.11905	2.09243e-08	2.98919e-09	1.22795e-08
GOTERM_BP_FAT	GO:0010604~positive regulation of macromolecule metabolic process	112	0.90946	8.32859e-12	THRB, IL6ST, NAA15, FOXO1, TBP, RORA, HOXD10, TGFB2, GATA2, WNT1, BRPF1, S1PR1, GATA6, MDFIC, FOXF1, CIITA, SATB2, IRS2, STRN3, SIX4, ARID1B, PPARGC1B, MTF1, PIAS4, SOX5, BMPR2, SOX4, TCF21, DYRK2, MAML3, TCF4, UBE2D1, PLAGL2, NKX2-3, KLF5, KLF6, TAF1, IKZF2, EPAS1, KLF12, MAFB, SMAD7, SMAD5, ESRRG, TEAD1, SMAD2, NR4A3, PSMB8, USF2, CBLB, NOTCH1, RNF4, DYRK1B, DNMT1, SMURF1, KLF2, KLF4, E2F3, HNF…	912	857	13528	1.93855	2.5627e-08	3.20337e-09	1.50393e-08
GOTERM_MF_FAT	GO:0030528~transcription regulator activity	172	1.39667	2.43302e-11	THRB, FOXO1, TBP, RORA, REST, MXI1, MAF1, NR2E1, HOXD10, GATA2, BRPF1, HOXC8, GATA6, FOXF1, CREB3L2, TWIST1, CIITA, SATB1, SATB2, STRN3, TAF4B, EMX2, EOMES, MECP2, FOXN2, ARID1B, SIX4, PPARGC1B, FOXN3, DCAF6, PIAS4, MTF1, MLLT10, FOXG1, MNT, TGIF1, TGIF2, ST18, SOX5, SOX4, MYBL1, NR2C2, ATF2, MED12L, TCF21, ELK4, TFDP2, TEF, MAML3, NKX2-4, TCF4, NAT14, NKX2-3, PLAGL2, KLF5, MAFG, KLF6, TAF1, MAFF…	904	1512	12983	1.63374	2.21648e-08	2.21648e-08	3.79842e-08
GOTERM_BP_FAT	GO:0009891~positive regulation of biosynthetic process	95	0.771417	3.63924e-11	E2F3, HNF1B, THRB, MITF, NAA15, RHOQ, FOXO1, TBP, PAX3, RORA, HOXD10, TGFB2, GATA2, WNT1, BRPF1, S1PR1, PAX9, MDFIC, GATA6, FOXF1, SERTAD3, DDAH1, SERTAD2, EGR1, CIITA, TBL1XR1, IRS2, SATB2, AR, EGR2, SOX11, STRN3, PTF1A, SIX4, ARID1B, PPARGC1B, GTF2H1, NCOA1, MTF1, NCOA3, CAND1, MAPRE3, CLOCK, ACVR1, ING2, SOX5, NFYC, SOX4, NFYB, ABCA1, NFYA, TCF21, HAND1, HAND2, BCL11B, NFAT5, POU2F1, PRKAA1, P…	912	695	13528	2.02758	1.1198e-07	1.24422e-08	6.57158e-08
GOTERM_BP_FAT	GO:0010557~positive regulation of macromolecule biosynthetic process	91	0.738936	3.87646e-11	E2F3, HNF1B, THRB, MITF, NAA15, RHOQ, FOXO1, TBP, PAX3, RORA, HOXD10, TGFB2, GATA2, WNT1, BRPF1, S1PR1, PAX9, MDFIC, GATA6, FOXF1, SERTAD3, SERTAD2, EGR1, CIITA, TBL1XR1, IRS2, SATB2, AR, EGR2, SOX11, STRN3, PTF1A, SIX4, ARID1B, PPARGC1B, GTF2H1, NCOA1, MTF1, NCOA3, CAND1, MAPRE3, CLOCK, ACVR1, ING2, SOX5, NFYC, SOX4, NFYB, NFYA, TCF21, HAND1, HAND2, BCL11B, POU2F1, NFAT5, POU3F2, MAML3, DYRK2, T…	912	654	13528	2.06397	1.19279e-07	1.19279e-08	6.99993e-08
GOTERM_BP_FAT	GO:0031328~positive regulation of cellular biosynthetic process	93	0.755177	8.88196e-11	E2F3, HNF1B, THRB, MITF, NAA15, RHOQ, FOXO1, TBP, PAX3, RORA, HOXD10, GATA2, WNT1, BRPF1, S1PR1, PAX9, MDFIC, GATA6, FOXF1, SERTAD3, DDAH1, SERTAD2, EGR1, CIITA, TBL1XR1, IRS2, SATB2, AR, EGR2, SOX11, STRN3, PTF1A, SIX4, ARID1B, PPARGC1B, GTF2H1, NCOA1, MTF1, NCOA3, CAND1, MAPRE3, CLOCK, ACVR1, ING2, SOX5, NFYC, SOX4, NFYB, ABCA1, NFYA, TCF21, HAND1, HAND2, BCL11B, POU2F1, NFAT5, POU3F2, MAML3, D…	912	685	13528	2.01387	2.73298e-07	2.48453e-08	1.60386e-07
GOTERM_BP_FAT	GO:0006357~regulation of transcription from RNA polymerase II promoter	96	0.779537	1.89385e-10	HNF1B, FOSL2, THRB, FOXK2, MITF, RHOQ, FOXO1, PAX3, RORA, NR2E1, HOXD10, GATA2, HOXC8, S1PR1, PAX9, TRAK2, GATA6, TRAK1, SIK1, TWIST1, EGR1, CIITA, TBL1XR1, SATB1, SATB2, AR, EGR2, SOX11, STRN3, MECP2, SIX4, PPARGC1B, JMY, GTF2H1, NCOA1, MTF1, PIAS4, TGIF1, CAND1, ST18, MDM4, CUX1, CLOCK, MTDH, SOX5, NFYC, NFYA, MED12L, HAND1, HAND2, BCL11B, TEF, POU2F1, NFAT5, POU3F2, MAML3, TCF4, PLAGL2, SIM2, …	912	727	13528	1.95873	5.82737e-07	4.85615e-08	3.41983e-07
GOTERM_BP_FAT	GO:0051252~regulation of RNA metabolic process	188	1.52659	4.37569e-10	THRB, NAA15, SYNCRIP, FOXO1, TBP, RORA, REST, MAF1, NR2E1, HOXD10, WNT1, GATA2, HOXC8, RNF141, S1PR1, TRAK2, MDFIC, GATA6, FOXF1, TRAK1, CREB3L2, TWIST1, CIITA, SATB1, SATB2, STRN3, TAF4B, EMX2, EOMES, MECP2, FOXN2, ARID1B, SIX4, PPARGC1B, HNRNPU, FOXN3, PIAS4, MTF1, FOXG1, MNT, TGIF1, TGIF2, ST18, SOX5, SOX4, MYBL1, LIN28A, NR2C2, ATF2, MED12L, TCF21, ELK4, TFDP2, TEF, PABPC1, MAML3, NKX2-4, TCF…	912	1813	13528	1.53815	1.3464e-06	1.03569e-07	7.90142e-07
GOTERM_MF_FAT	GO:0003700~transcription factor activity	119	0.966301	1.00057e-09	THRB, FOXO1, TBP, RORA, NR2E1, HOXD10, GATA2, HOXC8, GATA6, FOXF1, CREB3L2, SATB1, SATB2, TAF4B, STRN3, EMX2, EOMES, FOXN2, SIX4, FOXN3, MTF1, MLLT10, FOXG1, MNT, TGIF1, TGIF2, ST18, SOX5, SOX4, NR2C2, ATF2, TCF21, ELK4, TEF, TFDP2, NKX2-4, TCF4, PLAGL2, NKX2-3, KLF5, MAFG, KLF6, MAFF, EPAS1, KLF12, TAF5, MAFB, SMAD7, SMAD6, SMAD5, ESRRG, ARID3A, TEAD1, SMAD2, NR4A3, EN2, FOXP1, USF2, TULP4, NOTC…	904	975	12983	1.75287	9.11522e-07	4.55761e-07	1.56209e-06
GOTERM_BP_FAT	GO:0045944~positive regulation of transcription from RNA polymerase II promoter	59	0.479091	1.24513e-09	HNF1B, THRB, MITF, FOXO1, RHOQ, RORA, PAX3, HOXD10, GATA2, S1PR1, PAX9, GATA6, CIITA, EGR1, TBL1XR1, SATB2, AR, EGR2, STRN3, SOX11, SIX4, PPARGC1B, GTF2H1, NCOA1, MTF1, CAND1, CLOCK, SOX5, NFYA, HAND1, HAND2, BCL11B, POU2F1, NFAT5, POU3F2, MAML3, NKX2-3, PLAGL2, MAF, TAF1, KLF6, IKZF2, CEBPB, EPAS1, KLF12, MAFB, SMAD5, IGF1, TEAD1, SMAD2, NR4A3, USF2, ATXN1, NOTCH1, RNF4, ATXN7, NEUROD1, KLF4, NF…	912	371	13528	2.35894	3.83126e-06	2.73662e-07	2.2484e-06
GOTERM_BP_FAT	GO:0006355~regulation of transcription, DNA-dependent	182	1.47787	2.11782e-09	THRB, NAA15, FOXO1, TBP, RORA, REST, MAF1, NR2E1, HOXD10, WNT1, GATA2, HOXC8, RNF141, S1PR1, TRAK2, MDFIC, GATA6, FOXF1, TRAK1, CREB3L2, TWIST1, CIITA, SATB1, SATB2, STRN3, TAF4B, EMX2, EOMES, MECP2, FOXN2, ARID1B, SIX4, PPARGC1B, FOXN3, PIAS4, MTF1, FOXG1, MNT, TGIF1, TGIF2, ST18, SOX5, SOX4, MYBL1, LIN28A, NR2C2, ATF2, MED12L, TCF21, ELK4, TFDP2, TEF, MAML3, NKX2-4, TCF4, NKX2-3, PLAGL2, KLF5, …	912	1773	13528	1.52265	6.5165e-06	4.34435e-07	3.82426e-06
GOTERM_BP_FAT	GO:0006350~transcription	206	1.67276	6.08127e-09	NAA15, BBX, REST, RORA, MXI1, HOXD10, EPC2, BRPF1, FOXF1, PHTF2, CREB3L2, TWIST1, RCOR3, RCOR1, TAF4B, EOMES, MECP2, PPARGC1B, FRY, MTF1, PIAS4, FOXG1, MNT, TGIF1, CDCA7L, TGIF2, ST18, GPBP1L1, MYBL1, TCF21, CASZ1, MAML3, TCF4, NAT14, PLAGL2, NKX2-3, KLF5, KLF6, ZBTB46, IKZF2, KLF12, SMAD7, SMAD6, SMAD5, ESRRG, SMAD2, USF2, ZFHX4, NOTCH1, RNF4, KLF2, RBPJ, ZFHX3, KLF4, HNF1B, BACH2, ZBTB34, ELF5,…	912	2101	13528	1.45439	1.87119e-05	1.1695e-06	1.09813e-05
GOTERM_CC_FAT	GO:0043005~neuron projection	50	0.406009	7.45566e-09	MYO5A, DCC, SYT1, CDK5R1, ADCY2, NRP1, SLC6A1, GABRB3, CADM1, STRN, CPEB1, MYCBP2, TGFB2, ALCAM, SLC1A2, KCNQ4, ROBO1, NEFH, ROBO2, SEMA3A, NEFL, NEFM, NSF, KCND3, AR, STX3, KCND2, KIF5B, STRN3, MAP1B, OTX2, SLC12A5, ITGA1, ESR1, MYLK2, GRIA3, ATP7A, PPP1R9B, PPP1R9A, TSC1, PSEN1, ITGA8, TMOD2, GRIP2, CNTN4, ERC2, ATXN1L, MAP3K12, GAP43, KALRN	760	342	12782	2.45883	3.57125e-06	3.57125e-06	1.06717e-05
GOTERM_MF_FAT	GO:0016563~transcription activator activity	62	0.503451	1.09068e-08	HNF1B, E2F3, MITF, FOXO1, PAX3, BRPF1, GTF2A1, GATA6, FOXF1, SERTAD3, SERTAD2, CIITA, EGR1, TBL1XR1, AR, PTF1A, EOMES, ARID1B, PPARGC1B, JMY, NCOA1, DCAF6, MTF1, NCOA3, MNT, CAND1, DCC, ING2, NFYC, MYBL1, NFYA, NR2C2, ATF2, HAND1, HAND2, POU2F1, MAML3, NAT14, NKX2-3, TAF1, KLF6, IKZF2, CEBPB, KAT2B, EPAS1, SMAD5, ESRRG, TEAD1, SMAD2, NR4A3, AFF1, USF2, ATXN7L3, CDKN1C, MEF2D, NOTCH1, RNF4, DYRK1B…	904	410	12983	2.17177	9.93602e-06	3.31202e-06	1.70276e-05
GOTERM_BP_FAT	GO:0006793~phosphorus metabolic process	111	0.90134	3.06593e-08	STYX, DSTYK, RPS6KB1, AURKA, DMPK, TGFB2, S1PR2, CTTNBP2, MAP3K4, MDFIC, AAK1, MAP3K9, PIK3CA, STK39, PTPRK, TWF1, PTPRM, ROCK1, PIK3CB, PIM1, MYLK2, PPP1CB, STK4, PTPRO, MARK1, MAPK8, KALRN, FGFR2, CDK5R1, ERBB3, BMPR2, DUSP10, ATP6V1B2, UHMK1, TEK, LMTK2, DYRK2, STK38L, TAF1, SMAD7, MET, MAP2K4, PTPN14, ITGA1, TRIO, SMAD2, OXSR1, GUCY2C, PTPN12, EPHA3, EPHA4, EPHA8, DYRK1B, DYRK1A, CDC42BPA, GR…	912	973	13528	1.69219	9.43344e-05	5.54933e-06	5.53633e-05
GOTERM_BP_FAT	GO:0006796~phosphate metabolic process	111	0.90134	3.06593e-08	STYX, DSTYK, RPS6KB1, AURKA, DMPK, TGFB2, S1PR2, CTTNBP2, MAP3K4, MDFIC, AAK1, MAP3K9, PIK3CA, STK39, PTPRK, TWF1, PTPRM, ROCK1, PIK3CB, PIM1, MYLK2, PPP1CB, STK4, PTPRO, MARK1, MAPK8, KALRN, FGFR2, CDK5R1, ERBB3, BMPR2, DUSP10, ATP6V1B2, UHMK1, TEK, LMTK2, DYRK2, STK38L, TAF1, SMAD7, MET, MAP2K4, PTPN14, ITGA1, TRIO, SMAD2, OXSR1, GUCY2C, PTPN12, EPHA3, EPHA4, EPHA8, DYRK1B, DYRK1A, CDC42BPA, GR…	912	973	13528	1.69219	9.43344e-05	5.54933e-06	5.53633e-05
GOTERM_BP_FAT	GO:0006468~protein amino acid phosphorylation	83	0.673975	6.03108e-08	CDK19, DSTYK, RPS6KB1, AURKA, LATS1, LATS2, TGFB2, DMPK, S1PR2, CTTNBP2, ADCK1, MAP3K4, MDFIC, MAP3K9, AAK1, PIK3CA, TGFA, STK39, CDK16, SIK1, CDK14, SRPK2, TWF1, SGK1, ADAM10, SGK3, ROCK1, PIK3CB, PIM1, CDK8, MYLK2, CDK6, PRKCE, STK4, MARK1, MAST4, HIPK1, PSEN1, HIPK3, MAPK8, NRK, MAP3K12, ACVR1, KALRN, FGFR2, PRKCZ, CDK5R1, ERBB3, BMPR2, KIT, UHMK1, SNRK, MORC3, TEK, LMTK2, DCLK2, PRKAA1, DYRK2…	912	667	13528	1.84583	0.000185559	1.03098e-05	0.000108907
GOTERM_BP_FAT	GO:0007167~enzyme linked receptor protein signaling pathway	52	0.422249	6.12397e-08	NOG, NRP1, IL6ST, FGF9, FOXO1, RHOQ, PTEN, TGFB2, NRG1, PTPRK, IRS2, STAP1, SOCS5, DOK5, COL1A2, ADAM17, ACVR1, FGFR2, ERBB3, BMPR2, FKBP1A, KIT, PHIP, UBE2D3, SOS1, TEK, PIK3R3, UBE2D1, PIK3R1, TXNIP, PTPRD, SMAD7, NLK, SMAD6, MET, SMAD5, AXL, TRIO, SKI, SMAD2, GUCY2C, APPL1, EPHA3, EPS15, RPS6KA5, EPHA4, EPS8, EPHA8, ARF4, SMURF1, TOB1, PLEKHA1	912	342	13528	2.25536	0.000188417	9.91756e-06	0.000110584
GOTERM_MF_FAT	GO:0004674~protein serine/threonine kinase activity	62	0.503451	6.48088e-08	CDK19, LTBP1, PRKAG2, DSTYK, RPS6KB1, AURKA, LATS1, LATS2, TGFB2, DMPK, ADCK1, MAP3K4, MAP3K9, AAK1, STK39, CDK16, SIK1, CDK14, SRPK2, SGK1, SGK3, ROCK1, PIM1, CDK8, MYLK2, CDK6, PRKCE, STK4, MARK1, GTF2H1, MAST4, HIPK1, HIPK3, NRK, MAPK8, MAP3K12, KALRN, ACVR1, PRKCZ, CDK5R1, BMPR2, FKBP1A, UHMK1, SNRK, LMTK2, DCLK2, PRKAA1, DYRK2, STK38L, CAMK2A, TAF1, NLK, MAP2K4, TRIO, OXSR1, RPS6KA5, RPS6KA4…	904	430	12983	2.07076	5.90391e-05	1.47601e-05	0.000101179
GOTERM_MF_FAT	GO:0043565~sequence-specific DNA binding	79	0.641494	7.40008e-08	HNF1B, FOSL2, BACH2, THRB, ELF5, FOXK2, MITF, FOXO1, ZEB2, PAX3, RORA, NR2E1, HOXD10, GATA2, HOXC8, GATA6, FOXF1, CREB3L2, EGR1, CIITA, TBL1XR1, SATB1, SATB2, AR, EMX2, OTX2, PTF1A, ESR1, FOXN2, SIX4, HMGA2, FOXN3, FOXG1, TGIF1, TGIF2, CUX1, NFYC, NFIX, NFYB, NR2C2, ATF2, TCF21, HAND1, HAND2, ELK4, TEF, POU2F1, GATAD2B, POU3F2, TLX3, NKX2-4, NKX2-3, MAF, MAFG, MAFF, TAF1, CEBPB, EPAS1, TBX3, TBX2…	904	607	12983	1.86915	6.74124e-05	1.34828e-05	0.00011553
GOTERM_CC_FAT	GO:0005667~transcription factor complex	35	0.284206	8.0263e-08	E2F3, HNF1B, ING2, E2F7, NAA15, NFYC, TBP, NFYB, NFYA, GTF2A1, GATA6, HAND2, FOXF1, TFDP2, POU2F1, POU3F2, TCF4, TAF1, SATB2, EPAS1, RBL2, TBX2, TAF5, SMAD7, MAFB, TAF4B, SMAD6, SMAD5, PTF1A, TEAD1, SMAD2, GTF2H1, ZFHX3, CLOCK, KLF4	760	210	12782	2.80307	3.84452e-05	1.92228e-05	0.000114885
GOTERM_MF_FAT	GO:0004672~protein kinase activity	78	0.633374	1.43543e-07	CDK19, KCNH1, NRP1, LTBP1, PRKAG2, DSTYK, RPS6KB1, AURKA, LATS1, LATS2, TGFB2, DMPK, CTTNBP2, ADCK1, MAP3K4, MAP3K9, AAK1, TGFA, STK39, CDK16, SIK1, CDK14, SRPK2, TWF1, SGK1, SGK3, ROCK1, PIM1, CDK8, MYLK2, CDK6, PRKCE, STK4, MARK1, GTF2H1, MAST4, HIPK1, HIPK3, MAPK8, NRK, MAP3K12, ACVR1, KALRN, FGFR2, PRKCZ, CDK5R1, ERBB3, BMPR2, FKBP1A, KIT, UHMK1, SNRK, TEK, LMTK2, DCLK2, PRKAA1, DYRK2, CAMK2A…	904	606	12983	1.84854	0.000130759	2.17944e-05	0.000224098
GOTERM_BP_FAT	GO:0010629~negative regulation of gene expression	66	0.535932	2.7264e-07	THRB, DEDD, DICER1, ZEB2, REST, PAX3, MAF1, NR2E1, HOXC8, DGCR8, PBXIP1, WWP2, ATP8B1, NRG1, SIK1, KDM5B, TWIST1, CIITA, EGR1, TBL1XR1, PTPRK, SATB1, SATB2, STRN3, MECP2, FOXN3, PIAS4, TRIM33, TGIF1, ST18, MDM4, CUX1, BTAF1, MTDH, HAT1, LIN28A, TCF21, TNRC6C, HAND1, POU2F1, TNRC6B, TCF4, TNRC6A, SIM2, ZBTB7A, TBX3, KLF12, TBX2, JARID2, SMAD7, YWHAB, SKI, SMAD2, SIRT7, SNAI2, SIRT1, FOXP1, ATXN1, …	912	504	13528	1.94246	0.000838562	4.19448e-05	0.00049232
KEGG_PATHWAY	hsa05200:Pathways in cancer	45	0.365408	2.84273e-06	FGFR2, DCC, E2F3, FGF9, MITF, FOXO1, FGF13, KIT, PTEN, TGFB2, CCNE2, WNT1, SOS1, ITGAV, SLC2A1, SOS2, PIK3CA, TGFA, PIK3R3, PIK3R1, TRAF3, WNT10B, AR, PLD1, COL4A1, EPAS1, RALBP1, PIK3CB, MET, RUNX1T1, IGF1, CDK6, SMAD2, APPL1, STK4, NRAS, CCDC6, LAMA4, CBLB, FZD10, HSP90B1, CDKN1B, PIAS4, ITGA6, MAPK8	336	328	5085	2.0763	0.00039222	0.000130757	0.00334562
GOTERM_BP_FAT	GO:0042127~regulation of cell proliferation	90	0.730816	7.07783e-07	NOG, E2F3, FOSL2, NRP1, IL6ST, FGF9, E2F7, MITF, STRN, FOXO1, RPS6KB1, PAX3, IL15, MXI1, NR2E1, PTEN, SSR1, TGFB2, S1PR2, CUL3, CTTNBP2, BDNF, CUL5, ARHGAP5, S1PR1, CDKN2D, SERPINE1, TGFA, ASPH, NRG1, PTPRK, IRS2, PTPRM, ADAM10, CCKBR, CDK6, PPP1CB, VASH2, BTG2, HIPK1, ADM, FOXG1, MNT, TGIF1, ADAM17, MDM4, FGFR2, PRKCZ, TBC1D8, ERBB3, CSF1, BMPR2, SOX4, KIT, AGGF1, MORC3, BCL11B, TEK, POU3F2, NKX…	912	787	13528	1.69632	0.00217548	0.000103702	0.00127808
KEGG_PATHWAY	hsa04810:Regulation of actin cytoskeleton	35	0.284206	1.05839e-06	FGFR2, FGF9, MRAS, ITGA11, PIP5K1C, IQGAP2, FGF13, ITGB8, ARPC2, ITGAV, SOS1, SOS2, PIKFYVE, PPP1R12A, PIK3CA, PIK3R3, PIK3R1, ROCK1, PIK3CB, ITGA1, MYLK2, MYH9, ARHGEF12, PPP1CB, ITGA9, NRAS, CHRM5, ITGA6, ITGA5, CFL2, ITGA8, TMSB4X, WASL, PIP4K2C, SLC9A1	336	215	5085	2.46366	0.000146047	7.3026e-05	0.00124563
GOTERM_BP_FAT	GO:0030182~neuron differentiation	58	0.47097	1.12085e-06	NRP1, PIP5K1C, STRN, RORA, PAX3, PTEN, NR2E1, HOXD10, TGFB2, GATA2, WNT1, HOXC8, BDNF, S1PR1, DYNLL2, ROBO1, ROBO2, UNC5C, SEMA3A, PTPRM, EGR2, STX3, PTF1A, OTX2, EMX2, STXBP1, BTG2, ADM, GNAQ, PSEN1, FOXG1, CNTN4, CUX1, SLITRK5, GAP43, KALRN, DCC, CDK5R1, ERBB3, SOX5, DSCAML1, MYCBP2, ALCAM, BCL11B, POU3F2, TLX3, DCX, NEFL, CEBPB, MAP1B, ITGA1, EN2, ATP7A, CDKN1C, PPP1R9B, EPHA4, NOTCH1, FEZ2	912	438	13528	1.96423	0.00344293	0.000156754	0.00202397
GOTERM_BP_FAT	GO:0035295~tube development	36	0.292326	1.62327e-06	NOG, NRP1, FGF9, DICER1, BMPR2, ZEB2, PAX3, CTTNBP2, TCF21, RGMA, BDNF, HAND1, GATA6, HAND2, FOXF1, ROBO2, TWIST1, SIM2, LIPA, EPAS1, TBX3, IGF1, SMAD2, NR4A3, FOXP1, BCL2L11, ATP7A, MAN2A1, NOTCH1, TSC1, PSEN1, GDF11, TGIF1, CUX1, NFIB, ACVR1	912	220	13528	2.42727	0.00498236	0.000217142	0.00293119
GOTERM_BP_FAT	GO:0016192~vesicle-mediated transport	70	0.568413	1.82331e-06	CLTA, NPEPL1, SEC31B, GLRA1, AP4E1, AP1G1, VPS54, ATL3, SYNJ1, CHMP7, SORL1, ITSN2, STXBP5L, GATA2, PICALM, TRAPPC6B, VPS4B, NECAP1, SAR1B, GOLGA4, GOLGA3, STX6, STX3, GOLT1B, LRP1B, STXBP1, MYLK2, COLEC12, ERGIC2, ELMO1, NPC1, GAPVD1, TRIM36, PSEN1, STXBP5, LYST, RAB14, CUX1, STEAP2, SPAST, EPN2, KALRN, CPLX1, SNAP91, SNX3, CYTH3, ABCA1, ARFGEF2, LMAN1, ARFGEF1, PEX5L, MIA3, STX17, ITGAV, PIKFYV…	912	576	13528	1.80266	0.00559463	0.000233737	0.00329241
GOTERM_BP_FAT	GO:0016481~negative regulation of transcription	59	0.479091	2.33629e-06	THRB, DEDD, ZEB2, REST, PAX3, MAF1, NR2E1, HOXC8, PBXIP1, ATP8B1, NRG1, SIK1, KDM5B, TWIST1, CIITA, EGR1, SATB1, PTPRK, TBL1XR1, SATB2, STRN3, MECP2, FOXN3, PIAS4, TRIM33, TGIF1, MDM4, ST18, CUX1, BTAF1, MTDH, HAT1, TCF21, HAND1, POU2F1, TCF4, SIM2, ZBTB7A, TBX3, KLF12, TBX2, JARID2, SMAD7, YWHAB, SKI, SMAD2, SIRT7, SNAI2, SIRT1, FOXP1, ATXN1, CDKN1C, CDKN1B, DNMT1, HIVEP1, RFX3, RBPJ, ZFHX3, KLF4	912	459	13528	1.90668	0.007163	0.00028751	0.00421868
GOTERM_CC_FAT	GO:0045202~synapse	45	0.365408	2.67743e-06	SYT1, CDK5R1, RAB3C, SNAP91, CADM1, GABRB3, GLRA1, ERBB3, STRN, RPS6KB1, CPEB1, RIMS2, ZNRF1, SLC32A1, SLC1A2, SOS1, GRID2, CAMK2A, NEFM, DLG2, ADAM10, KCND2, MAP1B, RIMBP2, TANC1, BSN, MYLK2, GRIA3, MYH9, HOMER1, ITPR1, PPP1R9B, CBLN4, PPP1R9A, CHRM5, SLC17A6, EPS8, PSEN1, GRIA1, STXBP5, ITGA8, NPTN, GRIP2, ERC2, GAP43	760	355	12782	2.13191	0.00128167	0.000427406	0.00383228
KEGG_PATHWAY	hsa04510:Focal adhesion	34	0.276086	6.41222e-07	IBSP, ITGA11, PIP5K1C, COL2A1, PTEN, ARHGAP5, COL6A6, ITGB8, ITGAV, SOS1, SOS2, COL6A3, PPP1R12A, PIK3CA, PIK3R3, PIK3R1, COL4A1, ROCK1, PIK3CB, MET, ITGA1, MYLK2, IGF1, PPP1CB, COL5A1, ITGA9, LAMA4, ITGA6, ITGA5, ITGA8, COL1A2, RAP1A, MAPK8, RAP1B	336	201	5085	2.55997	8.84848e-05	8.84848e-05	0.000754666
GOTERM_BP_FAT	GO:0045596~negative regulation of cell differentiation	35	0.284206	2.91045e-06	RTN4, NOG, NRP1, LMO2, DICER1, EZH2, REST, KIT, ABCA1, LIN28A, NR2E1, BDNF, ITGAV, MBNL3, SEMA3A, TLX3, RC3H1, TWIST1, TBX3, SMAD7, MAFB, IGF1, CDK6, SKI, SOCS5, SIRT1, NOTCH1, PSEN1, FOXG1, GDF11, CNTN4, ZFHX3, TOB2, KLF4, TOB1	912	216	13528	2.40355	0.0089155	0.000344382	0.00525544
GOTERM_BP_FAT	GO:0007242~intracellular signaling cascade	126	1.02314	3.80668e-06	ADCY3, ADCY2, IL6ST, PLEKHM1, IQGAP2, RPS6KB1, AURKA, FGF13, RGL1, S1PR2, PRKAR2B, MAP3K4, S1PR1, MDFIC, MAP3K9, RAB23, PIK3CA, DDAH1, PAG1, PLD1, ROCK1, PIK3CB, SOCS6, COLEC12, SOCS5, STK4, PPARGC1B, MARK1, FOXN3, COL1A2, RAB14, MAPK8, RAB12, ARL8B, ASB7, KALRN, ERBB3, MRAS, DUSP10, ABCA1, ARFGEF2, RASAL1, CNR1, DYRK2, STK38L, RAB8B, SMAD7, MET, MAP2K4, ITGA1, SMAD2, OXSR1, HOMER1, GUCY2C, PDZD8…	912	1256	13528	1.48806	0.0116448	0.000433727	0.00687371
GOTERM_BP_FAT	GO:0010648~negative regulation of cell communication	38	0.308567	3.95175e-06	PRKCZ, NOG, SLC6A1, GLRA1, IL6ST, FGF9, ERBB3, EZH2, CXXC4, PTEN, KCNQ4, SLC24A2, SOSTDC1, SMAD7, STRN3, NLK, SMAD6, SCAI, STXBP1, SOCS6, SKI, RGS17, SOCS5, SIRT1, ATXN1, DKK2, DKK3, CBLB, NPC1, TSC1, TRIM33, AIDA, ATXN7, TGIF1, SMURF1, SNX13, ACVR1, TOB1	912	248	13528	2.27285	0.0120859	0.000434176	0.00713566
GOTERM_BP_FAT	GO:0016310~phosphorylation	88	0.714576	4.72895e-06	CDK19, DSTYK, RPS6KB1, AURKA, LATS1, LATS2, DMPK, TGFB2, S1PR2, CTTNBP2, ADCK1, MAP3K4, MDFIC, MAP3K9, AAK1, PIK3CA, TGFA, STK39, CDK16, SIK1, CDK14, SRPK2, TWF1, SGK1, ADAM10, SGK3, ROCK1, PIK3C2A, PIK3CB, PIM1, CDK8, PI4KA, MYLK2, CDK6, PRKCE, STK4, MARK1, MAST4, HIPK1, PSEN1, HIPK3, MAPK8, NRK, MAP3K12, UGP2, ACVR1, KALRN, FGFR2, PRKCZ, CDK5R1, ERBB3, BMPR2, ATP6V1B2, KIT, UHMK1, SNRK, MORC3, …	912	800	13528	1.63167	0.0144457	0.000501633	0.00853899
GOTERM_BP_FAT	GO:0001944~vasculature development	38	0.308567	5.2553e-06	RTN4, NRP1, LMO2, FGF9, DICER1, NAA15, FOXO1, PTEN, TGFB2, TCF21, CHD7, S1PR1, AGGF1, HAND1, ROBO1, HAND2, FOXF1, ITGAV, TGFA, PLCD1, C1GALT1, KLF5, SPHK2, EPAS1, TBX3, SMAD7, EFNB2, MYH9, COL5A1, PNPLA6, ATP7A, LAMA4, NOTCH1, MEOX2, PSEN1, COL1A2, RBPJ, ACVR1	912	251	13528	2.24568	0.0160405	0.000538874	0.00948935
GOTERM_MF_FAT	GO:0016564~transcription repressor activity	45	0.365408	7.42269e-06	THRB, E2F7, EZH2, PAX3, REST, MXI1, NR2E1, HOXC8, HAND1, PBXIP1, POU2F1, LIMD1, TCF4, SIK1, KDM5B, SIM2, CIITA, ZBTB7A, TBL1XR1, KLF12, TBX3, TBX2, JARID2, STRN3, YWHAB, MECP2, SCAI, RUNX1T1, SKI, MXD1, SIRT1, FOXP1, FOXN3, ATXN1, CDKN1C, PIAS4, MNT, TGIF1, HIVEP1, RFX3, ST18, CUX1, ZFHX3, KLF4, TOB1	904	316	12983	2.04518	0.00673928	0.000965547	0.0115876
GOTERM_CC_FAT	GO:0014069~postsynaptic density	16	0.129923	1.41158e-05	ADAM10, KCND2, MAP1B, TANC1, STRN, MYLK2, GRIA3, CPEB1, HOMER1, ITPR1, EPS8, GRIA1, SOS1, ITGA8, GRID2, DLG2	760	71	12782	3.79007	0.00673869	0.00168895	0.0202027
GOTERM_BP_FAT	GO:0045892~negative regulation of transcription, DNA-dependent	47	0.381648	1.47538e-05	MTDH, HAT1, PAX3, REST, MAF1, NR2E1, TCF21, HOXC8, HAND1, POU2F1, TCF4, SIK1, KDM5B, TWIST1, SIM2, CIITA, EGR1, ZBTB7A, SATB1, TBL1XR1, SATB2, KLF12, TBX3, TBX2, JARID2, SMAD7, STRN3, MECP2, SKI, SMAD2, SIRT7, SNAI2, SIRT1, FOXP1, FOXN3, CDKN1C, CDKN1B, PIAS4, TGIF1, DNMT1, HIVEP1, MDM4, ST18, RBPJ, CUX1, ZFHX3, KLF4	912	356	13528	1.95833	0.0443826	0.00146337	0.0266383
GOTERM_BP_FAT	GO:0048812~neuron projection morphogenesis	33	0.267966	1.51707e-05	DCC, CDK5R1, NRP1, ERBB3, DSCAML1, PIP5K1C, NR2E1, MYCBP2, ALCAM, BDNF, ROBO1, BCL11B, ROBO2, UNC5C, SEMA3A, DCX, NEFL, EGR2, PTPRM, MAP1B, OTX2, ITGA1, STXBP1, ATP7A, EPHA4, NOTCH1, ADM, FOXG1, CNTN4, SLITRK5, FEZ2, GAP43, KALRN	912	213	13528	2.29812	0.045608	0.00145771	0.0273911
GOTERM_CC_FAT	GO:0042995~cell projection	70	0.568413	1.70108e-05	RTN4, SYT1, NRP1, ADCY2, SLC6A1, CADM1, GABRB3, STRN, CPEB1, CD2AP, TGFB2, CTTNBP2, KCNQ4, SLC1A2, ROBO1, PIK3CA, ROBO2, SEMA3A, NSF, PLD1, AR, KCND3, SH3PXD2A, STX3, KCND2, PTPRM, KIF5B, MPP1, STRN3, OTX2, ESR1, MYLK2, CDK6, MYH9, MTMR14, PSEN1, GRIP2, ADAM17, CNTN4, ERC2, WASL, ATXN1L, GAP43, MAP3K12, KALRN, MYO5A, DCC, CDK5R1, AGFG1, CYTH3, MYCBP2, ALCAM, ARPC2, NEFH, NEFL, NEFM, MAP1B, SLC12A…	760	697	12782	1.68908	0.00811512	0.00162832	0.0243456
GOTERM_BP_FAT	GO:0060284~regulation of cell development	32	0.259846	1.79925e-05	RTN4, NOG, CDK5R1, NRP1, SOX5, KIT, REST, NR2E1, TGFB2, BDNF, ROBO1, ROBO2, POU3F2, MBNL3, SEMA3A, TLX3, NEFL, NEFM, TBX3, SMAD7, MAP1B, SMAD2, NOTCH1, PSEN1, FOXG1, NPTN, TGIF1, NEUROD1, CNTN4, TGIF2, ZFHX3, KALRN	912	205	13528	2.31545	0.0538589	0.00167628	0.0324852
GOTERM_BP_FAT	GO:0001568~blood vessel development	36	0.292326	1.87484e-05	RTN4, NRP1, LMO2, FGF9, DICER1, NAA15, FOXO1, PTEN, TGFB2, CHD7, S1PR1, AGGF1, HAND1, ROBO1, HAND2, FOXF1, ITGAV, TGFA, PLCD1, C1GALT1, KLF5, SPHK2, EPAS1, TBX3, SMAD7, MYH9, COL5A1, PNPLA6, ATP7A, LAMA4, NOTCH1, MEOX2, PSEN1, COL1A2, RBPJ, ACVR1	912	245	13528	2.17959	0.056057	0.00169531	0.0338497
GOTERM_BP_FAT	GO:0031175~neuron projection development	37	0.300447	2.02922e-05	DCC, CDK5R1, NRP1, ERBB3, DSCAML1, PIP5K1C, STRN, PTEN, NR2E1, MYCBP2, ALCAM, BDNF, ROBO1, BCL11B, ROBO2, UNC5C, SEMA3A, DCX, NEFL, PTPRM, EGR2, STX3, MAP1B, OTX2, ITGA1, STXBP1, ATP7A, PPP1R9B, EPHA4, NOTCH1, ADM, FOXG1, CNTN4, SLITRK5, FEZ2, GAP43, KALRN	912	256	13528	2.14388	0.0605302	0.0017824	0.0366363
GOTERM_CC_FAT	GO:0031981~nuclear lumen	124	1.0069	2.06176e-05	NAA15, SNRPD1, SYNCRIP, FOXO1, TBP, CD2AP, GATA2, BRPF1, MDFIC, GATA6, FOXF1, GIT2, SATB2, RBL2, RCOR3, TAF4B, STRN3, FMR1, ARID1B, GRHL1, PPP1CB, PPARGC1B, KDM2B, PIAS4, RCC2, MAPK8, MYO18A, ME1, MYBL1, LIN28A, NR2C2, MED12L, DDX3X, STX17, TFDP2, MAML3, MBNL3, TCF4, UBE2D1, NOVA1, AGBL2, TAF1, EPAS1, SMAD7, MAFB, TAF5, SMAD6, SMAD5, TEAD1, SKI, SMAD2, FOXP1, FXR1, CDKN1C, DNAJB9, DYRK1A, RBPJ, Z…	760	1450	12782	1.43826	0.00982731	0.00164463	0.0295069
GOTERM_CC_FAT	GO:0030424~axon	25	0.203004	2.17741e-05	DCC, CDK5R1, NRP1, CADM1, GABRB3, SLC6A1, TGFB2, MYCBP2, ALCAM, SLC1A2, ROBO1, NEFH, ROBO2, SEMA3A, NEFL, NEFM, AR, MAP1B, ESR1, MYLK2, GRIA3, PSEN1, CNTN4, GAP43, MAP3K12	760	159	12782	2.64441	0.0103757	0.00148888	0.0311618
GOTERM_BP_FAT	GO:0051253~negative regulation of RNA metabolic process	47	0.381648	2.25419e-05	MTDH, HAT1, PAX3, REST, MAF1, NR2E1, TCF21, HOXC8, HAND1, POU2F1, TCF4, SIK1, KDM5B, TWIST1, SIM2, CIITA, EGR1, ZBTB7A, SATB1, TBL1XR1, SATB2, KLF12, TBX3, TBX2, JARID2, SMAD7, STRN3, MECP2, SKI, SMAD2, SIRT7, SNAI2, SIRT1, FOXP1, FOXN3, CDKN1C, CDKN1B, PIAS4, TGIF1, DNMT1, HIVEP1, MDM4, ST18, RBPJ, CUX1, ZFHX3, KLF4	912	362	13528	1.92587	0.0670113	0.00192487	0.0406973
GOTERM_MF_FAT	GO:0008134~transcription factor binding	62	0.503451	2.41272e-05	THRB, TBP, MXI1, TMF1, GATA2, GTF2A1, PBXIP1, GATA6, MDFIC, NRG1, SERTAD2, CIITA, TBL1XR1, TAF4B, PIM1, MECP2, SCAI, ARID1B, MXD1, STK4, PPARGC1B, JMY, NCOA1, DCAF6, MTF1, NCOA3, PIAS4, MNT, TGIF1, DCC, MTDH, NFYC, NR2C2, ATF2, HAND1, ELK4, HAND2, TFDP2, MAML3, TCF4, TRIP12, TAF1, KAT2B, EPAS1, KLF12, MAFB, NLK, CEBPG, YWHAB, SKI, SMAD2, SIRT1, ATXN7L3, USF2, RNF4, DYRK1B, NEUROD1, DNMT1, NFIA, T…	904	513	12983	1.73573	0.0217403	0.00274375	0.0376606
GOTERM_BP_FAT	GO:0045664~regulation of neuron differentiation	24	0.194884	2.50926e-05	RTN4, NOG, CDK5R1, NRP1, MAP1B, SOX5, REST, NR2E1, NOTCH1, BDNF, PSEN1, ROBO1, FOXG1, TGIF1, NEUROD1, ROBO2, POU3F2, CNTN4, TGIF2, SEMA3A, TLX3, NEFL, NEFM, KALRN	912	133	13528	2.67669	0.0743053	0.0020846	0.0453013
GOTERM_MF_FAT	GO:0003677~DNA binding	210	1.70524	2.68206e-05	BBX, REST, RORA, MXI1, HOXD10, BRPF1, FOXF1, PHTF2, CREB3L2, H2AFY, BAHCC1, TWIST1, POLK, RCOR3, RCOR1, TAF4B, STRN3, EMX2, EOMES, MECP2, MTF1, PIAS4, MLLT10, FOXG1, MNT, TGIF1, TGIF2, ST18, MYO18A, GPBP1L1, MYBL1, TCF21, CASZ1, NKX2-4, TCF4, NAT14, PLAGL2, NKX2-3, KLF5, KLF6, IKZF2, KLF12, SMAD7, SMAD6, SMAD5, ESRRG, SMAD2, EN2, USF2, ZFHX4, NOTCH1, TULP4, RNF4, KLF2, RBPJ, ZFHX3, KLF4, AHDC1, H…	904	2331	12983	1.29385	0.0241378	0.00271119	0.0418639
GOTERM_BP_FAT	GO:0006928~cell motion	57	0.46285	2.73999e-05	NRP1, RPS6KB1, ZEB2, MYLIP, PAX3, PTEN, CD2AP, NR2E1, TGFB2, WNT1, CTTNBP2, BDNF, GAB2, ROBO1, ROBO2, UNC5C, SEMA3A, TWIST1, PTPRK, SATB2, PTPRM, EGR2, ROCK1, OTX2, EMX2, SIX4, MYH9, ELMO1, PSEN1, LYST, FOXG1, ADAM17, CNTN4, MAPK8, WASL, GAP43, ACVR1, DCC, CDK5R1, ITGA11, KIT, MYCBP2, ALCAM, ARPC2, POU3F2, TLX3, DCX, NKX2-3, MET, ITGA1, IGF1, COL5A1, EPHA4, ITGA6, ITGA5, LRP8, FEZ2	912	475	13528	1.78	0.0808542	0.00221624	0.0494659
GOTERM_CC_FAT	GO:0005794~Golgi apparatus	82	0.665855	3.12997e-05	CLTA, SLC9A7, AP4E1, AP1G1, CSPG5, SGMS1, IL15, CBFA2T3, SLC35A4, TMF1, ARHGAP21, CUL3, ST6GALNAC6, GOLGA7, PICALM, XYLT2, TRAPPC6B, GOLGA1, SAR1B, GOLGA4, GOLGA3, DPP4, STX6, PLD1, ZDHHC3, ADAM10, ROCK1, PIK3C2A, GOLT1B, STRN3, PI4KA, GRHL1, GLCE, ERGIC2, CHST1, MAN2A1, ZDHHC17, CHST7, PSEN1, NCOA3, CHSY3, RAB14, RAB12, CPD, WASL, PRNP, CUX1, STEAP2, MYO18A, GLG1, CLCN3, AGFG1, GALNT7, ST8SIA3, …	760	872	12782	1.58155	0.0148809	0.00187234	0.0447915
GOTERM_BP_FAT	GO:0010605~negative regulation of macromolecule metabolic process	79	0.641494	3.37877e-05	MASP1, THRB, DEDD, DICER1, ZEB2, PAX3, REST, MAF1, NR2E1, HOXC8, PBXIP1, DGCR8, WWP2, ATP8B1, RAB23, SIK1, NRG1, KDM5B, TWIST1, EGR1, CIITA, IBTK, TBL1XR1, PTPRK, SATB1, SATB2, STRN3, MECP2, FOXN3, INHBB, PIAS4, PSEN1, TRIM33, TGIF1, ST18, MDM4, CUX1, BTAF1, PRKCZ, MTDH, HAT1, FKBP1A, LIN28A, TCF21, TNRC6C, HAND1, ITGAV, POU2F1, TNRC6B, TCF4, UBE2D1, TNRC6A, SIM2, ZBTB7A, TBX3, KLF12, TBX2, SMAD7…	912	734	13528	1.5965	0.0987446	0.00266226	0.0609948
GOTERM_BP_FAT	GO:0010558~negative regulation of macromolecule biosynthetic process	63	0.511571	3.44955e-05	THRB, DEDD, ZEB2, REST, PAX3, MAF1, NR2E1, HOXC8, PBXIP1, ATP8B1, NRG1, SIK1, KDM5B, TWIST1, CIITA, EGR1, TBL1XR1, PTPRK, SATB1, SATB2, STRN3, MECP2, FOXN3, INHBB, PIAS4, TRIM33, TGIF1, ST18, MDM4, CUX1, BTAF1, MTDH, HAT1, TCF21, HAND1, ITGAV, POU2F1, TCF4, TNRC6A, SIM2, ZBTB7A, TBX3, KLF12, TBX2, JARID2, SMAD7, YWHAB, SKI, SMAD2, SIRT7, SNAI2, SIRT1, FOXP1, ATXN1, CDKN1C, CDKN1B, TSC1, DNMT1, HI…	912	547	13528	1.70841	0.100705	0.0026501	0.0622722
GOTERM_BP_FAT	GO:0007409~axonogenesis	30	0.243605	3.74702e-05	DCC, CDK5R1, NRP1, ERBB3, PIP5K1C, DSCAML1, NR2E1, MYCBP2, ALCAM, BDNF, ROBO1, BCL11B, ROBO2, SEMA3A, UNC5C, DCX, NEFL, EGR2, PTPRM, MAP1B, OTX2, STXBP1, EPHA4, NOTCH1, FOXG1, CNTN4, SLITRK5, FEZ2, GAP43, KALRN	912	193	13528	2.3057	0.108899	0.00280819	0.0676403
GOTERM_CC_FAT	GO:0012505~endomembrane system	75	0.609013	3.76093e-05	RTN4, SYT1, CLTA, JPH3, JPH2, VAPA, AP4E1, AP1G1, CSPG5, SGMS1, CBFA2T3, SSR1, TMF1, SLC35A4, ST6GALNAC6, CTTNBP2, PICALM, AAK1, NECAP1, ELOVL6, ASPH, LBR, GOLGA3, PIGA, PIGS, NAV3, CDS1, PNPLA6, CHST1, MAN2A1, NPC1, CHST7, PSEN1, CHSY3, RYR3, RAB14, WASL, CUX1, STEAP2, KPNA1, EPN2, ARL6IP1, GLG1, CLCN3, MTDH, SNAP91, AGFG1, ST8SIA3, FKBP1A, ARFGEF2, LMAN1, EDEM1, SLC32A1, MIA3, TRAM2, STT3A, MTM…	760	782	12782	1.61302	0.0178539	0.00199969	0.0538187
GOTERM_BP_FAT	GO:0000904~cell morphogenesis involved in differentiation	35	0.284206	4.13595e-05	DCC, NOG, CDK5R1, NRP1, ERBB3, DSCAML1, PIP5K1C, NR2E1, MYCBP2, TGFB2, ALCAM, CUL3, BDNF, ROBO1, BCL11B, ROBO2, UNC5C, SEMA3A, DCX, NEFL, EGR2, PTPRM, MAP1B, OTX2, STXBP1, EOMES, MYH9, EPHA4, NOTCH1, FOXG1, CNTN4, SLITRK5, FEZ2, GAP43, KALRN	912	244	13528	2.12773	0.119501	0.00302555	0.0746589
GOTERM_BP_FAT	GO:0048666~neuron development	44	0.357288	4.31813e-05	DCC, CDK5R1, NRP1, ERBB3, DSCAML1, PIP5K1C, STRN, NR2E1, PTEN, HOXD10, MYCBP2, TGFB2, ALCAM, BDNF, ROBO1, DYNLL2, BCL11B, ROBO2, UNC5C, SEMA3A, DCX, NEFL, PTPRM, EGR2, STX3, MAP1B, OTX2, ITGA1, STXBP1, EN2, ATP7A, CDKN1C, PPP1R9B, EPHA4, NOTCH1, PSEN1, GNAQ, ADM, FOXG1, CNTN4, SLITRK5, FEZ2, GAP43, KALRN	912	339	13528	1.92527	0.124423	0.00308527	0.0779462
GOTERM_BP_FAT	GO:0048598~embryonic morphogenesis	41	0.332927	4.32159e-05	NOG, FGF9, DICER1, BMPR2, DSCAML1, COL2A1, ZEB2, PAX3, HOXD10, CUL3, TCF21, WNT1, RGMA, KCNQ4, CHD7, HAND1, FOXF1, POU2F1, RAB23, FBN2, TWIST1, SATB2, TBX3, MAFB, EOMES, SKI, SMAD2, SIX4, NR4A3, MMP13, NOTCH1, TSC1, PSEN1, GNAQ, ITGA8, CDON, FOXG1, TGIF1, NEUROD1, KLF4, ACVR1	912	307	13528	1.981	0.124516	0.00301767	0.0780086
GOTERM_BP_FAT	GO:0007507~heart development	32	0.259846	4.62734e-05	NRP1, ERBB3, SOX4, COL2A1, FKBP1A, PAX3, PTEN, TGFB2, CHD7, OSR1, HAND1, GATA6, HAND2, NRG1, ACTC1, TBX3, TBX2, SMAD7, FBN1, TEAD1, MYLK2, SMAD2, COL5A1, FOXP1, NOTCH1, TSC1, PSEN1, GNAQ, ADM, ADAM19, RBPJ, ACVR1	912	215	13528	2.20775	0.132714	0.00315914	0.0835254
GOTERM_BP_FAT	GO:0007389~pattern specification process	37	0.300447	5.03744e-05	NOG, HNF1B, NRP1, BMPR2, DSCAML1, ZEB2, CXXC4, HOXD10, WNT1, HOXC8, FOXF1, SOSTDC1, RAB23, ASPH, SIM2, KIF3B, SATB2, EGR2, TBX3, MAFB, SMAD6, EMX2, SMAD5, SMAD2, NOTCH1, BTG2, MEOX2, PSEN1, AIDA, HIPK1, FOXG1, GDF11, TGIF1, NEUROD1, RFX3, RBPJ, ACVR1	912	267	13528	2.05556	0.14359	0.00336402	0.0909248
KEGG_PATHWAY	hsa04010:MAPK signaling pathway	27	0.219245	0.0271468	FGFR2, FGF9, MRAS, DUSP10, FGF13, TGFB2, ATF2, BDNF, MAP3K4, ELK4, SOS1, SOS2, NLK, CACNA1I, MAP2K4, STK4, DUSP5, RPS6KA5, NRAS, RPS6KA4, DUSP1, RAP1A, RAP1B, MAPK8, GADD45A, MAP3K12, DUSP6	336	267	5085	1.5304	0.977585	0.122753	27.6687
GOTERM_CC_FAT	GO:0044456~synapse part	32	0.259846	5.80562e-05	SYT1, SNAP91, RAB3C, CADM1, GABRB3, GLRA1, ERBB3, STRN, CPEB1, SLC32A1, SLC1A2, SOS1, GRID2, CAMK2A, DLG2, ADAM10, KCND2, MAP1B, TANC1, MYLK2, GRIA3, HOMER1, ITPR1, CHRM5, SLC17A6, EPS8, STXBP5, GRIA1, ITGA8, NPTN, GRIP2, ERC2	760	246	12782	2.18776	0.0274266	0.00277711	0.0830668
GOTERM_BP_FAT	GO:0045936~negative regulation of phosphate metabolic process	13	0.105562	5.87193e-05	IBTK, CDKN1C, ATXN1, PRKCZ, CDKN1B, PSEN1, DYNLL1, SMAD7, ATXN7, CDKN2D, SMAD6, YWHAB, FKBP1A	912	48	13528	4.01736	0.165301	0.00383697	0.10598
GOTERM_BP_FAT	GO:0010563~negative regulation of phosphorus metabolic process	13	0.105562	5.87193e-05	IBTK, CDKN1C, ATXN1, PRKCZ, CDKN1B, PSEN1, DYNLL1, SMAD7, ATXN7, CDKN2D, SMAD6, YWHAB, FKBP1A	912	48	13528	4.01736	0.165301	0.00383697	0.10598
GOTERM_CC_FAT	GO:0031252~cell leading edge	22	0.178644	6.20343e-05	MYO5A, PTPRK, PLD1, PTPRM, SLC12A5, CDK6, CYTH3, MYH9, CD2AP, MTMR14, SLC1A2, TSC1, ROBO1, ITGA5, ARPC2, ITGA8, RAB34, CDC42BPA, ADAM17, PIK3CA, ROBO2, WASL	760	138	12782	2.6812	0.0292782	0.00269775	0.0887563
GOTERM_BP_FAT	GO:0045934~negative regulation of nucleobase, nucleoside, nucleotide and nucleic acid metabolic process	59	0.479091	6.22228e-05	THRB, DEDD, ZEB2, REST, PAX3, MAF1, NR2E1, HOXC8, PBXIP1, ATP8B1, NRG1, SIK1, KDM5B, TWIST1, CIITA, EGR1, SATB1, PTPRK, TBL1XR1, SATB2, STRN3, MECP2, FOXN3, PIAS4, TRIM33, TGIF1, MDM4, ST18, CUX1, BTAF1, MTDH, HAT1, TCF21, HAND1, POU2F1, TCF4, SIM2, ZBTB7A, TBX3, KLF12, TBX2, JARID2, SMAD7, YWHAB, SKI, SMAD2, SIRT7, SNAI2, SIRT1, FOXP1, ATXN1, CDKN1C, CDKN1B, DNMT1, HIVEP1, RFX3, RBPJ, ZFHX3, KLF4	912	512	13528	1.70931	0.174252	0.00398092	0.1123
GOTERM_CC_FAT	GO:0044431~Golgi apparatus part	36	0.292326	6.47788e-05	GLG1, SLC9A7, CLTA, AP4E1, AP1G1, ST8SIA3, CSPG5, SGMS1, LMAN1, ARFGEF2, CBFA2T3, TMF1, SLC35A4, ST6GALNAC6, GOLGA1, GOLGA4, GOLGA3, STX6, PLD1, ADAM10, ST6GAL2, PI4KA, ARFIP1, CHST1, COG3, ATP7A, MAN2A1, CHST7, CHSY3, ARF1, SULF1, RAB14, WASL, CPD, CUX1, STEAP2	760	294	12782	2.0594	0.0305536	0.0025825	0.0926813
GOTERM_BP_FAT	GO:0007423~sensory organ development	33	0.267966	6.52672e-05	NOG, FGF9, ERBB3, MITF, NFYC, COL2A1, NHS, NR2E1, TGFB2, WNT1, BDNF, KCNQ4, CHD7, BCL11B, POU2F1, MAF, PTPRM, MAFB, PTF1A, SIX4, NR4A3, SLC9A3R2, COL5A1, BCL2L11, CDKN1B, ITGA8, FOXG1, GDF11, TGIF1, NEUROD1, TGIF2, CUX1, KLF4	912	229	13528	2.13755	0.181952	0.00409026	0.117791
GOTERM_BP_FAT	GO:0031327~negative regulation of cellular biosynthetic process	63	0.511571	7.21403e-05	THRB, DEDD, ZEB2, REST, PAX3, MAF1, NR2E1, HOXC8, PBXIP1, ATP8B1, NRG1, SIK1, KDM5B, TWIST1, CIITA, EGR1, TBL1XR1, PTPRK, SATB1, SATB2, STRN3, MECP2, FOXN3, INHBB, PIAS4, TRIM33, TGIF1, ST18, MDM4, CUX1, BTAF1, MTDH, HAT1, TCF21, HAND1, POU2F1, PRKAA1, TCF4, TNRC6A, SIM2, ZBTB7A, TBX3, KLF12, TBX2, JARID2, SMAD7, YWHAB, SKI, SMAD2, SIRT7, SNAI2, SIRT1, FOXP1, ATXN1, CDKN1C, CDKN1B, TSC1, DNMT1, H…	912	561	13528	1.66578	0.199072	0.00442984	0.130188
GOTERM_BP_FAT	GO:0009890~negative regulation of biosynthetic process	64	0.519691	7.37241e-05	THRB, DEDD, ZEB2, REST, PAX3, MAF1, NR2E1, HOXC8, PBXIP1, ATP8B1, NRG1, SIK1, KDM5B, TWIST1, CIITA, EGR1, TBL1XR1, PTPRK, SATB1, SATB2, STRN3, MECP2, FOXN3, INHBB, PIAS4, TRIM33, TGIF1, ST18, MDM4, CUX1, BTAF1, MTDH, HAT1, TCF21, HAND1, ITGAV, POU2F1, PRKAA1, TCF4, TNRC6A, SIM2, ZBTB7A, TBX3, KLF12, TBX2, JARID2, SMAD7, YWHAB, SKI, SMAD2, SIRT7, SNAI2, SIRT1, FOXP1, CDKN1C, ATXN1, CDKN1B, TSC1, D…	912	573	13528	1.65678	0.202965	0.0044383	0.133044
GOTERM_BP_FAT	GO:0009968~negative regulation of signal transduction	32	0.259846	7.85429e-05	PRKCZ, NOG, IL6ST, ERBB3, FGF9, EZH2, CXXC4, PTEN, SOSTDC1, SMAD7, STRN3, NLK, SMAD6, SCAI, SOCS6, SKI, RGS17, SOCS5, SIRT1, ATXN1, DKK2, DKK3, CBLB, TSC1, TRIM33, AIDA, ATXN7, TGIF1, SMURF1, SNX13, ACVR1, TOB1	912	221	13528	2.14781	0.214697	0.00463702	0.141734
GOTERM_BP_FAT	GO:0051172~negative regulation of nitrogen compound metabolic process	59	0.479091	9.10269e-05	THRB, DEDD, ZEB2, REST, PAX3, MAF1, NR2E1, HOXC8, PBXIP1, ATP8B1, NRG1, SIK1, KDM5B, TWIST1, CIITA, EGR1, SATB1, PTPRK, TBL1XR1, SATB2, STRN3, MECP2, FOXN3, PIAS4, TRIM33, TGIF1, MDM4, ST18, CUX1, BTAF1, MTDH, HAT1, TCF21, HAND1, POU2F1, TCF4, SIM2, ZBTB7A, TBX3, KLF12, TBX2, JARID2, SMAD7, YWHAB, SKI, SMAD2, SIRT7, SNAI2, SIRT1, FOXP1, ATXN1, CDKN1C, CDKN1B, DNMT1, HIVEP1, RFX3, RBPJ, ZFHX3, KLF4	912	519	13528	1.68626	0.244294	0.00527101	0.164245
GOTERM_BP_FAT	GO:0016477~cell migration	37	0.300447	0.00010073	DCC, CDK5R1, NRP1, ITGA11, RPS6KB1, ZEB2, PAX3, KIT, CD2AP, PTEN, NR2E1, TGFB2, CTTNBP2, WNT1, GAB2, ROBO1, POU3F2, TLX3, DCX, TWIST1, NKX2-3, PTPRK, SATB2, ROCK1, MET, EMX2, ITGA1, SIX4, MYH9, COL5A1, ITGA6, PSEN1, ITGA5, LYST, ADAM17, LRP8, ACVR1	912	276	13528	1.98853	0.266526	0.00572361	0.181738
GOTERM_BP_FAT	GO:0007169~transmembrane receptor protein tyrosine kinase signaling pathway	32	0.259846	0.000101316	FGFR2, NRP1, FGF9, ERBB3, BMPR2, RHOQ, FOXO1, KIT, PTEN, PHIP, SOS1, TEK, PIK3R3, NRG1, PIK3R1, TXNIP, IRS2, STAP1, MET, AXL, SOCS5, APPL1, EPHA3, RPS6KA5, EPS15, EPHA4, EPS8, DOK5, EPHA8, ARF4, ADAM17, PLEKHA1	912	224	13528	2.11905	0.267848	0.00565245	0.182795
GOTERM_BP_FAT	GO:0042325~regulation of phosphorylation	54	0.43849	0.000115851	ADCY3, ADCY2, IL6ST, PRKAG2, ZEB2, PTEN, LATS1, LATS2, TGFB2, CCNE2, S1PR2, PRKAR2B, MAP3K4, DYNLL1, MDFIC, MAP3K9, CDKN2D, TGFA, NRG1, IBTK, RBL2, PIK3CB, PIM1, PRKCE, PPP1CB, GTF2H1, PSEN1, HIPK3, ADAM17, GADD45A, GAP43, PRKCZ, CDK5R1, CSF1, BMPR2, FKBP1A, KIT, PRKAA1, SPHK2, SMAD7, SMAD6, MET, ITGA1, IGF1, RICTOR, ATXN1, ATP7A, CDKN1C, PPP1R9B, CDKN1B, TSC1, ATXN7, LRP8, DUSP6	912	466	13528	1.71888	0.299874	0.00634576	0.208992
GOTERM_CC_FAT	GO:0044451~nucleoplasm part	56	0.45473	0.00011922	E2F3, HNF1B, E2F7, EZH2, NAA15, TBP, BRPF1, GTF2A1, GATA6, FOXF1, TBL1XR1, SATB2, RBL2, TAF4B, PTF1A, CDK8, PPP1CB, PPARGC1B, GTF2H1, HIPK1, CLOCK, ING2, NFYC, NFYB, NFYA, MED12L, DDX3X, MORC3, HAND2, POU2F1, TFDP2, POU3F2, MAML3, RBM27, TCF4, TAF1, KAT2B, EPAS1, TBX2, TAF5, MAFB, SMAD7, SMAD6, SMAD5, YWHAB, TEAD1, SKI, SMAD2, APPL1, SIRT1, ATXN7L3, ATXN1, PHAX, DYRK1A, ZFHX3, KLF4	760	555	12782	1.69699	0.0555096	0.00438342	0.17051
GOTERM_BP_FAT	GO:0050767~regulation of neurogenesis	26	0.211125	0.000121335	RTN4, CDK5R1, NOG, NRP1, SOX5, KIT, REST, NR2E1, BDNF, ROBO1, POU3F2, ROBO2, SEMA3A, TLX3, NEFL, NEFM, MAP1B, NOTCH1, PSEN1, FOXG1, NPTN, TGIF1, NEUROD1, CNTN4, TGIF2, KALRN	912	166	13528	2.32329	0.31159	0.00652895	0.218875
GOTERM_BP_FAT	GO:0000902~cell morphogenesis	44	0.357288	0.000135392	DCC, NOG, CDK5R1, NRP1, ERBB3, DSCAML1, PIP5K1C, NR2E1, MYCBP2, TGFB2, ALCAM, CUL3, WNT1, BDNF, ROBO1, FOXF1, BCL11B, ROBO2, UNC5C, SEMA3A, DCX, NEFL, NOX4, PTPRM, LIPA, EGR2, MAP1B, OTX2, ITGA1, STXBP1, EOMES, MYH9, STK4, ATP7A, EPHA4, NOTCH1, ADM, PRICKLE2, FOXG1, CNTN4, SLITRK5, FEZ2, GAP43, KALRN	912	356	13528	1.83333	0.340734	0.00715751	0.244202
GOTERM_BP_FAT	GO:0042326~negative regulation of phosphorylation	12	0.0974421	0.000147915	IBTK, CDKN1C, ATXN1, PRKCZ, CDKN1B, PSEN1, DYNLL1, SMAD7, ATXN7, CDKN2D, SMAD6, FKBP1A	912	45	13528	3.95556	0.365659	0.00768504	0.266762
GOTERM_BP_FAT	GO:0051603~proteolysis involved in cellular protein catabolic process	65	0.527812	0.000155903	HECW1, HECW2, RNF217, MYLIP, ZNRF1, CD2AP, CUL3, FBXL19, CUL5, WWP2, FBXO28, TBL1XR1, ADAM10, SOCS6, HERC2, SOCS5, MYH9, UBE2N, USP28, KDM2B, ATG4D, PIAS4, PSEN1, TRIM33, KLHL15, RNF139, UBE2W, ADAM17, CAND1, ADAM19, ASB7, FBXO11, USP7, UBE2Z, USP4, UBA6, CBLL1, EDEM1, MYCBP2, UBE2D3, FBXW7, RNF11, USP36, NEDD4L, UBE2D1, USP33, USP32, TRIP12, USP31, UBXN1, LRRC41, UBE4B, MARCH8, PSMB8, MARCH4, MA…	912	600	13528	1.60694	0.381063	0.00796399	0.281149
GOTERM_BP_FAT	GO:0048667~cell morphogenesis involved in neuron differentiation	30	0.243605	0.000160097	DCC, CDK5R1, NRP1, ERBB3, PIP5K1C, DSCAML1, NR2E1, MYCBP2, ALCAM, BDNF, ROBO1, BCL11B, ROBO2, SEMA3A, UNC5C, DCX, NEFL, EGR2, PTPRM, MAP1B, OTX2, STXBP1, EPHA4, NOTCH1, FOXG1, CNTN4, SLITRK5, FEZ2, GAP43, KALRN	912	209	13528	2.12919	0.389	0.00804384	0.288702
GOTERM_BP_FAT	GO:0051174~regulation of phosphorus metabolic process	55	0.44661	0.000173239	ADCY3, ADCY2, IL6ST, PRKAG2, ZEB2, PTEN, LATS1, LATS2, TGFB2, CCNE2, S1PR2, PRKAR2B, MAP3K4, DYNLL1, MDFIC, MAP3K9, CDKN2D, TGFA, NRG1, IBTK, RBL2, PIK3CB, PIM1, PRKCE, PPP1CB, GTF2H1, PSEN1, HIPK3, ADAM17, GADD45A, GAP43, PRKCZ, CDK5R1, CSF1, BMPR2, FKBP1A, KIT, PRKAA1, SPHK2, SMAD7, SMAD6, MET, ITGA1, YWHAB, IGF1, RICTOR, ATXN1, ATP7A, CDKN1C, PPP1R9B, CDKN1B, TSC1, ATXN7, LRP8, DUSP6	912	485	13528	1.68213	0.413218	0.00856155	0.312365
GOTERM_BP_FAT	GO:0019220~regulation of phosphate metabolic process	55	0.44661	0.000173239	ADCY3, ADCY2, IL6ST, PRKAG2, ZEB2, PTEN, LATS1, LATS2, TGFB2, CCNE2, S1PR2, PRKAR2B, MAP3K4, DYNLL1, MDFIC, MAP3K9, CDKN2D, TGFA, NRG1, IBTK, RBL2, PIK3CB, PIM1, PRKCE, PPP1CB, GTF2H1, PSEN1, HIPK3, ADAM17, GADD45A, GAP43, PRKCZ, CDK5R1, CSF1, BMPR2, FKBP1A, KIT, PRKAA1, SPHK2, SMAD7, SMAD6, MET, ITGA1, YWHAB, IGF1, RICTOR, ATXN1, ATP7A, CDKN1C, PPP1R9B, CDKN1B, TSC1, ATXN7, LRP8, DUSP6	912	485	13528	1.68213	0.413218	0.00856155	0.312365
GOTERM_CC_FAT	GO:0031982~vesicle	64	0.519691	0.000176819	SYT1, SEC31B, CLTA, VAPA, AP4E1, CADM1, AP1G1, CSPG5, ZNRF1, CD2AP, CANX, TGFB2, ARHGAP21, CTTNBP2, BDNF, PICALM, MAPKAP1, SLC2A1, NECAP1, STX6, PLD1, STX3, ADAM10, SGK3, PIK3C2A, ANP32E, STXBP1, PI4KA, MYLK2, ZDHHC17, TRIM36, PSEN1, STXBP5, RAB14, STEAP2, EPN2, IBSP, CLCN3, RAB3C, AGFG1, CXXC4, ABCA1, KIT, ATP6V1B2, SLC32A1, NPTX1, CAMK2A, SLC30A7, RAB8B, ITGA1, YWHAB, IGF1, MARCH8, GRIA3, APPL1…	760	670	12782	1.60654	0.0812158	0.00603202	0.252793
GOTERM_BP_FAT	GO:0044257~cellular protein catabolic process	65	0.527812	0.000176926	HECW1, HECW2, RNF217, MYLIP, ZNRF1, CD2AP, CUL3, FBXL19, CUL5, WWP2, FBXO28, TBL1XR1, ADAM10, SOCS6, HERC2, SOCS5, MYH9, UBE2N, USP28, KDM2B, ATG4D, PIAS4, PSEN1, TRIM33, KLHL15, RNF139, UBE2W, ADAM17, CAND1, ADAM19, ASB7, FBXO11, USP7, UBE2Z, USP4, UBA6, CBLL1, EDEM1, MYCBP2, UBE2D3, FBXW7, RNF11, USP36, NEDD4L, UBE2D1, USP33, USP32, TRIP12, USP31, UBXN1, LRRC41, UBE4B, MARCH8, PSMB8, MARCH4, MA…	912	603	13528	1.59895	0.419838	0.0086048	0.319003
GOTERM_BP_FAT	GO:0007517~muscle organ development	30	0.243605	0.000189224	ERBB3, MRAS, ITGA11, FHL3, FKBP1A, PAX3, PTEN, HOXD10, TGFB2, HAND1, GATA6, COL6A3, NRG1, EGR3, ACTC1, TBX2, SMAD7, MET, MYLK2, IGF1, SIX4, HOMER1, SIRT1, FOXP1, FXR1, MEF2D, COL19A1, TSC1, MEOX2, SGCB	912	211	13528	2.109	0.441386	0.00905711	0.341141
GOTERM_BP_FAT	GO:0000079~regulation of cyclin-dependent protein kinase activity	13	0.105562	0.000198837	CCNE2, CDKN1C, CDK5R1, CDKN1B, CDKN2D, PIM1, ADAM17, PPP1CB, LATS1, GADD45A, PTEN, LATS2, GTF2H1	912	54	13528	3.57099	0.457671	0.00936941	0.358443
GOTERM_CC_FAT	GO:0008305~integrin complex	9	0.0730816	0.000209171	ITGA9, ITGA6, ITGA5, ITGB8, ITGA8, ITGAV, ITGA1, ITGA11, MYH9	760	29	12782	5.21951	0.0953465	0.00665795	0.29898
GOTERM_BP_FAT	GO:0051270~regulation of cell motion	28	0.227365	0.000232349	RTN4, NRP1, IL6ST, CSF1, RPS6KB1, CBLL1, KIT, PTEN, TGFB2, MIA3, ARHGAP5, S1PR1, TEK, UNC5C, SEMA3A, PIK3R1, PTPRK, IRS2, PLD1, ADAM10, PTPRM, SMAD7, SCAI, MYLK2, IGF1, LAMA4, CDKN1B, ADAM17	912	193	13528	2.15199	0.510818	0.0107752	0.418734
GOTERM_BP_FAT	GO:0048858~cell projection morphogenesis	33	0.267966	0.000234584	DCC, CDK5R1, NRP1, ERBB3, DSCAML1, PIP5K1C, NR2E1, MYCBP2, ALCAM, BDNF, ROBO1, BCL11B, ROBO2, UNC5C, SEMA3A, DCX, NEFL, EGR2, PTPRM, MAP1B, OTX2, ITGA1, STXBP1, ATP7A, EPHA4, NOTCH1, ADM, FOXG1, CNTN4, SLITRK5, FEZ2, GAP43, KALRN	912	245	13528	1.99796	0.514172	0.0107168	0.422755
GOTERM_MF_FAT	GO:0003705~RNA polymerase II transcription factor activity, enhancer binding	11	0.089322	0.000250408	CEBPB, EPAS1, GATA6, MITF, RFX1, RFX3, NFIX, PAX3, ZFHX3, USF2, FOXP1	904	39	12983	4.05074	0.203995	0.0225567	0.390221
GOTERM_CC_FAT	GO:0031256~leading edge membrane	8	0.0649614	0.000268233	PTPRK, SLC1A2, ROBO1, ITGA5, ITGA8, SLC12A5, ADAM17, ROBO2	760	23	12782	5.84989	0.120587	0.00799913	0.38325
KEGG_PATHWAY	hsa04144:Endocytosis	20	0.162404	0.0326567	FGFR2, PRKCZ, PLD1, CLTA, ERBB3, CHMP4B, MET, PIP5K1C, KIT, RAB11FIP4, EPS15, CBLB, ADRB1, PIKFYVE, GIT2, VPS4B, NEDD4L, GRK5, SMURF1, EPN2	336	184	5085	1.64499	0.989764	0.133404	32.3457
GOTERM_BP_FAT	GO:0030030~cell projection organization	44	0.357288	0.000280163	DCC, CDK5R1, NRP1, ERBB3, DSCAML1, PIP5K1C, STRN, CD2AP, PTEN, NR2E1, MYCBP2, ALCAM, BDNF, ROBO1, BCL11B, ROBO2, UNC5C, SEMA3A, DCX, NEFL, KLF5, PTPRM, EGR2, STX3, ROCK1, MAP1B, OTX2, ITGA1, STXBP1, MYH9, ATP7A, PPP1R9B, EPHA4, NOTCH1, ITGA6, TSC1, ADM, ITGA8, FOXG1, CNTN4, SLITRK5, FEZ2, GAP43, KALRN	912	368	13528	1.77355	0.57776	0.0125991	0.504698
GOTERM_BP_FAT	GO:0060541~respiratory system development	19	0.154283	0.000298636	LIPA, EPAS1, FGF9, DICER1, BMPR2, SMAD2, FOXP1, ATP7A, MAN2A1, CTTNBP2, TCF21, NOTCH1, CHD7, GATA6, FOXF1, POU2F1, CUX1, NFIB, SIM2	912	108	13528	2.60957	0.601098	0.0132311	0.537892
GOTERM_BP_FAT	GO:0008038~neuron recognition	8	0.0649614	0.000309017	CDK5R1, BDNF, NRP1, DYNLL2, FOXG1, CNTN4, SEMA3A, GAP43	912	21	13528	5.65079	0.613642	0.0134937	0.556541
GOTERM_BP_FAT	GO:0030514~negative regulation of BMP signaling pathway	8	0.0649614	0.000309017	NOG, TRIM33, SMAD7, SOSTDC1, SMAD6, SKI, SMURF1, TOB1	912	21	13528	5.65079	0.613642	0.0134937	0.556541
KEGG_PATHWAY	hsa04910:Insulin signaling pathway	19	0.154283	0.00300004	PRKCZ, IRS2, PIK3CB, PRKAG2, FOXO1, RHOQ, RPS6KB1, PPP1CB, PRKAR2B, NRAS, CBLB, TSC1, SOS1, SOS2, PIK3CA, MAPK8, PRKAA1, PIK3R3, PIK3R1	336	135	5085	2.12996	0.339414	0.0255813	3.47433
GOTERM_CC_FAT	GO:0005624~membrane fraction	73	0.592773	0.000326271	JPH3, JPH2, SLC6A1, VAPA, GLRA1, CADM1, SCN3A, SGPP1, DPP10, SYNCRIP, RPS6KB1, CSPG5, IL15, PRKAR2B, CTTNBP2, SLC1A2, CUL5, DYNLL1, SLC24A2, SLC2A1, GRID2, ATP8B1, STK39, DPP4, STX6, PLD1, STX3, KCND2, MPP1, CCKBR, LRP1B, BSN, BCL2L11, ADRB1, GNAQ, PSEN1, RAB14, GRIP2, ERC2, CPD, STEAP2, MAP3K12, PRKCZ, MMD, FKBP1A, CYTH3, ABCA1, LMAN1, PEX5L, ATF2, TNFRSF1B, STT3A, SPHK2, SLC12A2, MET, ITGA1, GR…	760	809	12782	1.51761	0.144705	0.00915252	0.465996
GOTERM_CC_FAT	GO:0005626~insoluble fraction	75	0.609013	0.000346837	JPH3, JPH2, SLC6A1, VAPA, GLRA1, CADM1, SCN3A, SGPP1, DPP10, SYNCRIP, RPS6KB1, CSPG5, IL15, PRKAR2B, CTTNBP2, SLC1A2, CUL5, DYNLL1, SLC24A2, SLC2A1, PDE4B, ATP8B1, GRID2, STK39, DPP4, STX6, PLD1, STX3, KCND2, MPP1, CCKBR, LRP1B, BSN, BCL2L11, ADRB1, GNAQ, PSEN1, RAB14, GRIP2, ERC2, CPD, STEAP2, MAP3K12, PRKCZ, MMD, FKBP1A, CYTH3, ABCA1, LMAN1, PEX5L, ATF2, TNFRSF1B, STT3A, RAB8B, SPHK2, SLC12A2, …	760	839	12782	1.50343	0.153092	0.00918884	0.495301
GOTERM_BP_FAT	GO:0001525~angiogenesis	23	0.186764	0.000365863	KLF5, RTN4, NRP1, EPAS1, FGF9, DICER1, NAA15, MYH9, PTEN, PNPLA6, TGFB2, NOTCH1, S1PR1, AGGF1, MEOX2, HAND1, ROBO1, HAND2, TGFA, PLCD1, RBPJ, C1GALT1, ACVR1	912	148	13528	2.30518	0.675661	0.0157336	0.658601
GOTERM_BP_FAT	GO:0032989~cellular component morphogenesis	46	0.373528	0.000400722	DCC, NOG, CDK5R1, NRP1, AGFG1, ERBB3, DSCAML1, PIP5K1C, NR2E1, MYCBP2, TGFB2, ALCAM, CUL3, WNT1, BDNF, ROBO1, FOXF1, BCL11B, ROBO2, UNC5C, SEMA3A, DCX, NEFL, NOX4, ACTC1, PTPRM, LIPA, EGR2, MAP1B, OTX2, ITGA1, STXBP1, EOMES, MYH9, STK4, ATP7A, EPHA4, NOTCH1, ADM, FOXG1, PRICKLE2, CNTN4, SLITRK5, FEZ2, GAP43, KALRN	912	397	13528	1.71872	0.708662	0.0169829	0.721139
GOTERM_BP_FAT	GO:0030163~protein catabolic process	65	0.527812	0.000422636	HECW1, HECW2, RNF217, MYLIP, ZNRF1, CD2AP, CUL3, FBXL19, CUL5, WWP2, FBXO28, TBL1XR1, ADAM10, SOCS6, HERC2, SOCS5, MYH9, UBE2N, USP28, KDM2B, ATG4D, PIAS4, PSEN1, TRIM33, KLHL15, RNF139, UBE2W, ADAM17, CAND1, ADAM19, ASB7, FBXO11, USP7, UBE2Z, USP4, UBA6, CBLL1, EDEM1, MYCBP2, UBE2D3, FBXW7, RNF11, USP36, NEDD4L, UBE2D1, USP33, USP32, TRIP12, USP31, UBXN1, LRRC41, UBE4B, MARCH8, PSMB8, MARCH4, MA…	912	622	13528	1.55011	0.727666	0.0176604	0.760433
KEGG_PATHWAY	hsa05215:Prostate cancer	18	0.146163	5.29283e-05	FGFR2, E2F3, AR, PIK3CB, FOXO1, IGF1, PTEN, CCNE2, NRAS, HSP90B1, CDKN1B, SOS1, SOS2, CREB3L2, PIK3CA, TGFA, PIK3R3, PIK3R1	336	89	5085	3.06079	0.00727768	0.00182441	0.0622747
GOTERM_BP_FAT	GO:0051960~regulation of nervous system development	27	0.219245	0.000502292	RTN4, CDK5R1, NOG, NRP1, SOX5, KIT, REST, NR2E1, BDNF, ROBO1, ROBO2, POU3F2, SEMA3A, TLX3, NEFL, NEFM, MAP1B, IGF1, NOTCH1, PSEN1, FOXG1, NPTN, TGIF1, NEUROD1, CNTN4, TGIF2, KALRN	912	192	13528	2.08594	0.786889	0.0206744	0.903141
GOTERM_CC_FAT	GO:0031410~cytoplasmic vesicle	60	0.487211	0.0005092	SYT1, SEC31B, CLTA, AP4E1, CADM1, AP1G1, CSPG5, ZNRF1, CD2AP, CANX, TGFB2, ARHGAP21, CTTNBP2, BDNF, PICALM, MAPKAP1, SLC2A1, NECAP1, STX6, STX3, ADAM10, SGK3, PIK3C2A, ANP32E, PI4KA, STXBP1, MYLK2, ZDHHC17, TRIM36, PSEN1, STXBP5, RAB14, STEAP2, EPN2, CLCN3, RAB3C, AGFG1, CXXC4, ABCA1, KIT, ATP6V1B2, SLC32A1, NPTX1, CAMK2A, SLC30A7, RAB8B, ITGA1, YWHAB, IGF1, MARCH8, GRIA3, ITPR1, MARCH3, ATP7A, N…	760	642	12782	1.57182	0.216488	0.0127584	0.726379
GOTERM_BP_FAT	GO:0032990~cell part morphogenesis	33	0.267966	0.000516025	DCC, CDK5R1, NRP1, ERBB3, DSCAML1, PIP5K1C, NR2E1, MYCBP2, ALCAM, BDNF, ROBO1, BCL11B, ROBO2, UNC5C, SEMA3A, DCX, NEFL, EGR2, PTPRM, MAP1B, OTX2, ITGA1, STXBP1, ATP7A, EPHA4, NOTCH1, ADM, FOXG1, CNTN4, SLITRK5, FEZ2, GAP43, KALRN	912	256	13528	1.91211	0.795711	0.0209536	0.927725
KEGG_PATHWAY	hsa04722:Neurotrophin signaling pathway	18	0.146163	0.00289029	IRS2, PIK3CB, YWHAB, RPS6KA5, NRAS, BDNF, RPS6KA4, PSEN1, SOS1, SOS2, SH2B3, PIK3CA, RAP1A, RAP1B, MAPK8, PIK3R3, CAMK2A, PIK3R1	336	124	5085	2.19686	0.329302	0.0262777	3.3492
GOTERM_BP_FAT	GO:0008284~positive regulation of cell proliferation	47	0.381648	0.000537777	FGFR2, PRKCZ, NOG, E2F3, FOSL2, NRP1, TBC1D8, IL6ST, FGF9, CSF1, SOX4, RPS6KB1, PAX3, IL15, KIT, NR2E1, TGFB2, SSR1, S1PR2, CUL3, ARHGAP5, S1PR1, AGGF1, TGFA, POU3F2, NRG1, KLF5, IRS2, ADAM10, SPHK2, CCKBR, TBX3, TBX2, IGF1, CDK6, VASH2, PPP1CB, FOXP1, NRAS, NOTCH1, CDKN1B, ADM, HIPK1, FOXG1, TGIF1, ADAM17, MDM4	912	414	13528	1.68398	0.808943	0.0215433	0.966652
GOTERM_MF_FAT	GO:0001727~lipid kinase activity	9	0.0730816	0.000611406	SPHK2, PIK3C2A, PIK3CB, PIKFYVE, PI4KA, PIP5K1C, PIK3CA, PIK3R3, PIP4K2C	904	29	12983	4.45709	0.427167	0.0493897	0.950272
GOTERM_BP_FAT	GO:0030510~regulation of BMP signaling pathway	9	0.0730816	0.000632891	RGMA, NOG, TRIM33, SMAD7, SOSTDC1, SMAD6, SKI, SMURF1, TOB1	912	30	13528	4.45	0.857444	0.0249817	1.1367
GOTERM_BP_FAT	GO:0016311~dephosphorylation	23	0.186764	0.000638947	PTPRK, PTPRD, PTPRM, CDC14A, SYNJ1, STYX, PTPN14, DUSP10, PPP1CB, PTEN, PTPRO, PTPN12, MTMR12, DUSP5, EYA3, MTMR14, MTMR1, DUSP1, SBF2, MTMR10, MTMR9, MTMR6, DUSP6	912	154	13528	2.21537	0.860078	0.0248985	1.14752
GOTERM_CC_FAT	GO:0000139~Golgi membrane	24	0.194884	0.000662062	GLG1, CLTA, ST6GAL2, AP4E1, AP1G1, ST8SIA3, SGMS1, CSPG5, ARFIP1, ARFGEF2, CBFA2T3, LMAN1, CHST1, TMF1, SLC35A4, MAN2A1, ST6GALNAC6, ARF1, CHST7, CHSY3, WASL, CUX1, STEAP2, GOLGA3	760	186	12782	2.17012	0.271839	0.0157365	0.943479
KEGG_PATHWAY	hsa04360:Axon guidance	17	0.138043	0.0100487	DCC, NRP1, ROCK1, MET, EFNB2, ARHGEF12, EPHA3, NRAS, EPHA4, SEMA6D, ROBO1, EPHA8, CFL2, NFAT5, ROBO2, SEMA3A, UNC5C	336	129	5085	1.99439	0.751852	0.0542237	11.2071
GOTERM_BP_FAT	GO:0007229~integrin-mediated signaling pathway	14	0.113683	0.000703946	ADAMTS18, ADAM10, ADAM23, ITGA11, ITGA1, MYH9, ITGA9, ITGA6, GAB2, ITGB8, ITGA5, ITGAV, ITGA8, ADAM22	912	70	13528	2.96667	0.885457	0.0270552	1.26355
GOTERM_CC_FAT	GO:0032589~neuron projection membrane	5	0.0406009	0.00071216	SLC1A2, ROBO1, ITGA8, SLC12A5, ROBO2	760	8	12782	10.5115	0.289116	0.0161185	1.01453
GOTERM_BP_FAT	GO:0019941~modification-dependent protein catabolic process	60	0.487211	0.000728901	HECW1, HECW2, RNF217, MYLIP, ZNRF1, CD2AP, CUL3, FBXL19, CUL5, WWP2, FBXO28, TBL1XR1, SOCS6, HERC2, SOCS5, UBE2N, USP28, KDM2B, ATG4D, PIAS4, TRIM33, KLHL15, RNF139, UBE2W, CAND1, ASB7, FBXO11, USP7, UBE2Z, USP4, UBA6, CBLL1, EDEM1, MYCBP2, UBE2D3, FBXW7, RNF11, USP36, NEDD4L, UBE2D1, USP33, USP32, TRIP12, USP31, UBXN1, LRRC41, UBE4B, MARCH8, PSMB8, MARCH4, MARCH3, MARCH2, CBLB, HSP90B1, PSMD14, …	912	574	13528	1.55052	0.893929	0.0276559	1.30807
GOTERM_BP_FAT	GO:0043632~modification-dependent macromolecule catabolic process	60	0.487211	0.000728901	HECW1, HECW2, RNF217, MYLIP, ZNRF1, CD2AP, CUL3, FBXL19, CUL5, WWP2, FBXO28, TBL1XR1, SOCS6, HERC2, SOCS5, UBE2N, USP28, KDM2B, ATG4D, PIAS4, TRIM33, KLHL15, RNF139, UBE2W, CAND1, ASB7, FBXO11, USP7, UBE2Z, USP4, UBA6, CBLL1, EDEM1, MYCBP2, UBE2D3, FBXW7, RNF11, USP36, NEDD4L, UBE2D1, USP33, USP32, TRIP12, USP31, UBXN1, LRRC41, UBE4B, MARCH8, PSMB8, MARCH4, MARCH3, MARCH2, CBLB, HSP90B1, PSMD14, …	912	574	13528	1.55052	0.893929	0.0276559	1.30807
GOTERM_MF_FAT	GO:0032559~adenyl ribonucleotide binding	136	1.10434	0.000739184	ADCY3, ADCY2, DSTYK, INO80, RPS6KB1, AURKA, DMPK, PRKAR2B, ATP2B4, MAP3K4, AAK1, MAP3K9, VPS4B, PIK3CA, STK39, ITPK1, CIITA, KIF5B, ROCK1, PIK3CB, PIM1, MYLK2, MYH9, STK4, MARK1, HNRNPU, MAPK8, MYO18A, KALRN, FGFR2, ME1, CHKA, CLCN3, PFKFB4, ERBB3, BMPR2, UBA6, ABCA1, UHMK1, UBE2D3, DDX3X, TEK, DDX3Y, LMTK2, DYRK2, UBE2D1, STK38L, TAF1, HCN2, KIF3B, SPHK2, MYO1B, MET, MAP2K4, SACS, ATP11A, TRIO, …	904	1497	12983	1.30474	0.490154	0.0545905	1.1478
GOTERM_BP_FAT	GO:0003002~regionalization	27	0.219245	0.000744808	HNF1B, NOG, BMPR2, DSCAML1, CXXC4, ZEB2, HOXD10, WNT1, HOXC8, RAB23, EGR2, TBX3, MAFB, SMAD6, EMX2, SMAD2, NOTCH1, BTG2, PSEN1, MEOX2, AIDA, HIPK1, FOXG1, GDF11, TGIF1, NEUROD1, RBPJ	912	197	13528	2.03299	0.898999	0.0279072	1.33643
GOTERM_BP_FAT	GO:0007411~axon guidance	18	0.146163	0.000767151	DCC, CDK5R1, NRP1, EGR2, PTPRM, OTX2, MYCBP2, ALCAM, EPHA4, BDNF, ROBO1, FOXG1, ROBO2, CNTN4, SEMA3A, UNC5C, FEZ2, GAP43	912	107	13528	2.49533	0.905715	0.0283872	1.37626
GOTERM_MF_FAT	GO:0003712~transcription cofactor activity	43	0.349168	0.000769386	DCC, THRB, NFYC, MXI1, NR2C2, TMF1, ATF2, GTF2A1, PBXIP1, HAND1, HAND2, ELK4, TFDP2, MAML3, TCF4, NRG1, SERTAD2, CIITA, TAF1, TBL1XR1, KAT2B, KLF12, EPAS1, YWHAB, MECP2, SCAI, SKI, ARID1B, MXD1, SIRT1, PPARGC1B, ATXN7L3, JMY, DCAF6, NCOA1, NCOA3, MTF1, RNF4, PIAS4, DYRK1B, MNT, TGIF1, TOB1	904	363	12983	1.70125	0.504	0.0525081	1.19443
GOTERM_MF_FAT	GO:0032555~purine ribonucleotide binding	162	1.31547	0.000784609	ADCY3, ADCY2, EIF5B, DSTYK, INO80, RPS6KB1, AURKA, DMPK, PRKAR2B, ATP2B4, MAP3K4, AAK1, MAP3K9, RAB23, VPS4B, PIK3CA, STK39, SAR1B, ITPK1, CIITA, ROCK1, KIF5B, PIK3CB, PIM1, MYLK2, MYH9, STK4, MARK1, HNRNPU, PDE5A, RAB14, MAPK8, RAB12, ARL8B, MYO18A, SEPT7, KALRN, FGFR2, ME1, CHKA, CLCN3, PFKFB4, ERBB3, MRAS, BMPR2, UBA6, ABCA1, UHMK1, UBE2D3, DDX3X, TEK, DDX3Y, LMTK2, DYRK2, UBE2D1, STK38L, TAF1…	904	1836	12983	1.26721	0.510837	0.0497932	1.21793
GOTERM_MF_FAT	GO:0032553~ribonucleotide binding	162	1.31547	0.000784609	ADCY3, ADCY2, EIF5B, DSTYK, INO80, RPS6KB1, AURKA, DMPK, PRKAR2B, ATP2B4, MAP3K4, AAK1, MAP3K9, RAB23, VPS4B, PIK3CA, STK39, SAR1B, ITPK1, CIITA, ROCK1, KIF5B, PIK3CB, PIM1, MYLK2, MYH9, STK4, MARK1, HNRNPU, PDE5A, RAB14, MAPK8, RAB12, ARL8B, MYO18A, SEPT7, KALRN, FGFR2, ME1, CHKA, CLCN3, PFKFB4, ERBB3, MRAS, BMPR2, UBA6, ABCA1, UHMK1, UBE2D3, DDX3X, TEK, DDX3Y, LMTK2, DYRK2, UBE2D1, STK38L, TAF1…	904	1836	12983	1.26721	0.510837	0.0497932	1.21793
GOTERM_BP_FAT	GO:0048870~cell motility	37	0.300447	0.000796811	DCC, CDK5R1, NRP1, ITGA11, RPS6KB1, ZEB2, PAX3, KIT, CD2AP, PTEN, NR2E1, TGFB2, CTTNBP2, WNT1, GAB2, ROBO1, POU3F2, TLX3, DCX, TWIST1, NKX2-3, PTPRK, SATB2, ROCK1, MET, EMX2, ITGA1, SIX4, MYH9, COL5A1, ITGA6, PSEN1, ITGA5, LYST, ADAM17, LRP8, ACVR1	912	307	13528	1.78773	0.913945	0.029119	1.42911
GOTERM_BP_FAT	GO:0051674~localization of cell	37	0.300447	0.000796811	DCC, CDK5R1, NRP1, ITGA11, RPS6KB1, ZEB2, PAX3, KIT, CD2AP, PTEN, NR2E1, TGFB2, CTTNBP2, WNT1, GAB2, ROBO1, POU3F2, TLX3, DCX, TWIST1, NKX2-3, PTPRK, SATB2, ROCK1, MET, EMX2, ITGA1, SIX4, MYH9, COL5A1, ITGA6, PSEN1, ITGA5, LYST, ADAM17, LRP8, ACVR1	912	307	13528	1.78773	0.913945	0.029119	1.42911
GOTERM_CC_FAT	GO:0016602~CCAAT-binding factor complex	4	0.0324807	0.000797374	ING2, NFYC, NFYB, NFYA	760	4	12782	16.8184	0.31757	0.017218	1.13529
GOTERM_CC_FAT	GO:0030054~cell junction	50	0.406009	0.000803355	SYT1, CADM1, GABRB3, GLRA1, VAPA, STRN, RPS6KB1, CPEB1, ZNRF1, ARHGAP21, CTTNBP2, SLC2A1, GRID2, DLG2, DPP4, PTPRK, PTPRM, STX3, RIMBP2, TANC1, BSN, MYH9, CBLN4, CHRM5, STXBP5, ADAM17, ERC2, GAP43, PRKCZ, MTDH, CLDN10, CLDN11, RIMS2, ARPC2, CAMK2A, NOX4, LPP, SMAD7, GRIA3, HOMER1, PPP1R9B, PPP1R9A, TJP1, SLC17A6, ITGA6, ITGA5, GRIA1, CDC42BPA, DSC2, PDZD2	760	518	12782	1.6234	0.319523	0.0165982	1.14375
GOTERM_BP_FAT	GO:0051056~regulation of small GTPase mediated signal transduction	32	0.259846	0.000820896	TBC1D8, AGFG1, PREX1, CSF1, IQGAP2, ITSN2, CYTH3, TBC1D19, ARFGEF2, ARFGEF1, RGL1, PLEKHG3, RASAL1, S1PR1, TBC1D12, EVI5, SOS1, SOS2, GIT2, DAB2IP, RALBP1, SCAI, ARHGEF17, TRIO, IGF1, RICTOR, ARHGEF12, FARP1, NRAS, GAPVD1, TSC1, KALRN	912	252	13528	1.8836	0.920097	0.0296346	1.47201
GOTERM_MF_FAT	GO:0019904~protein domain specific binding	40	0.324807	0.000827139	CLCN3, CADM1, SYNJ1, UVRAG, STRN, RHOQ, CXXC4, CD2AP, PTEN, ARHGAP5, DYNLL1, HAND2, SOS1, TFDP2, NCKIPSD, NEFL, PAG1, IRS2, ADAM10, STRN3, NLK, YWHAB, ESRRG, MECP2, GRIA3, SKI, SIRT1, PPARGC1B, PTPN12, DOCK3, ELMO1, TACC2, EPS15, CCDC6, TJP1, ADRB1, PSEN1, ADAM17, ADAM19, LRP2	904	331	12983	1.73556	0.529442	0.0490138	1.28355
GOTERM_BP_FAT	GO:0030155~regulation of cell adhesion	21	0.170524	0.000839201	PRKCZ, ADAM10, ERBB3, SMAD7, PIK3CB, CSF1, CDK6, CYTH3, CBLL1, PTEN, TGFB2, MIA3, LAMA4, S1PR1, ITGA6, TSC1, SMOC1, ADAM22, NRG1, DPP4, PIK3R1	912	137	13528	2.27372	0.924476	0.0299346	1.50459
GOTERM_BP_FAT	GO:0043009~chordate embryonic development	39	0.316687	0.000852426	NOG, HNF1B, FGF9, DSCAML1, COL2A1, ZEB2, PAX3, HOXD10, CUL3, WNT1, GATA2, RGMA, CHD7, HAND1, GATA6, HAND2, FOXF1, TWIST1, MAFG, MAFF, AR, SATB2, ADAM10, CEBPB, EPAS1, TBX3, EOMES, SMAD2, SIX4, MYH9, BCL2L11, MAN2A1, TJP1, TSC1, MEOX2, PSEN1, TGIF1, RBPJ, ACVR1	912	331	13528	1.74773	0.92749	0.0300512	1.52813
KEGG_PATHWAY	hsa04120:Ubiquitin mediated proteolysis	17	0.138043	0.0172912	UBE2Z, UBE4B, UBA6, HERC2, UBE2N, CUL3, UBE2D3, CUL5, CBLB, FBXW7, PIAS4, WWP2, UBE2W, NEDD4L, SMURF1, UBE2D1, TRIP12	336	137	5085	1.87793	0.909919	0.0884227	18.5584
GOTERM_BP_FAT	GO:0030324~lung development	17	0.138043	0.000897068	LIPA, EPAS1, FGF9, DICER1, BMPR2, SMAD2, FOXP1, ATP7A, MAN2A1, CTTNBP2, TCF21, NOTCH1, GATA6, FOXF1, CUX1, NFIB, SIM2	912	99	13528	2.54714	0.936804	0.0312431	1.60755
[truncated: 541 more rows]

## Sheet: Table S2-gain
Category	Term	Count	%	PValue	Genes	List Total	Pop Hits	Pop Total	Fold Enrichment	Bonferroni	Benjamini	FDR
[truncated: 1,008 more rows]
